# Supplementary material for: Evidence for singular-phonon-induced nematic superconductivity in a topological superconductor candidate Sr0.1Bi2Se3
Source: Nat Commun. 2019 Jun 26;10:2802. doi: 10.1038/s41467-019-10942-2 (PMC6594966; doi:10.1038/s41467-019-10942-2)
Supplement: Supplementary file 3 — Source Data [file 41467_2019_10942_MOESM3_ESM.zip]

Archive with 6 entries (6 files):
- fig2.xlsx
- fig3.xlsx
- fig4.xlsx
- figs1.xlsx
- figs2.xlsx
- figs3.xlsx
