# Supplementary material for: Evidence for singular-phonon-induced nematic superconductivity in a topological superconductor candidate Sr0.1Bi2Se3
Source: Nat Commun. 2019 Jun 26;10:2802. doi: 10.1038/s41467-019-10942-2 (PMC6594966; doi:10.1038/s41467-019-10942-2)
Supplement: Supplementary file 3 — Source Data [file 41467_2019_10942_MOESM3_ESM.zip › fig2.xlsx]

## Sheet: panel a
h (rlu)	Energy (meV)	intensity (arb. unit.)
-0.5	-1	-1e-05
-0.5	-0.9	-1e-05
-0.5	-0.8	-1e-05
-0.5	-0.7	-1e-05
-0.5	-0.6	-1e-05
-0.5	-0.5	-1e-05
-0.5	-0.4	-1e-05
-0.5	-0.3	-1e-05
-0.5	-0.2	-1e-05
-0.5	-0.1	0.0129
-0.5	0	0.0724198
-0.5	0.1	0.19647
-0.5	0.2	0.264014
-0.5	0.3	0.185947
-0.5	0.4	0.0841836
-0.5	0.5	0.0412576
-0.5	0.6	0.0367118
-0.5	0.7	0.0584797
-0.5	0.8	0.0709904
-0.5	0.9	0.0703563
-0.5	1	0.0389356
-0.5	1.1	0.0209051
-0.5	1.2	0.0156342
-0.5	1.3	0.014266
-0.5	1.4	0.0116663
-0.5	1.5	0.0137664
-0.5	1.6	0.0154451
-0.5	1.7	0.0179197
-0.5	1.8	0.0228066
-0.5	1.9	0.0292421
-0.5	2	0.021363
-0.5	2.1	0.0182108
-0.5	2.2	0.0120302
-0.5	2.3	0.00778513
-0.5	2.4	0.0100384
-0.5	2.5	0.0169148
-0.5	2.6	0.0169867
-0.5	2.7	0.0130045
-0.5	2.8	0.0121554
-0.5	2.9	0.0100295
-0.5	3	0.0100883
-0.5	3.1	0.0117314
-0.5	3.2	0.014426
-0.5	3.3	0.0232882
-0.5	3.4	0.0310686
-0.5	3.5	0.0164429
-0.5	3.6	0.0105316
-0.5	3.7	0.0103781
-0.5	3.8	0.00492972
-0.5	3.9	0.00268843
-0.5	4	0.00702023
-0.5	4.1	0.0158953
-0.5	4.2	0.0180477
-0.5	4.3	0.0122471
-0.5	4.4	0.0146154
-0.5	4.5	0.0311582
-0.5	4.6	0.0492407
-0.5	4.7	0.0642884
-0.5	4.8	0.0450416
-0.5	4.9	0.0216633
-0.5	5	0.00655168
-0.5	5.1	0.00080666
-0.5	5.2	-1e-05
-0.5	5.3	-1e-05
-0.5	5.4	-1e-05
-0.5	5.5	-1e-05
-0.5	5.6	-1e-05
-0.5	5.7	-1e-05
-0.5	5.8	-1e-05
-0.5	5.9	-1e-05
-0.5	6	-1e-05
-0.5	6.1	-1e-05
-0.5	6.2	-1e-05
-0.5	6.3	-1e-05
-0.5	6.4	-1e-05
-0.5	6.5	-1e-05
-0.5	6.6	-1e-05
-0.5	6.7	-1e-05
-0.5	6.8	-1e-05
-0.5	6.9	-1e-05
-0.5	7	-1e-05
-0.5	7.1	-1e-05
-0.5	7.2	-1e-05
-0.5	7.3	-1e-05
-0.5	7.4	-1e-05
-0.5	7.5	-1e-05
-0.5	7.6	-1e-05
-0.5	7.7	-1e-05
-0.5	7.8	-1e-05
-0.5	7.9	-1e-05
-0.5	8	-1e-05
-0.49	-1	-1e-05
-0.49	-0.9	-1e-05
-0.49	-0.8	-1e-05
-0.49	-0.7	-1e-05
-0.49	-0.6	-1e-05
-0.49	-0.5	-1e-05
-0.49	-0.4	-1e-05
-0.49	-0.3	-1e-05
-0.49	-0.2	0.0129209
-0.49	-0.1	0.117634
-0.49	0	0.488616
-0.49	0.1	0.93481
-0.49	0.2	0.943789
-0.49	0.3	0.433585
-0.49	0.4	0.160495
-0.49	0.5	0.0897698
-0.49	0.6	0.0749734
-0.49	0.7	0.0880596
-0.49	0.8	0.104018
-0.49	0.9	0.0909166
-0.49	1	0.0576095
-0.49	1.1	0.0312646
-0.49	1.2	0.0206611
-0.49	1.3	0.0177906
-0.49	1.4	0.0177099
-0.49	1.5	0.0180195
-0.49	1.6	0.0195508
-0.49	1.7	0.0212939
-0.49	1.8	0.0232933
-0.49	1.9	0.0229754
-0.49	2	0.0209348
-0.49	2.1	0.0188655
-0.49	2.2	0.011638
-0.49	2.3	0.00714843
-0.49	2.4	0.0122503
-0.49	2.5	0.0187133
-0.49	2.6	0.018067
-0.49	2.7	0.0197409
-0.49	2.8	0.0202399
-0.49	2.9	0.0211163
-0.49	3	0.0178462
-0.49	3.1	0.0170661
-0.49	3.2	0.0165976
-0.49	3.3	0.0265496
-0.49	3.4	0.028544
-0.49	3.5	0.0158758
-0.49	3.6	0.00875263
-0.49	3.7	0.00927413
-0.49	3.8	0.00590554
-0.49	3.9	0.00704677
-0.49	4	0.0132854
-0.49	4.1	0.0185298
-0.49	4.2	0.0242365
-0.49	4.3	0.0217334
-0.49	4.4	0.0182307
-0.49	4.5	0.0281858
-0.49	4.6	0.0460635
-0.49	4.7	0.070556
-0.49	4.8	0.0726817
-0.49	4.9	0.0423985
-0.49	5	0.013182
-0.49	5.1	0.00177247
-0.49	5.2	-1e-05
-0.49	5.3	-1e-05
-0.49	5.4	-1e-05
-0.49	5.5	-1e-05
-0.49	5.6	-1e-05
-0.49	5.7	-1e-05
-0.49	5.8	-1e-05
-0.49	5.9	-1e-05
-0.49	6	-1e-05
-0.49	6.1	-1e-05
-0.49	6.2	-1e-05
-0.49	6.3	-1e-05
-0.49	6.4	-1e-05
-0.49	6.5	-1e-05
-0.49	6.6	-1e-05
-0.49	6.7	-1e-05
-0.49	6.8	-1e-05
-0.49	6.9	-1e-05
-0.49	7	-1e-05
-0.49	7.1	-1e-05
-0.49	7.2	-1e-05
-0.49	7.3	-1e-05
-0.49	7.4	-1e-05
-0.49	7.5	-1e-05
-0.49	7.6	-1e-05
-0.49	7.7	-1e-05
-0.49	7.8	-1e-05
-0.49	7.9	-1e-05
-0.49	8	-1e-05
-0.48	-1	-1e-05
-0.48	-0.9	-1e-05
-0.48	-0.8	-1e-05
-0.48	-0.7	-1e-05
-0.48	-0.6	-1e-05
-0.48	-0.5	-1e-05
-0.48	-0.4	-1e-05
-0.48	-0.3	-1e-05
-0.48	-0.2	0.0662414
-0.48	-0.1	0.510522
-0.48	0	1.54646
-0.48	0.1	2.40385
-0.48	0.2	1.61581
-0.48	0.3	0.58834
-0.48	0.4	0.227135
-0.48	0.5	0.13754
-0.48	0.6	0.101283
-0.48	0.7	0.110225
-0.48	0.8	0.130034
-0.48	0.9	0.105112
-0.48	1	0.0623953
-0.48	1.1	0.0341931
-0.48	1.2	0.0204168
-0.48	1.3	0.0171027
-0.48	1.4	0.0210132
-0.48	1.5	0.0198034
-0.48	1.6	0.0183785
-0.48	1.7	0.0184441
-0.48	1.8	0.0157091
-0.48	1.9	0.0132274
-0.48	2	0.0156168
-0.48	2.1	0.0189785
-0.48	2.2	0.011098
-0.48	2.3	0.00751206
-0.48	2.4	0.00951817
-0.48	2.5	0.0103043
-0.48	2.6	0.0101044
-0.48	2.7	0.0135824
-0.48	2.8	0.0203304
-0.48	2.9	0.0241474
-0.48	3	0.0228631
-0.48	3.1	0.0176826
-0.48	3.2	0.0180507
-0.48	3.3	0.022384
-0.48	3.4	0.0217336
-0.48	3.5	0.0124021
-0.48	3.6	0.00531114
-0.48	3.7	0.00441507
-0.48	3.8	0.00600609
-0.48	3.9	0.0129838
-0.48	4	0.0208558
-0.48	4.1	0.020494
-0.48	4.2	0.0219118
-0.48	4.3	0.0247279
-0.48	4.4	0.0201714
-0.48	4.5	0.0206873
-0.48	4.6	0.0396556
-0.48	4.7	0.0700941
-0.48	4.8	0.0735997
-0.48	4.9	0.0531685
-0.48	5	0.0215275
-0.48	5.1	0.00303669
-0.48	5.2	-9.975e-06
-0.48	5.3	-1e-05
-0.48	5.4	-1e-05
-0.48	5.5	-1e-05
-0.48	5.6	-1e-05
-0.48	5.7	-1e-05
-0.48	5.8	-1e-05
-0.48	5.9	-1e-05
-0.48	6	-1e-05
-0.48	6.1	-1e-05
-0.48	6.2	-1e-05
-0.48	6.3	-1e-05
-0.48	6.4	-1e-05
-0.48	6.5	-1e-05
-0.48	6.6	-1e-05
-0.48	6.7	-1e-05
-0.48	6.8	-1e-05
-0.48	6.9	-1e-05
-0.48	7	-1e-05
-0.48	7.1	-1e-05
-0.48	7.2	-1e-05
-0.48	7.3	-1e-05
-0.48	7.4	-1e-05
-0.48	7.5	-1e-05
-0.48	7.6	-1e-05
-0.48	7.7	-1e-05
-0.48	7.8	-1e-05
-0.48	7.9	-1e-05
-0.48	8	-1e-05
-0.47	-1	-1e-05
-0.47	-0.9	-1e-05
-0.47	-0.8	-1e-05
-0.47	-0.7	-1e-05
-0.47	-0.6	-1e-05
-0.47	-0.5	-1e-05
-0.47	-0.4	-1e-05
-0.47	-0.3	0.0117332
-0.47	-0.2	0.190818
-0.47	-0.1	1.14321
-0.47	0	2.89703
-0.47	0.1	3.23883
-0.47	0.2	1.74386
-0.47	0.3	0.543854
-0.47	0.4	0.190801
-0.47	0.5	0.107138
-0.47	0.6	0.0862556
-0.47	0.7	0.11754
-0.47	0.8	0.146173
-0.47	0.9	0.123953
-0.47	1	0.0667957
-0.47	1.1	0.0288651
-0.47	1.2	0.0165527
-0.47	1.3	0.0187003
-0.47	1.4	0.0234528
-0.47	1.5	0.0192053
-0.47	1.6	0.0167824
-0.47	1.7	0.0135069
-0.47	1.8	0.0119404
-0.47	1.9	0.00889336
-0.47	2	0.0105942
-0.47	2.1	0.012937
-0.47	2.2	0.0114123
-0.47	2.3	0.0121933
-0.47	2.4	0.0132694
-0.47	2.5	0.00856199
-0.47	2.6	0.00584607
-0.47	2.7	0.0091614
-0.47	2.8	0.0190489
-0.47	2.9	0.0214256
-0.47	3	0.0179004
-0.47	3.1	0.0180472
-0.47	3.2	0.0210422
-0.47	3.3	0.0182889
-0.47	3.4	0.0163066
-0.47	3.5	0.0102568
-0.47	3.6	0.00654012
-0.47	3.7	0.00709003
-0.47	3.8	0.0106827
-0.47	3.9	0.0166311
-0.47	4	0.0204928
-0.47	4.1	0.0174804
-0.47	4.2	0.0153467
-0.47	4.3	0.021623
-0.47	4.4	0.0248319
-0.47	4.5	0.0238751
-0.47	4.6	0.0395825
-0.47	4.7	0.0736646
-0.47	4.8	0.0890284
-0.47	4.9	0.0745686
-0.47	5	0.0268779
-0.47	5.1	0.00353984
-0.47	5.2	-9.875e-06
-0.47	5.3	-1e-05
-0.47	5.4	-1e-05
-0.47	5.5	-1e-05
-0.47	5.6	-1e-05
-0.47	5.7	-1e-05
-0.47	5.8	-1e-05
-0.47	5.9	-1e-05
-0.47	6	-1e-05
-0.47	6.1	-1e-05
-0.47	6.2	-1e-05
-0.47	6.3	-1e-05
-0.47	6.4	-1e-05
-0.47	6.5	-1e-05
-0.47	6.6	-1e-05
-0.47	6.7	-1e-05
-0.47	6.8	-1e-05
-0.47	6.9	-1e-05
-0.47	7	-1e-05
-0.47	7.1	-1e-05
-0.47	7.2	-1e-05
-0.47	7.3	-1e-05
-0.47	7.4	-1e-05
-0.47	7.5	-1e-05
-0.47	7.6	-1e-05
-0.47	7.7	-1e-05
-0.47	7.8	-1e-05
-0.47	7.9	-1e-05
-0.47	8	-1e-05
-0.46	-1	-1e-05
-0.46	-0.9	-1e-05
-0.46	-0.8	-1e-05
-0.46	-0.7	-1e-05
-0.46	-0.6	-1e-05
-0.46	-0.5	-1e-05
-0.46	-0.4	-1e-05
-0.46	-0.3	0.0561755
-0.46	-0.2	0.501863
-0.46	-0.1	1.80874
-0.46	0	3.37999
-0.46	0.1	3.01879
-0.46	0.2	1.52185
-0.46	0.3	0.473637
-0.46	0.4	0.138865
-0.46	0.5	0.0730661
-0.46	0.6	0.0745506
-0.46	0.7	0.109861
-0.46	0.8	0.141326
-0.46	0.9	0.126661
-0.46	1	0.0642442
-0.46	1.1	0.0256001
-0.46	1.2	0.0157237
-0.46	1.3	0.0221803
-0.46	1.4	0.0203721
-0.46	1.5	0.0151653
-0.46	1.6	0.011659
-0.46	1.7	0.0094259
-0.46	1.8	0.00934137
-0.46	1.9	0.0109564
-0.46	2	0.0129758
-0.46	2.1	0.0144398
-0.46	2.2	0.0130647
-0.46	2.3	0.0143927
-0.46	2.4	0.0166465
-0.46	2.5	0.0108127
-0.46	2.6	0.00568004
-0.46	2.7	0.00808251
-0.46	2.8	0.0156589
-0.46	2.9	0.0199678
-0.46	3	0.0146517
-0.46	3.1	0.0106863
-0.46	3.2	0.0111508
-0.46	3.3	0.0107719
-0.46	3.4	0.0106824
-0.46	3.5	0.0116897
-0.46	3.6	0.0122261
-0.46	3.7	0.0152735
-0.46	3.8	0.0191832
-0.46	3.9	0.0185383
-0.46	4	0.0135916
-0.46	4.1	0.00980497
-0.46	4.2	0.00911114
-0.46	4.3	0.0156151
-0.46	4.4	0.0192339
-0.46	4.5	0.0209298
-0.46	4.6	0.0399644
-0.46	4.7	0.0635892
-0.46	4.8	0.0771408
-0.46	4.9	0.0504813
-0.46	5	0.0200766
-0.46	5.1	0.0041132
-0.46	5.2	0.000428328
-0.46	5.3	-1e-05
-0.46	5.4	-1e-05
-0.46	5.5	-1e-05
-0.46	5.6	-1e-05
-0.46	5.7	-1e-05
-0.46	5.8	-1e-05
-0.46	5.9	-1e-05
-0.46	6	-1e-05
-0.46	6.1	-1e-05
-0.46	6.2	-1e-05
-0.46	6.3	-1e-05
-0.46	6.4	-1e-05
-0.46	6.5	-1e-05
-0.46	6.6	-1e-05
-0.46	6.7	-1e-05
-0.46	6.8	-1e-05
-0.46	6.9	-1e-05
-0.46	7	-1e-05
-0.46	7.1	-1e-05
-0.46	7.2	-1e-05
-0.46	7.3	-1e-05
-0.46	7.4	-1e-05
-0.46	7.5	-1e-05
-0.46	7.6	-1e-05
-0.46	7.7	-1e-05
-0.46	7.8	-1e-05
-0.46	7.9	-1e-05
-0.46	8	-1e-05
-0.45	-1	-1e-05
-0.45	-0.9	-1e-05
-0.45	-0.8	-1e-05
-0.45	-0.7	-1e-05
-0.45	-0.6	-1e-05
-0.45	-0.5	-1e-05
-0.45	-0.4	0.00725474
-0.45	-0.3	0.148286
-0.45	-0.2	0.958463
-0.45	-0.1	2.62418
-0.45	0	3.37744
-0.45	0.1	2.72511
-0.45	0.2	1.38175
-0.45	0.3	0.446946
-0.45	0.4	0.118872
-0.45	0.5	0.0652294
-0.45	0.6	0.0765529
-0.45	0.7	0.118028
-0.45	0.8	0.137962
-0.45	0.9	0.116029
-0.45	1	0.0698181
-0.45	1.1	0.0260399
-0.45	1.2	0.0151953
-0.45	1.3	0.0226406
-0.45	1.4	0.0207244
-0.45	1.5	0.018255
-0.45	1.6	0.0146217
-0.45	1.7	0.0111774
-0.45	1.8	0.0117844
-0.45	1.9	0.0138063
-0.45	2	0.0204502
-0.45	2.1	0.0204917
-0.45	2.2	0.0177913
-0.45	2.3	0.0138064
-0.45	2.4	0.0130894
-0.45	2.5	0.0111476
-0.45	2.6	0.00737999
-0.45	2.7	0.00981245
-0.45	2.8	0.0147277
-0.45	2.9	0.0174034
-0.45	3	0.0133301
-0.45	3.1	0.00700371
-0.45	3.2	0.00572443
-0.45	3.3	0.0086051
-0.45	3.4	0.0103684
-0.45	3.5	0.0137411
-0.45	3.6	0.0123796
-0.45	3.7	0.016454
-0.45	3.8	0.0190948
-0.45	3.9	0.015732
-0.45	4	0.00991086
-0.45	4.1	0.00473259
-0.45	4.2	0.00488735
-0.45	4.3	0.0106526
-0.45	4.4	0.0136452
-0.45	4.5	0.0167776
-0.45	4.6	0.0322774
-0.45	4.7	0.0507137
-0.45	4.8	0.0455274
-0.45	4.9	0.0357999
-0.45	5	0.0274945
-0.45	5.1	0.0135907
-0.45	5.2	0.00285507
-0.45	5.3	0.00026812
-0.45	5.4	-1e-05
-0.45	5.5	-1e-05
-0.45	5.6	-1e-05
-0.45	5.7	-1e-05
-0.45	5.8	-1e-05
-0.45	5.9	-1e-05
-0.45	6	-1e-05
-0.45	6.1	-1e-05
-0.45	6.2	-1e-05
-0.45	6.3	-1e-05
-0.45	6.4	-1e-05
-0.45	6.5	-1e-05
-0.45	6.6	-1e-05
-0.45	6.7	-1e-05
-0.45	6.8	-1e-05
-0.45	6.9	-1e-05
-0.45	7	-1e-05
-0.45	7.1	-1e-05
-0.45	7.2	-1e-05
-0.45	7.3	-1e-05
-0.45	7.4	-1e-05
-0.45	7.5	-1e-05
-0.45	7.6	-1e-05
-0.45	7.7	-1e-05
-0.45	7.8	-1e-05
-0.45	7.9	-1e-05
-0.45	8	-1e-05
-0.44	-1	-1e-05
-0.44	-0.9	-1e-05
-0.44	-0.8	-1e-05
-0.44	-0.7	-1e-05
-0.44	-0.6	-1e-05
-0.44	-0.5	0.00289125
-0.44	-0.4	0.0485372
-0.44	-0.3	0.385764
-0.44	-0.2	1.50421
-0.44	-0.1	3.12873
-0.44	0	3.65877
-0.44	0.1	2.80988
-0.44	0.2	1.5062
-0.44	0.3	0.512869
-0.44	0.4	0.123059
-0.44	0.5	0.0663415
-0.44	0.6	0.0885544
-0.44	0.7	0.134964
-0.44	0.8	0.146163
-0.44	0.9	0.122378
-0.44	1	0.0754902
-0.44	1.1	0.0292775
-0.44	1.2	0.0151085
-0.44	1.3	0.0204073
-0.44	1.4	0.0234014
-0.44	1.5	0.023509
-0.44	1.6	0.0203346
-0.44	1.7	0.0158827
-0.44	1.8	0.0110725
-0.44	1.9	0.0111507
-0.44	2	0.0158716
-0.44	2.1	0.0173133
-0.44	2.2	0.0152811
-0.44	2.3	0.0128133
-0.44	2.4	0.0154802
-0.44	2.5	0.0164106
-0.44	2.6	0.0150001
-0.44	2.7	0.0139696
-0.44	2.8	0.0160693
-0.44	2.9	0.0186795
-0.44	3	0.0181908
-0.44	3.1	0.0117953
-0.44	3.2	0.00991215
-0.44	3.3	0.0125806
-0.44	3.4	0.0133641
-0.44	3.5	0.0116058
-0.44	3.6	0.00842717
-0.44	3.7	0.00952008
-0.44	3.8	0.0148061
-0.44	3.9	0.0160196
-0.44	4	0.0111671
-0.44	4.1	0.0050583
-0.44	4.2	0.00365011
-0.44	4.3	0.00857527
-0.44	4.4	0.0168602
-0.44	4.5	0.0217601
-0.44	4.6	0.0405272
-0.44	4.7	0.0571762
-0.44	4.8	0.0512774
-0.44	4.9	0.0580059
-0.44	5	0.0626336
-0.44	5.1	0.0334033
-0.44	5.2	0.00992
-0.44	5.3	0.00110251
-0.44	5.4	-1e-05
-0.44	5.5	-1e-05
-0.44	5.6	-1e-05
-0.44	5.7	-1e-05
-0.44	5.8	-1e-05
-0.44	5.9	-1e-05
-0.44	6	-1e-05
-0.44	6.1	-1e-05
-0.44	6.2	-1e-05
-0.44	6.3	-1e-05
-0.44	6.4	-1e-05
-0.44	6.5	-1e-05
-0.44	6.6	-1e-05
-0.44	6.7	-1e-05
-0.44	6.8	-1e-05
-0.44	6.9	-1e-05
-0.44	7	-1e-05
-0.44	7.1	-1e-05
-0.44	7.2	-1e-05
-0.44	7.3	-1e-05
-0.44	7.4	-1e-05
-0.44	7.5	-1e-05
-0.44	7.6	-1e-05
-0.44	7.7	-1e-05
-0.44	7.8	-1e-05
-0.44	7.9	-1e-05
-0.44	8	-1e-05
-0.43	-1	-1e-05
-0.43	-0.9	-1e-05
-0.43	-0.8	-1e-05
-0.43	-0.7	-1e-05
-0.43	-0.6	0.00041204
-0.43	-0.5	0.0164473
-0.43	-0.4	0.166515
-0.43	-0.3	0.823977
-0.43	-0.2	2.30987
-0.43	-0.1	3.69783
-0.43	0	3.91517
-0.43	0.1	3.05229
-0.43	0.2	1.65555
-0.43	0.3	0.543683
-0.43	0.4	0.127377
-0.43	0.5	0.0825827
-0.43	0.6	0.111067
-0.43	0.7	0.135878
-0.43	0.8	0.140133
-0.43	0.9	0.108102
-0.43	1	0.0648187
-0.43	1.1	0.0310295
-0.43	1.2	0.0181518
-0.43	1.3	0.015183
-0.43	1.4	0.0176158
-0.43	1.5	0.024458
-0.43	1.6	0.022868
-0.43	1.7	0.0149733
-0.43	1.8	0.00986066
-0.43	1.9	0.00904899
-0.43	2	0.0130891
-0.43	2.1	0.0179269
-0.43	2.2	0.0134359
-0.43	2.3	0.0146295
-0.43	2.4	0.021085
-0.43	2.5	0.0244531
-0.43	2.6	0.0272317
-0.43	2.7	0.0221686
-0.43	2.8	0.0167244
-0.43	2.9	0.015507
-0.43	3	0.0164655
-0.43	3.1	0.0174859
-0.43	3.2	0.016592
-0.43	3.3	0.0182195
-0.43	3.4	0.0168062
-0.43	3.5	0.0117083
-0.43	3.6	0.00763967
-0.43	3.7	0.00737313
-0.43	3.8	0.0128882
-0.43	3.9	0.0209594
-0.43	4	0.0176319
-0.43	4.1	0.00810775
-0.43	4.2	0.00484096
-0.43	4.3	0.00628139
-0.43	4.4	0.0122348
-0.43	4.5	0.0286419
-0.43	4.6	0.0542184
-0.43	4.7	0.0652858
-0.43	4.8	0.0785535
-0.43	4.9	0.0896929
-0.43	5	0.0787626
-0.43	5.1	0.0528464
-0.43	5.2	0.0155227
-0.43	5.3	0.00165885
-0.43	5.4	-1e-05
-0.43	5.5	-1e-05
-0.43	5.6	-1e-05
-0.43	5.7	-1e-05
-0.43	5.8	-1e-05
-0.43	5.9	-1e-05
-0.43	6	-1e-05
-0.43	6.1	-1e-05
-0.43	6.2	-1e-05
-0.43	6.3	-1e-05
-0.43	6.4	-1e-05
-0.43	6.5	-1e-05
-0.43	6.6	-1e-05
-0.43	6.7	-1e-05
-0.43	6.8	-1e-05
-0.43	6.9	-1e-05
-0.43	7	-1e-05
-0.43	7.1	-1e-05
-0.43	7.2	-1e-05
-0.43	7.3	-1e-05
-0.43	7.4	-1e-05
-0.43	7.5	-1e-05
-0.43	7.6	-1e-05
-0.43	7.7	-1e-05
-0.43	7.8	-1e-05
-0.43	7.9	-1e-05
-0.43	8	-1e-05
-0.42	-1	-1e-05
-0.42	-0.9	-1e-05
-0.42	-0.8	-1e-05
-0.42	-0.7	-9.975e-06
-0.42	-0.6	0.00235423
-0.42	-0.5	0.0447012
-0.42	-0.4	0.328155
-0.42	-0.3	1.24794
-0.42	-0.2	2.75232
-0.42	-0.1	3.99501
-0.42	0	4.10825
-0.42	0.1	3.11514
-0.42	0.2	1.60372
-0.42	0.3	0.497236
-0.42	0.4	0.115583
-0.42	0.5	0.0912304
-0.42	0.6	0.119363
-0.42	0.7	0.146343
-0.42	0.8	0.131157
-0.42	0.9	0.0983212
-0.42	1	0.0621006
-0.42	1.1	0.0305425
-0.42	1.2	0.0205996
-0.42	1.3	0.0163016
-0.42	1.4	0.0140521
-0.42	1.5	0.0160347
-0.42	1.6	0.01935
-0.42	1.7	0.0155563
-0.42	1.8	0.010436
-0.42	1.9	0.00948186
-0.42	2	0.0169977
-0.42	2.1	0.0225564
-0.42	2.2	0.0177794
-0.42	2.3	0.016999
-0.42	2.4	0.020176
-0.42	2.5	0.0218401
-0.42	2.6	0.0263963
-0.42	2.7	0.0252789
-0.42	2.8	0.0208723
-0.42	2.9	0.0151131
-0.42	3	0.0121175
-0.42	3.1	0.0134089
-0.42	3.2	0.0168819
-0.42	3.3	0.0158189
-0.42	3.4	0.0162924
-0.42	3.5	0.0137924
-0.42	3.6	0.00953114
-0.42	3.7	0.0103915
-0.42	3.8	0.0141984
-0.42	3.9	0.0182663
-0.42	4	0.0187098
-0.42	4.1	0.0112469
-0.42	4.2	0.0069639
-0.42	4.3	0.00585492
-0.42	4.4	0.00964302
-0.42	4.5	0.0282623
-0.42	4.6	0.0506372
-0.42	4.7	0.0641932
-0.42	4.8	0.0849658
-0.42	4.9	0.0965524
-0.42	5	0.0950926
-0.42	5.1	0.0472712
-0.42	5.2	0.0121224
-0.42	5.3	0.00110286
-0.42	5.4	-9.975e-06
-0.42	5.5	-1e-05
-0.42	5.6	-1e-05
-0.42	5.7	-1e-05
-0.42	5.8	-1e-05
-0.42	5.9	-1e-05
-0.42	6	-1e-05
-0.42	6.1	-1e-05
-0.42	6.2	-1e-05
-0.42	6.3	-1e-05
-0.42	6.4	-1e-05
-0.42	6.5	-1e-05
-0.42	6.6	-1e-05
-0.42	6.7	-1e-05
-0.42	6.8	-1e-05
-0.42	6.9	-1e-05
-0.42	7	-1e-05
-0.42	7.1	-1e-05
-0.42	7.2	-1e-05
-0.42	7.3	-1e-05
-0.42	7.4	-1e-05
-0.42	7.5	-1e-05
-0.42	7.6	-1e-05
-0.42	7.7	-1e-05
-0.42	7.8	-1e-05
-0.42	7.9	-1e-05
-0.42	8	-1e-05
-0.41	-1	-1e-05
-0.41	-0.9	-1e-05
-0.41	-0.8	-9.975e-06
-0.41	-0.7	-9.775e-06
-0.41	-0.6	0.00522698
-0.41	-0.5	0.07264
-0.41	-0.4	0.416421
-0.41	-0.3	1.31325
-0.41	-0.2	2.65486
-0.41	-0.1	3.82447
-0.41	0	3.9757
-0.41	0.1	2.93154
-0.41	0.2	1.41676
-0.41	0.3	0.423044
-0.41	0.4	0.110036
-0.41	0.5	0.0941959
-0.41	0.6	0.113141
-0.41	0.7	0.145469
-0.41	0.8	0.144119
-0.41	0.9	0.107345
-0.41	1	0.0620663
-0.41	1.1	0.0293169
-0.41	1.2	0.0232367
-0.41	1.3	0.0230047
-0.41	1.4	0.0141085
-0.41	1.5	0.0123752
-0.41	1.6	0.0158716
-0.41	1.7	0.0156975
-0.41	1.8	0.0122955
-0.41	1.9	0.0111979
-0.41	2	0.0191788
-0.41	2.1	0.0273429
-0.41	2.2	0.0251752
-0.41	2.3	0.0188585
-0.41	2.4	0.0180661
-0.41	2.5	0.019508
-0.41	2.6	0.021505
-0.41	2.7	0.0222813
-0.41	2.8	0.0172991
-0.41	2.9	0.0138228
-0.41	3	0.0101469
-0.41	3.1	0.00983027
-0.41	3.2	0.0105182
-0.41	3.3	0.0122054
-0.41	3.4	0.0137335
-0.41	3.5	0.0121067
-0.41	3.6	0.0120869
-0.41	3.7	0.011201
-0.41	3.8	0.0134483
-0.41	3.9	0.0172243
-0.41	4	0.0181933
-0.41	4.1	0.0160013
-0.41	4.2	0.013408
-0.41	4.3	0.00944594
-0.41	4.4	0.012152
-0.41	4.5	0.0261799
-0.41	4.6	0.0411986
-0.41	4.7	0.0474152
-0.41	4.8	0.0625755
-0.41	4.9	0.0828695
-0.41	5	0.0876193
-0.41	5.1	0.0503508
-0.41	5.2	0.0153421
-0.41	5.3	0.00411555
-0.41	5.4	0.000753143
-0.41	5.5	-1e-05
-0.41	5.6	-1e-05
-0.41	5.7	-1e-05
-0.41	5.8	-1e-05
-0.41	5.9	-1e-05
-0.41	6	-1e-05
-0.41	6.1	-1e-05
-0.41	6.2	-1e-05
-0.41	6.3	-1e-05
-0.41	6.4	-1e-05
-0.41	6.5	-1e-05
-0.41	6.6	-1e-05
-0.41	6.7	-1e-05
-0.41	6.8	-1e-05
-0.41	6.9	-1e-05
-0.41	7	-1e-05
-0.41	7.1	-1e-05
-0.41	7.2	-1e-05
-0.41	7.3	-1e-05
-0.41	7.4	-1e-05
-0.41	7.5	-1e-05
-0.41	7.6	-1e-05
-0.41	7.7	-1e-05
-0.41	7.8	-1e-05
-0.41	7.9	-1e-05
-0.41	8	-1e-05
-0.4	-1	-1e-05
-0.4	-0.9	-1e-05
-0.4	-0.8	-9.9e-06
-0.4	-0.7	-9.15e-06
-0.4	-0.6	0.00573667
-0.4	-0.5	0.0703938
-0.4	-0.4	0.378945
-0.4	-0.3	1.18664
-0.4	-0.2	2.48225
-0.4	-0.1	3.62791
-0.4	0	3.8071
-0.4	0.1	2.7979
-0.4	0.2	1.35514
-0.4	0.3	0.416253
-0.4	0.4	0.107258
-0.4	0.5	0.0815433
-0.4	0.6	0.115026
-0.4	0.7	0.14051
-0.4	0.8	0.150674
-0.4	0.9	0.125319
-0.4	1	0.0740518
-0.4	1.1	0.0313757
-0.4	1.2	0.024325
-0.4	1.3	0.0266126
-0.4	1.4	0.0168949
-0.4	1.5	0.0132721
-0.4	1.6	0.0157962
-0.4	1.7	0.0154341
-0.4	1.8	0.0127836
-0.4	1.9	0.0120331
-0.4	2	0.0172464
-0.4	2.1	0.0244343
-0.4	2.2	0.0267734
-0.4	2.3	0.0211909
-0.4	2.4	0.0214334
-0.4	2.5	0.0194211
-0.4	2.6	0.014004
-0.4	2.7	0.0121246
-0.4	2.8	0.0128618
-0.4	2.9	0.0108177
-0.4	3	0.00862314
-0.4	3.1	0.00806209
-0.4	3.2	0.00714147
-0.4	3.3	0.00956746
-0.4	3.4	0.0123313
-0.4	3.5	0.0120463
-0.4	3.6	0.0128754
-0.4	3.7	0.0116495
-0.4	3.8	0.0103749
-0.4	3.9	0.0119538
-0.4	4	0.0165499
-0.4	4.1	0.0175011
-0.4	4.2	0.0157491
-0.4	4.3	0.0119839
-0.4	4.4	0.0144504
-0.4	4.5	0.0203965
-0.4	4.6	0.0256652
-0.4	4.7	0.0303097
-0.4	4.8	0.0495574
-0.4	4.9	0.0847032
-0.4	5	0.125156
-0.4	5.1	0.102111
-0.4	5.2	0.0625406
-0.4	5.3	0.0244493
-0.4	5.4	0.00365315
-0.4	5.5	-9.975e-06
-0.4	5.6	-1e-05
-0.4	5.7	-1e-05
-0.4	5.8	-1e-05
-0.4	5.9	-1e-05
-0.4	6	-1e-05
-0.4	6.1	-1e-05
-0.4	6.2	-1e-05
-0.4	6.3	-1e-05
-0.4	6.4	-1e-05
-0.4	6.5	-1e-05
-0.4	6.6	-1e-05
-0.4	6.7	-1e-05
-0.4	6.8	-1e-05
-0.4	6.9	-1e-05
-0.4	7	-1e-05
-0.4	7.1	-1e-05
-0.4	7.2	-1e-05
-0.4	7.3	-1e-05
-0.4	7.4	-1e-05
-0.4	7.5	-1e-05
-0.4	7.6	-1e-05
-0.4	7.7	-1e-05
-0.4	7.8	-1e-05
-0.4	7.9	-1e-05
-0.4	8	-1e-05
-0.39	-1	-1e-05
-0.39	-0.9	-1e-05
-0.39	-0.8	-9.85e-06
-0.39	-0.7	-8.75e-06
-0.39	-0.6	0.00418304
-0.39	-0.5	0.0450112
-0.39	-0.4	0.280107
-0.39	-0.3	1.11185
-0.39	-0.2	2.60129
-0.39	-0.1	3.79202
-0.39	0	3.92682
-0.39	0.1	2.90315
-0.39	0.2	1.44603
-0.39	0.3	0.443434
-0.39	0.4	0.101066
-0.39	0.5	0.0659353
-0.39	0.6	0.0954464
-0.39	0.7	0.12
-0.39	0.8	0.130291
-0.39	0.9	0.133586
-0.39	1	0.0816307
-0.39	1.1	0.0300344
-0.39	1.2	0.0188447
-0.39	1.3	0.0218668
-0.39	1.4	0.0169939
-0.39	1.5	0.0139103
-0.39	1.6	0.0112487
-0.39	1.7	0.01092
-0.39	1.8	0.0111069
-0.39	1.9	0.00980228
-0.39	2	0.0147226
-0.39	2.1	0.0218157
-0.39	2.2	0.0229366
-0.39	2.3	0.0241988
-0.39	2.4	0.0226053
-0.39	2.5	0.0181985
-0.39	2.6	0.0111924
-0.39	2.7	0.00727424
-0.39	2.8	0.0097632
-0.39	2.9	0.0114719
-0.39	3	0.0106648
-0.39	3.1	0.00936793
-0.39	3.2	0.0104763
-0.39	3.3	0.0117553
-0.39	3.4	0.0131509
-0.39	3.5	0.0136757
-0.39	3.6	0.0147361
-0.39	3.7	0.0114046
-0.39	3.8	0.00704554
-0.39	3.9	0.00651017
-0.39	4	0.00912546
-0.39	4.1	0.0117649
-0.39	4.2	0.0106717
-0.39	4.3	0.00850014
-0.39	4.4	0.00801137
-0.39	4.5	0.0106343
-0.39	4.6	0.0171289
-0.39	4.7	0.0325525
-0.39	4.8	0.0633244
-0.39	4.9	0.108083
-0.39	5	0.153898
-0.39	5.1	0.180097
-0.39	5.2	0.140803
-0.39	5.3	0.0522488
-0.39	5.4	0.007012
-0.39	5.5	-9.875e-06
-0.39	5.6	-1e-05
-0.39	5.7	-1e-05
-0.39	5.8	-1e-05
-0.39	5.9	-1e-05
-0.39	6	-1e-05
-0.39	6.1	-1e-05
-0.39	6.2	-1e-05
-0.39	6.3	-1e-05
-0.39	6.4	-1e-05
-0.39	6.5	-1e-05
-0.39	6.6	-1e-05
-0.39	6.7	-1e-05
-0.39	6.8	-1e-05
-0.39	6.9	-1e-05
-0.39	7	-1e-05
-0.39	7.1	-1e-05
-0.39	7.2	-1e-05
-0.39	7.3	-1e-05
-0.39	7.4	-1e-05
-0.39	7.5	-1e-05
-0.39	7.6	-1e-05
-0.39	7.7	-1e-05
-0.39	7.8	-1e-05
-0.39	7.9	-1e-05
-0.39	8	-1e-05
-0.38	-1	-1e-05
-0.38	-0.9	-9.975e-06
-0.38	-0.8	-9.775e-06
-0.38	-0.7	-9e-06
-0.38	-0.6	0.00506925
-0.38	-0.5	0.0488247
-0.38	-0.4	0.277783
-0.38	-0.3	1.12059
-0.38	-0.2	2.76182
-0.38	-0.1	4.13379
-0.38	0	4.17443
-0.38	0.1	3.06157
-0.38	0.2	1.51146
-0.38	0.3	0.465677
-0.38	0.4	0.105655
-0.38	0.5	0.0643007
-0.38	0.6	0.0856238
-0.38	0.7	0.107746
-0.38	0.8	0.118735
-0.38	0.9	0.103794
-0.38	1	0.0566712
-0.38	1.1	0.0215025
-0.38	1.2	0.0134006
-0.38	1.3	0.0135247
-0.38	1.4	0.0114969
-0.38	1.5	0.0103173
-0.38	1.6	0.00717004
-0.38	1.7	0.00640101
-0.38	1.8	0.0066457
-0.38	1.9	0.00994643
-0.38	2	0.017189
-0.38	2.1	0.0232555
-0.38	2.2	0.0252639
-0.38	2.3	0.0216158
-0.38	2.4	0.0183888
-0.38	2.5	0.0173266
-0.38	2.6	0.0125442
-0.38	2.7	0.00883929
-0.38	2.8	0.0114268
-0.38	2.9	0.0160134
-0.38	3	0.0139617
-0.38	3.1	0.0146907
-0.38	3.2	0.0176298
-0.38	3.3	0.0194635
-0.38	3.4	0.0155796
-0.38	3.5	0.0152196
-0.38	3.6	0.0166455
-0.38	3.7	0.0125753
-0.38	3.8	0.00790612
-0.38	3.9	0.00639996
-0.38	4	0.00690903
-0.38	4.1	0.00847935
-0.38	4.2	0.0106469
-0.38	4.3	0.00806583
-0.38	4.4	0.00612476
-0.38	4.5	0.0095578
-0.38	4.6	0.0213674
-0.38	4.7	0.0456023
-0.38	4.8	0.0760028
-0.38	4.9	0.106813
-0.38	5	0.146343
-0.38	5.1	0.171212
-0.38	5.2	0.134867
-0.38	5.3	0.0504515
-0.38	5.4	0.00680288
-0.38	5.5	-9.725e-06
-0.38	5.6	-1e-05
-0.38	5.7	-1e-05
-0.38	5.8	-1e-05
-0.38	5.9	-1e-05
-0.38	6	-1e-05
-0.38	6.1	-1e-05
-0.38	6.2	-1e-05
-0.38	6.3	-1e-05
-0.38	6.4	-1e-05
-0.38	6.5	-1e-05
-0.38	6.6	-1e-05
-0.38	6.7	-1e-05
-0.38	6.8	-1e-05
-0.38	6.9	-1e-05
-0.38	7	-1e-05
-0.38	7.1	-1e-05
-0.38	7.2	-1e-05
-0.38	7.3	-1e-05
-0.38	7.4	-1e-05
-0.38	7.5	-1e-05
-0.38	7.6	-1e-05
-0.38	7.7	-1e-05
-0.38	7.8	-1e-05
-0.38	7.9	-1e-05
-0.38	8	-1e-05
-0.37	-1	-1e-05
-0.37	-0.9	0.00106668
-0.37	-0.8	0.0029092
-0.37	-0.7	0.00367578
-0.37	-0.6	0.00918909
-0.37	-0.5	0.0746181
-0.37	-0.4	0.380441
-0.37	-0.3	1.27683
-0.37	-0.2	2.9216
-0.37	-0.1	4.25509
-0.37	0	4.34366
-0.37	0.1	3.20445
-0.37	0.2	1.55884
-0.37	0.3	0.479695
-0.37	0.4	0.118123
-0.37	0.5	0.0625706
-0.37	0.6	0.0830151
-0.37	0.7	0.116948
-0.37	0.8	0.135214
-0.37	0.9	0.0887893
-0.37	1	0.040664
-0.37	1.1	0.0175329
-0.37	1.2	0.0109597
-0.37	1.3	0.0112298
-0.37	1.4	0.0103852
-0.37	1.5	0.00857555
-0.37	1.6	0.00607558
-0.37	1.7	0.00412889
-0.37	1.8	0.00650061
-0.37	1.9	0.0140845
-0.37	2	0.0206513
-0.37	2.1	0.0218076
-0.37	2.2	0.0240537
-0.37	2.3	0.0180051
-0.37	2.4	0.0154165
-0.37	2.5	0.0168862
-0.37	2.6	0.0151863
-0.37	2.7	0.014044
-0.37	2.8	0.0149953
-0.37	2.9	0.0183756
-0.37	3	0.0185657
-0.37	3.1	0.0156797
-0.37	3.2	0.0183883
-0.37	3.3	0.0194754
-0.37	3.4	0.0190956
-0.37	3.5	0.017816
-0.37	3.6	0.0168313
-0.37	3.7	0.0122661
-0.37	3.8	0.0102314
-0.37	3.9	0.00946507
-0.37	4	0.00936151
-0.37	4.1	0.0118684
-0.37	4.2	0.0157441
-0.37	4.3	0.0111656
-0.37	4.4	0.012706
-0.37	4.5	0.0213825
-0.37	4.6	0.0296808
-0.37	4.7	0.050125
-0.37	4.8	0.0857772
-0.37	4.9	0.115588
-0.37	5	0.141522
-0.37	5.1	0.118052
-0.37	5.2	0.0692805
-0.37	5.3	0.0252071
-0.37	5.4	0.0035766
-0.37	5.5	-9.525e-06
-0.37	5.6	-9.975e-06
-0.37	5.7	-1e-05
-0.37	5.8	-1e-05
-0.37	5.9	-1e-05
-0.37	6	-1e-05
-0.37	6.1	-1e-05
-0.37	6.2	-1e-05
-0.37	6.3	-1e-05
-0.37	6.4	-1e-05
-0.37	6.5	-1e-05
-0.37	6.6	-1e-05
-0.37	6.7	-1e-05
-0.37	6.8	-1e-05
-0.37	6.9	-1e-05
-0.37	7	-1e-05
-0.37	7.1	-1e-05
-0.37	7.2	-1e-05
-0.37	7.3	-1e-05
-0.37	7.4	-1e-05
-0.37	7.5	-1e-05
-0.37	7.6	-1e-05
-0.37	7.7	-1e-05
-0.37	7.8	-1e-05
-0.37	7.9	-1e-05
-0.37	8	-1e-05
-0.36	-1	-1e-05
-0.36	-0.9	0.0101553
-0.36	-0.8	0.024434
-0.36	-0.7	0.0294205
-0.36	-0.6	0.0215048
-0.36	-0.5	0.0739783
-0.36	-0.4	0.403685
-0.36	-0.3	1.32998
-0.36	-0.2	2.85928
-0.36	-0.1	4.35998
-0.36	0	4.55447
-0.36	0.1	3.29824
-0.36	0.2	1.5522
-0.36	0.3	0.456122
-0.36	0.4	0.112988
-0.36	0.5	0.0680936
-0.36	0.6	0.0972095
-0.36	0.7	0.127602
-0.36	0.8	0.128665
-0.36	0.9	0.0935145
-0.36	1	0.0465292
-0.36	1.1	0.0230229
-0.36	1.2	0.0125664
-0.36	1.3	0.0126041
-0.36	1.4	0.0146335
-0.36	1.5	0.0118793
-0.36	1.6	0.00670315
-0.36	1.7	0.00600419
-0.36	1.8	0.0101968
-0.36	1.9	0.0178679
-0.36	2	0.0188502
-0.36	2.1	0.01762
-0.36	2.2	0.0177583
-0.36	2.3	0.0179185
-0.36	2.4	0.0184972
-0.36	2.5	0.0231909
-0.36	2.6	0.0209647
-0.36	2.7	0.0179986
-0.36	2.8	0.0161572
-0.36	2.9	0.0196812
-0.36	3	0.0190621
-0.36	3.1	0.0154393
-0.36	3.2	0.0144789
-0.36	3.3	0.0157678
-0.36	3.4	0.0165198
-0.36	3.5	0.0168543
-0.36	3.6	0.0179107
-0.36	3.7	0.013126
-0.36	3.8	0.0122046
-0.36	3.9	0.0114635
-0.36	4	0.0121325
-0.36	4.1	0.018193
-0.36	4.2	0.024179
-0.36	4.3	0.0160963
-0.36	4.4	0.0186638
-0.36	4.5	0.0353388
-0.36	4.6	0.0423036
-0.36	4.7	0.0651951
-0.36	4.8	0.119183
-0.36	4.9	0.162944
-0.36	5	0.146463
-0.36	5.1	0.096224
-0.36	5.2	0.0436401
-0.36	5.3	0.0115743
-0.36	5.4	0.00186331
-0.36	5.5	0.000163985
-0.36	5.6	-9.9e-06
-0.36	5.7	-1e-05
-0.36	5.8	-1e-05
-0.36	5.9	-1e-05
-0.36	6	-1e-05
-0.36	6.1	-1e-05
-0.36	6.2	-1e-05
-0.36	6.3	-1e-05
-0.36	6.4	-1e-05
-0.36	6.5	-1e-05
-0.36	6.6	-1e-05
-0.36	6.7	-1e-05
-0.36	6.8	-1e-05
-0.36	6.9	-1e-05
-0.36	7	-1e-05
-0.36	7.1	-1e-05
-0.36	7.2	-1e-05
-0.36	7.3	-1e-05
-0.36	7.4	-1e-05
-0.36	7.5	-1e-05
-0.36	7.6	-1e-05
-0.36	7.7	-1e-05
-0.36	7.8	-1e-05
-0.36	7.9	-1e-05
-0.36	8	-1e-05
-0.35	-1	-1e-05
-0.35	-0.9	0.0430289
-0.35	-0.8	0.0767361
-0.35	-0.7	0.0855084
-0.35	-0.6	0.0453485
-0.35	-0.5	0.0680876
-0.35	-0.4	0.398147
-0.35	-0.3	1.37892
-0.35	-0.2	2.90644
-0.35	-0.1	4.30995
-0.35	0	4.58655
-0.35	0.1	3.38487
-0.35	0.2	1.57082
-0.35	0.3	0.467346
-0.35	0.4	0.118559
-0.35	0.5	0.0818043
-0.35	0.6	0.119787
-0.35	0.7	0.135005
-0.35	0.8	0.130297
-0.35	0.9	0.0934211
-0.35	1	0.0430567
-0.35	1.1	0.0186517
-0.35	1.2	0.0124273
-0.35	1.3	0.0113451
-0.35	1.4	0.0127178
-0.35	1.5	0.00974345
-0.35	1.6	0.0082295
-0.35	1.7	0.00954523
-0.35	1.8	0.0152638
-0.35	1.9	0.0184256
-0.35	2	0.0179658
-0.35	2.1	0.0166202
-0.35	2.2	0.017689
-0.35	2.3	0.0193644
-0.35	2.4	0.018846
-0.35	2.5	0.0243174
-0.35	2.6	0.0272158
-0.35	2.7	0.0193421
-0.35	2.8	0.0144695
-0.35	2.9	0.0178583
-0.35	3	0.0168937
-0.35	3.1	0.0134124
-0.35	3.2	0.0156196
-0.35	3.3	0.0177123
-0.35	3.4	0.0152191
-0.35	3.5	0.0146881
-0.35	3.6	0.0162033
-0.35	3.7	0.013984
-0.35	3.8	0.0127254
-0.35	3.9	0.012427
-0.35	4	0.0139173
-0.35	4.1	0.0236567
-0.35	4.2	0.0301378
-0.35	4.3	0.0200956
-0.35	4.4	0.0232311
-0.35	4.5	0.0346072
-0.35	4.6	0.0438517
-0.35	4.7	0.075008
-0.35	4.8	0.138619
-0.35	4.9	0.181989
-0.35	5	0.160068
-0.35	5.1	0.105561
-0.35	5.2	0.0452382
-0.35	5.3	0.0155099
-0.35	5.4	0.0051731
-0.35	5.5	0.000799423
-0.35	5.6	-9.825e-06
-0.35	5.7	-1e-05
-0.35	5.8	-1e-05
-0.35	5.9	-1e-05
-0.35	6	-1e-05
-0.35	6.1	-1e-05
-0.35	6.2	-1e-05
-0.35	6.3	-1e-05
-0.35	6.4	-1e-05
-0.35	6.5	-1e-05
-0.35	6.6	-1e-05
-0.35	6.7	-1e-05
-0.35	6.8	-1e-05
-0.35	6.9	-1e-05
-0.35	7	-1e-05
-0.35	7.1	-1e-05
-0.35	7.2	-1e-05
-0.35	7.3	-1e-05
-0.35	7.4	-1e-05
-0.35	7.5	-1e-05
-0.35	7.6	-1e-05
-0.35	7.7	-1e-05
-0.35	7.8	-1e-05
-0.35	7.9	-1e-05
-0.35	8	-1e-05
-0.34	-1	-1e-05
-0.34	-0.9	0.093809
-0.34	-0.8	0.125871
-0.34	-0.7	0.11452
-0.34	-0.6	0.0674196
-0.34	-0.5	0.0801393
-0.34	-0.4	0.41746
-0.34	-0.3	1.44376
-0.34	-0.2	3.11924
-0.34	-0.1	4.50052
-0.34	0	4.69422
-0.34	0.1	3.45279
-0.34	0.2	1.69236
-0.34	0.3	0.524041
-0.34	0.4	0.142054
-0.34	0.5	0.0925181
-0.34	0.6	0.118005
-0.34	0.7	0.146266
-0.34	0.8	0.143356
-0.34	0.9	0.090756
-0.34	1	0.038778
-0.34	1.1	0.0160587
-0.34	1.2	0.00974663
-0.34	1.3	0.00871196
-0.34	1.4	0.00840098
-0.34	1.5	0.00801775
-0.34	1.6	0.00838462
-0.34	1.7	0.0120664
-0.34	1.8	0.0155442
-0.34	1.9	0.0175723
-0.34	2	0.0157798
-0.34	2.1	0.0140385
-0.34	2.2	0.0153611
-0.34	2.3	0.0161707
-0.34	2.4	0.0190899
-0.34	2.5	0.0272212
-0.34	2.6	0.0277392
-0.34	2.7	0.0162046
-0.34	2.8	0.0112882
-0.34	2.9	0.0138848
-0.34	3	0.0134807
-0.34	3.1	0.0130893
-0.34	3.2	0.0161161
-0.34	3.3	0.0155262
-0.34	3.4	0.0146347
-0.34	3.5	0.0143199
-0.34	3.6	0.0151616
-0.34	3.7	0.0112116
-0.34	3.8	0.0103347
-0.34	3.9	0.0120865
-0.34	4	0.0176714
-0.34	4.1	0.0254935
-0.34	4.2	0.024059
-0.34	4.3	0.0207273
-0.34	4.4	0.0255524
-0.34	4.5	0.0402195
-0.34	4.6	0.0571936
-0.34	4.7	0.0944585
-0.34	4.8	0.142391
-0.34	4.9	0.181704
-0.34	5	0.15444
-0.34	5.1	0.104556
-0.34	5.2	0.0562538
-0.34	5.3	0.0314051
-0.34	5.4	0.0117065
-0.34	5.5	0.00172828
-0.34	5.6	-9.775e-06
-0.34	5.7	-1e-05
-0.34	5.8	-1e-05
-0.34	5.9	-1e-05
-0.34	6	-1e-05
-0.34	6.1	-1e-05
-0.34	6.2	-1e-05
-0.34	6.3	-1e-05
-0.34	6.4	-1e-05
-0.34	6.5	-1e-05
-0.34	6.6	-1e-05
-0.34	6.7	-1e-05
-0.34	6.8	-1e-05
-0.34	6.9	-1e-05
-0.34	7	-1e-05
-0.34	7.1	-1e-05
-0.34	7.2	-1e-05
-0.34	7.3	-1e-05
-0.34	7.4	-1e-05
-0.34	7.5	-1e-05
-0.34	7.6	-1e-05
-0.34	7.7	-1e-05
-0.34	7.8	-1e-05
-0.34	7.9	-1e-05
-0.34	8	-1e-05
-0.33	-1	0
-0.33	-0.9	0.118909
-0.33	-0.8	0.140134
-0.33	-0.7	0.116214
-0.33	-0.6	0.0734398
-0.33	-0.5	0.0889686
-0.33	-0.4	0.428969
-0.33	-0.3	1.48748
-0.33	-0.2	3.19807
-0.33	-0.1	4.69243
-0.33	0	4.92473
-0.33	0.1	3.62734
-0.33	0.2	1.84845
-0.33	0.3	0.594086
-0.33	0.4	0.148234
-0.33	0.5	0.0899388
-0.33	0.6	0.119438
-0.33	0.7	0.141983
-0.33	0.8	0.123966
-0.33	0.9	0.0781392
-0.33	1	0.0353307
-0.33	1.1	0.0174222
-0.33	1.2	0.0148919
-0.33	1.3	0.0135298
-0.33	1.4	0.0111725
-0.33	1.5	0.00960345
-0.33	1.6	0.00968405
-0.33	1.7	0.0090337
-0.33	1.8	0.012339
-0.33	1.9	0.017155
-0.33	2	0.0133982
-0.33	2.1	0.0119246
-0.33	2.2	0.0126554
-0.33	2.3	0.0153369
-0.33	2.4	0.0221096
-0.33	2.5	0.0278412
-0.33	2.6	0.0247984
-0.33	2.7	0.0158711
-0.33	2.8	0.0127732
-0.33	2.9	0.00979456
-0.33	3	0.00927823
-0.33	3.1	0.0123168
-0.33	3.2	0.0114043
-0.33	3.3	0.0114225
-0.33	3.4	0.0150343
-0.33	3.5	0.0147845
-0.33	3.6	0.0113931
-0.33	3.7	0.0102226
-0.33	3.8	0.01099
-0.33	3.9	0.0147298
-0.33	4	0.0222089
-0.33	4.1	0.0215007
-0.33	4.2	0.0206933
-0.33	4.3	0.0203982
-0.33	4.4	0.026383
-0.33	4.5	0.0401715
-0.33	4.6	0.0705494
-0.33	4.7	0.118805
-0.33	4.8	0.140871
-0.33	4.9	0.149089
-0.33	5	0.127502
-0.33	5.1	0.101194
-0.33	5.2	0.0707055
-0.33	5.3	0.0447347
-0.33	5.4	0.0181374
-0.33	5.5	0.00334164
-0.33	5.6	0.000245958
-0.33	5.7	-1e-05
-0.33	5.8	-1e-05
-0.33	5.9	-1e-05
-0.33	6	-1e-05
-0.33	6.1	-1e-05
-0.33	6.2	-1e-05
-0.33	6.3	-1e-05
-0.33	6.4	-1e-05
-0.33	6.5	-1e-05
-0.33	6.6	-1e-05
-0.33	6.7	-1e-05
-0.33	6.8	-1e-05
-0.33	6.9	-1e-05
-0.33	7	-1e-05
-0.33	7.1	-1e-05
-0.33	7.2	-1e-05
-0.33	7.3	-1e-05
-0.33	7.4	-1e-05
-0.33	7.5	-1e-05
-0.33	7.6	-1e-05
-0.33	7.7	-1e-05
-0.33	7.8	-1e-05
-0.33	7.9	-1e-05
-0.33	8	-1e-05
-0.32	-1	0.04544
-0.32	-0.9	0.159886
-0.32	-0.8	0.144394
-0.32	-0.7	0.11986
-0.32	-0.6	0.0744536
-0.32	-0.5	0.0961067
-0.32	-0.4	0.453877
-0.32	-0.3	1.52289
-0.32	-0.2	3.27621
-0.32	-0.1	4.82083
-0.32	0	5.10618
-0.32	0.1	3.89663
-0.32	0.2	1.97622
-0.32	0.3	0.618275
-0.32	0.4	0.152956
-0.32	0.5	0.0937895
-0.32	0.6	0.116768
-0.32	0.7	0.136693
-0.32	0.8	0.110924
-0.32	0.9	0.0679518
-0.32	1	0.0350794
-0.32	1.1	0.0240314
-0.32	1.2	0.0238347
-0.32	1.3	0.0194429
-0.32	1.4	0.0143968
-0.32	1.5	0.0115386
-0.32	1.6	0.0115219
-0.32	1.7	0.0104658
-0.32	1.8	0.0126212
-0.32	1.9	0.0158933
-0.32	2	0.0156845
-0.32	2.1	0.0155235
-0.32	2.2	0.0119996
-0.32	2.3	0.0137179
-0.32	2.4	0.022631
-0.32	2.5	0.0322403
-0.32	2.6	0.0258944
-0.32	2.7	0.0187461
-0.32	2.8	0.0163209
-0.32	2.9	0.0108641
-0.32	3	0.00935758
-0.32	3.1	0.0105008
-0.32	3.2	0.0109608
-0.32	3.3	0.0125933
-0.32	3.4	0.0162722
-0.32	3.5	0.015357
-0.32	3.6	0.0141161
-0.32	3.7	0.0151479
-0.32	3.8	0.0173107
-0.32	3.9	0.0191351
-0.32	4	0.0249477
-0.32	4.1	0.0234822
-0.32	4.2	0.0237294
-0.32	4.3	0.0280613
-0.32	4.4	0.0330281
-0.32	4.5	0.0500981
-0.32	4.6	0.0722976
-0.32	4.7	0.0916726
-0.32	4.8	0.114609
-0.32	4.9	0.12597
-0.32	5	0.126555
-0.32	5.1	0.0890316
-0.32	5.2	0.0681548
-0.32	5.3	0.0518804
-0.32	5.4	0.0270012
-0.32	5.5	0.00984461
-0.32	5.6	0.00212685
-0.32	5.7	0.00026846
-0.32	5.8	-1e-05
-0.32	5.9	-1e-05
-0.32	6	-1e-05
-0.32	6.1	-1e-05
-0.32	6.2	-1e-05
-0.32	6.3	-1e-05
-0.32	6.4	-1e-05
-0.32	6.5	-1e-05
-0.32	6.6	-1e-05
-0.32	6.7	-1e-05
-0.32	6.8	-1e-05
-0.32	6.9	-1e-05
-0.32	7	-1e-05
-0.32	7.1	-1e-05
-0.32	7.2	-1e-05
-0.32	7.3	-1e-05
-0.32	7.4	-1e-05
-0.32	7.5	-1e-05
-0.32	7.6	-1e-05
-0.32	7.7	-1e-05
-0.32	7.8	-1e-05
-0.32	7.9	-1e-05
-0.32	8	-1e-05
-0.31	-1	0.204832
-0.31	-0.9	0.164639
-0.31	-0.8	0.143487
-0.31	-0.7	0.121513
-0.31	-0.6	0.0881823
-0.31	-0.5	0.118347
-0.31	-0.4	0.523857
-0.31	-0.3	1.71788
-0.31	-0.2	3.49513
-0.31	-0.1	5.04156
-0.31	0	5.33053
-0.31	0.1	3.99102
-0.31	0.2	1.9595
-0.31	0.3	0.600492
-0.31	0.4	0.150568
-0.31	0.5	0.108732
-0.31	0.6	0.130316
-0.31	0.7	0.147679
-0.31	0.8	0.124789
-0.31	0.9	0.075285
-0.31	1	0.0386078
-0.31	1.1	0.0259153
-0.31	1.2	0.022966
-0.31	1.3	0.0188279
-0.31	1.4	0.0139632
-0.31	1.5	0.0125801
-0.31	1.6	0.016699
-0.31	1.7	0.0176771
-0.31	1.8	0.0173337
-0.31	1.9	0.0181012
-0.31	2	0.0201402
-0.31	2.1	0.01933
-0.31	2.2	0.0129738
-0.31	2.3	0.0116846
-0.31	2.4	0.0173412
-0.31	2.5	0.0225709
-0.31	2.6	0.0218933
-0.31	2.7	0.0170263
-0.31	2.8	0.0163798
-0.31	2.9	0.0167091
-0.31	3	0.0147052
-0.31	3.1	0.0139249
-0.31	3.2	0.0144929
-0.31	3.3	0.019649
-0.31	3.4	0.0198884
-0.31	3.5	0.0195848
-0.31	3.6	0.0202671
-0.31	3.7	0.0186684
-0.31	3.8	0.018048
-0.31	3.9	0.0210816
-0.31	4	0.025301
-0.31	4.1	0.0297678
-0.31	4.2	0.0322513
-0.31	4.3	0.0373018
-0.31	4.4	0.0435884
-0.31	4.5	0.0638796
-0.31	4.6	0.0746212
-0.31	4.7	0.0731972
-0.31	4.8	0.0884027
-0.31	4.9	0.117337
-0.31	5	0.118725
-0.31	5.1	0.0806801
-0.31	5.2	0.0517065
-0.31	5.3	0.0378745
-0.31	5.4	0.0366648
-0.31	5.5	0.0224126
-0.31	5.6	0.00820749
-0.31	5.7	0.00110386
-0.31	5.8	-1e-05
-0.31	5.9	-1e-05
-0.31	6	-1e-05
-0.31	6.1	-1e-05
-0.31	6.2	-1e-05
-0.31	6.3	-1e-05
-0.31	6.4	-1e-05
-0.31	6.5	-1e-05
-0.31	6.6	-1e-05
-0.31	6.7	-1e-05
-0.31	6.8	-1e-05
-0.31	6.9	-1e-05
-0.31	7	-1e-05
-0.31	7.1	-1e-05
-0.31	7.2	-1e-05
-0.31	7.3	-1e-05
-0.31	7.4	-1e-05
-0.31	7.5	-1e-05
-0.31	7.6	-1e-05
-0.31	7.7	-1e-05
-0.31	7.8	-1e-05
-0.31	7.9	-1e-05
-0.31	8	-1e-05
-0.3	-1	0
-0.3	-0.9	0.117568
-0.3	-0.8	0.127155
-0.3	-0.7	0.116158
-0.3	-0.6	0.108336
-0.3	-0.5	0.143665
-0.3	-0.4	0.576159
-0.3	-0.3	1.85257
-0.3	-0.2	3.84679
-0.3	-0.1	5.31414
-0.3	0	5.47894
-0.3	0.1	4.07775
-0.3	0.2	2.03787
-0.3	0.3	0.62936
-0.3	0.4	0.153068
-0.3	0.5	0.0999205
-0.3	0.6	0.124578
-0.3	0.7	0.147027
-0.3	0.8	0.134714
-0.3	0.9	0.0839017
-0.3	1	0.0430532
-0.3	1.1	0.0217253
-0.3	1.2	0.017328
-0.3	1.3	0.0175739
-0.3	1.4	0.0171174
-0.3	1.5	0.015361
-0.3	1.6	0.0180271
-0.3	1.7	0.0216811
-0.3	1.8	0.022163
-0.3	1.9	0.0189454
-0.3	2	0.0183993
-0.3	2.1	0.0194585
-0.3	2.2	0.0162267
-0.3	2.3	0.0132191
-0.3	2.4	0.0118947
-0.3	2.5	0.0133118
-0.3	2.6	0.015451
-0.3	2.7	0.0159769
-0.3	2.8	0.0184491
-0.3	2.9	0.0204763
-0.3	3	0.0189988
-0.3	3.1	0.0154624
-0.3	3.2	0.0173278
-0.3	3.3	0.022041
-0.3	3.4	0.02217
-0.3	3.5	0.0228942
-0.3	3.6	0.021538
-0.3	3.7	0.0181329
-0.3	3.8	0.0194558
-0.3	3.9	0.0227607
-0.3	4	0.0310004
-0.3	4.1	0.0410588
-0.3	4.2	0.0444317
-0.3	4.3	0.0452446
-0.3	4.4	0.0529371
-0.3	4.5	0.0678762
-0.3	4.6	0.0799212
-0.3	4.7	0.0844024
-0.3	4.8	0.0808235
-0.3	4.9	0.103025
-0.3	5	0.122854
-0.3	5.1	0.0820751
-0.3	5.2	0.0397385
-0.3	5.3	0.0233747
-0.3	5.4	0.0274872
-0.3	5.5	0.0320246
-0.3	5.6	0.0127194
-0.3	5.7	0.00166086
-0.3	5.8	-1e-05
-0.3	5.9	-1e-05
-0.3	6	-1e-05
-0.3	6.1	-1e-05
-0.3	6.2	-1e-05
-0.3	6.3	-1e-05
-0.3	6.4	-1e-05
-0.3	6.5	-1e-05
-0.3	6.6	-1e-05
-0.3	6.7	-1e-05
-0.3	6.8	-1e-05
-0.3	6.9	-1e-05
-0.3	7	-1e-05
-0.3	7.1	-1e-05
-0.3	7.2	-1e-05
-0.3	7.3	-1e-05
-0.3	7.4	-1e-05
-0.3	7.5	-1e-05
-0.3	7.6	-1e-05
-0.3	7.7	-1e-05
-0.3	7.8	-1e-05
-0.3	7.9	-1e-05
-0.3	8	-1e-05
-0.29	-1	0.116506
-0.29	-0.9	0.106027
-0.29	-0.8	0.131454
-0.29	-0.7	0.109562
-0.29	-0.6	0.0962994
-0.29	-0.5	0.148992
-0.29	-0.4	0.576877
-0.29	-0.3	1.8949
-0.29	-0.2	3.95516
-0.29	-0.1	5.66048
-0.29	0	5.94497
-0.29	0.1	4.65245
-0.29	0.2	2.38712
-0.29	0.3	0.708768
-0.29	0.4	0.147035
-0.29	0.5	0.082124
-0.29	0.6	0.111518
-0.29	0.7	0.144306
-0.29	0.8	0.141131
-0.29	0.9	0.0860836
-0.29	1	0.0446144
-0.29	1.1	0.0226018
-0.29	1.2	0.0178689
-0.29	1.3	0.0208065
-0.29	1.4	0.0215992
-0.29	1.5	0.0192647
-0.29	1.6	0.0201026
-0.29	1.7	0.0232099
-0.29	1.8	0.0234632
-0.29	1.9	0.0193636
-0.29	2	0.0195438
-0.29	2.1	0.0160068
-0.29	2.2	0.016869
-0.29	2.3	0.0167676
-0.29	2.4	0.0128168
-0.29	2.5	0.0128463
-0.29	2.6	0.0168096
-0.29	2.7	0.0189499
-0.29	2.8	0.0179229
-0.29	2.9	0.0175725
-0.29	3	0.0146779
-0.29	3.1	0.0120975
-0.29	3.2	0.0144476
-0.29	3.3	0.0195829
-0.29	3.4	0.0235263
-0.29	3.5	0.0253564
-0.29	3.6	0.022359
-0.29	3.7	0.0220929
-0.29	3.8	0.0231644
-0.29	3.9	0.0299397
-0.29	4	0.0394628
-0.29	4.1	0.0514647
-0.29	4.2	0.0606849
-0.29	4.3	0.0627435
-0.29	4.4	0.0673553
-0.29	4.5	0.0864755
-0.29	4.6	0.08878
-0.29	4.7	0.0829402
-0.29	4.8	0.0736544
-0.29	4.9	0.0806405
-0.29	5	0.0897476
-0.29	5.1	0.0574963
-0.29	5.2	0.031086
-0.29	5.3	0.0279988
-0.29	5.4	0.0373571
-0.29	5.5	0.0328944
-0.29	5.6	0.0139467
-0.29	5.7	0.00229073
-0.29	5.8	-1e-05
-0.29	5.9	-1e-05
-0.29	6	-1e-05
-0.29	6.1	-1e-05
-0.29	6.2	-1e-05
-0.29	6.3	-1e-05
-0.29	6.4	-1e-05
-0.29	6.5	-1e-05
-0.29	6.6	-1e-05
-0.29	6.7	-1e-05
-0.29	6.8	-1e-05
-0.29	6.9	-1e-05
-0.29	7	-1e-05
-0.29	7.1	-1e-05
-0.29	7.2	-1e-05
-0.29	7.3	-1e-05
-0.29	7.4	-1e-05
-0.29	7.5	-1e-05
-0.29	7.6	-1e-05
-0.29	7.7	-1e-05
[truncated: 11,742 more rows]

## Sheet: panel b
l (rlu)	Energy (meV)	intensity (arb. unit.)
-15.5	-1	0.02915
-15.5	-0.9	0.136753
-15.5	-0.8	0.166528
-15.5	-0.7	0.156854
-15.5	-0.6	0.14277
-15.5	-0.5	0.353445
-15.5	-0.4	1.83812
-15.5	-0.3	6.10279
-15.5	-0.2	12.0392
-15.5	-0.1	14.8934
-15.5	0	12.0243
-15.5	0.1	9.73654
-15.5	0.2	6.11265
-15.5	0.3	2.05621
-15.5	0.4	0.344153
-15.5	0.5	0.0709611
-15.5	0.6	0.0845858
-15.5	0.7	0.130605
-15.5	0.8	0.16401
-15.5	0.9	0.157202
-15.5	1	0.161842
-15.5	1.1	0.188914
-15.5	1.2	0.208293
-15.5	1.3	0.2421
-15.5	1.4	0.250639
-15.5	1.5	0.255543
-15.5	1.6	0.244273
-15.5	1.7	0.23528
-15.5	1.8	0.213219
-15.5	1.9	0.213471
-15.5	2	0.202201
-15.5	2.1	0.17877
-15.5	2.2	0.163676
-15.5	2.3	0.141412
-15.5	2.4	0.125496
-15.5	2.5	0.12883
-15.5	2.6	0.132685
-15.5	2.7	0.109197
-15.5	2.8	0.0958066
-15.5	2.9	0.0899755
-15.5	3	0.0752395
-15.5	3.1	0.0512078
-15.5	3.2	0.0467255
-15.5	3.3	0.0540182
-15.5	3.4	0.057732
-15.5	3.5	0.0524389
-15.5	3.6	0.0565633
-15.5	3.7	0.0732708
-15.5	3.8	0.0817498
-15.5	3.9	0.0897884
-15.5	4	0.063926
-15.5	4.1	0.0237843
-15.5	4.2	0.00493542
-15.5	4.3	0.000715027
-15.5	4.4	0.000100838
-15.5	4.5	-1e-07
-15.5	4.6	-1e-07
-15.5	4.7	-1e-07
-15.5	4.8	-1e-07
-15.5	4.9	-1e-07
-15.5	5	-1e-07
-15.5	5.1	-1e-07
-15.5	5.2	-1e-07
-15.5	5.3	-1e-07
-15.5	5.4	-1e-07
-15.5	5.5	-1e-07
-15.5	5.6	-1e-07
-15.5	5.7	-1e-07
-15.5	5.8	-1e-07
-15.5	5.9	-1e-07
-15.5	6	-1e-07
-15.5	6.1	-1e-07
-15.5	6.2	-1e-07
-15.5	6.3	-1e-07
-15.5	6.4	-1e-07
-15.5	6.5	-1e-07
-15.5	6.6	-1e-07
-15.5	6.7	-1e-07
-15.5	6.8	-1e-07
-15.5	6.9	-1e-07
-15.5	7	-1e-07
-15.5	7.1	-1e-07
-15.5	7.2	-1e-07
-15.5	7.3	-1e-07
-15.5	7.4	-1e-07
-15.5	7.5	-1e-07
-15.5	7.6	-1e-07
-15.5	7.7	-1e-07
-15.5	7.8	-1e-07
-15.5	7.9	-1e-07
-15.5	8	-1e-07
-15.45	-1	0.243255
-15.45	-0.9	0.148723
-15.45	-0.8	0.163985
-15.45	-0.7	0.164435
-15.45	-0.6	0.120658
-15.45	-0.5	0.232894
-15.45	-0.4	1.20748
-15.45	-0.3	4.3813
-15.45	-0.2	10.0083
-15.45	-0.1	14.8893
-15.45	0	15.841
-15.45	0.1	11.3447
-15.45	0.2	4.79619
-15.45	0.3	1.20785
-15.45	0.4	0.197039
-15.45	0.5	0.0600331
-15.45	0.6	0.0881436
-15.45	0.7	0.142291
-15.45	0.8	0.192255
-15.45	0.9	0.204139
-15.45	1	0.216753
-15.45	1.1	0.25517
-15.45	1.2	0.252384
-15.45	1.3	0.234695
-15.45	1.4	0.228247
-15.45	1.5	0.217967
-15.45	1.6	0.213416
-15.45	1.7	0.214724
-15.45	1.8	0.20751
-15.45	1.9	0.195918
-15.45	2	0.196059
-15.45	2.1	0.173546
-15.45	2.2	0.152676
-15.45	2.3	0.130073
-15.45	2.4	0.107236
-15.45	2.5	0.104819
-15.45	2.6	0.0964144
-15.45	2.7	0.0927329
-15.45	2.8	0.0954247
-15.45	2.9	0.0991632
-15.45	3	0.0727932
-15.45	3.1	0.0470569
-15.45	3.2	0.0399069
-15.45	3.3	0.0561056
-15.45	3.4	0.0821999
-15.45	3.5	0.080754
-15.45	3.6	0.0790955
-15.45	3.7	0.0742681
-15.45	3.8	0.0867721
-15.45	3.9	0.0711602
-15.45	4	0.0519552
-15.45	4.1	0.029306
-15.45	4.2	0.0113795
-15.45	4.3	0.00348438
-15.45	4.4	0.000602862
-15.45	4.5	4.97028e-05
-15.45	4.6	-1e-07
-15.45	4.7	-1e-07
-15.45	4.8	-1e-07
-15.45	4.9	-1e-07
-15.45	5	-1e-07
-15.45	5.1	-1e-07
-15.45	5.2	-1e-07
-15.45	5.3	-1e-07
-15.45	5.4	-1e-07
-15.45	5.5	-1e-07
-15.45	5.6	-1e-07
-15.45	5.7	-1e-07
-15.45	5.8	-1e-07
-15.45	5.9	-1e-07
-15.45	6	-1e-07
-15.45	6.1	-1e-07
-15.45	6.2	-1e-07
-15.45	6.3	-1e-07
-15.45	6.4	-1e-07
-15.45	6.5	-1e-07
-15.45	6.6	-1e-07
-15.45	6.7	-1e-07
-15.45	6.8	-1e-07
-15.45	6.9	-1e-07
-15.45	7	-1e-07
-15.45	7.1	-1e-07
-15.45	7.2	-1e-07
-15.45	7.3	-1e-07
-15.45	7.4	-1e-07
-15.45	7.5	-1e-07
-15.45	7.6	-1e-07
-15.45	7.7	-1e-07
-15.45	7.8	-1e-07
-15.45	7.9	-1e-07
-15.45	8	-1e-07
-15.4	-1	0.119011
-15.4	-0.9	0.180786
-15.4	-0.8	0.188111
-15.4	-0.7	0.187499
-15.4	-0.6	0.14005
-15.4	-0.5	0.203832
-15.4	-0.4	1.00392
-15.4	-0.3	3.66553
-15.4	-0.2	8.46218
-15.4	-0.1	13.429
-15.4	0	15.3124
-15.4	0.1	11.6133
-15.4	0.2	5.14483
-15.4	0.3	1.18183
-15.4	0.4	0.148342
-15.4	0.5	0.0594436
-15.4	0.6	0.106381
-15.4	0.7	0.176844
-15.4	0.8	0.231056
-15.4	0.9	0.246003
-15.4	1	0.250541
-15.4	1.1	0.28106
-15.4	1.2	0.294236
-15.4	1.3	0.249905
-15.4	1.4	0.219759
-15.4	1.5	0.206141
-15.4	1.6	0.205585
-15.4	1.7	0.20922
-15.4	1.8	0.206236
-15.4	1.9	0.18455
-15.4	2	0.173843
-15.4	2.1	0.158874
-15.4	2.2	0.148709
-15.4	2.3	0.121016
-15.4	2.4	0.0952469
-15.4	2.5	0.0875514
-15.4	2.6	0.0734107
-15.4	2.7	0.0727712
-15.4	2.8	0.0818655
-15.4	2.9	0.0910174
-15.4	3	0.0822368
-15.4	3.1	0.0581499
-15.4	3.2	0.0480773
-15.4	3.3	0.0615934
-15.4	3.4	0.0860619
-15.4	3.5	0.0955943
-15.4	3.6	0.065286
-15.4	3.7	0.0529565
-15.4	3.8	0.0530595
-15.4	3.9	0.0443232
-15.4	4	0.0391435
-15.4	4.1	0.031339
-15.4	4.2	0.0203054
-15.4	4.3	0.00779663
-15.4	4.4	0.00187793
-15.4	4.5	0.000199112
-15.4	4.6	-9.975e-08
-15.4	4.7	-1e-07
-15.4	4.8	-1e-07
-15.4	4.9	-1e-07
-15.4	5	-1e-07
-15.4	5.1	-1e-07
-15.4	5.2	-1e-07
-15.4	5.3	-1e-07
-15.4	5.4	-1e-07
-15.4	5.5	-1e-07
-15.4	5.6	-1e-07
-15.4	5.7	-1e-07
-15.4	5.8	-1e-07
-15.4	5.9	-1e-07
-15.4	6	-1e-07
-15.4	6.1	-1e-07
-15.4	6.2	-1e-07
-15.4	6.3	-1e-07
-15.4	6.4	-1e-07
-15.4	6.5	-1e-07
-15.4	6.6	-1e-07
-15.4	6.7	-1e-07
-15.4	6.8	-1e-07
-15.4	6.9	-1e-07
-15.4	7	-1e-07
-15.4	7.1	-1e-07
-15.4	7.2	-1e-07
-15.4	7.3	-1e-07
-15.4	7.4	-1e-07
-15.4	7.5	-1e-07
-15.4	7.6	-1e-07
-15.4	7.7	-1e-07
-15.4	7.8	-1e-07
-15.4	7.9	-1e-07
-15.4	8	-1e-07
-15.35	-1	0.178219
-15.35	-0.9	0.202225
-15.35	-0.8	0.23143
-15.35	-0.7	0.225617
-15.35	-0.6	0.180751
-15.35	-0.5	0.211552
-15.35	-0.4	1.00983
-15.35	-0.3	3.71947
-15.35	-0.2	8.31792
-15.35	-0.1	12.4054
-15.35	0	13.4232
-15.35	0.1	10.0049
-15.35	0.2	4.74563
-15.35	0.3	1.27372
-15.35	0.4	0.221356
-15.35	0.5	0.11372
-15.35	0.6	0.127114
-15.35	0.7	0.195012
-15.35	0.8	0.267011
-15.35	0.9	0.289681
-15.35	1	0.305619
-15.35	1.1	0.329291
-15.35	1.2	0.340415
-15.35	1.3	0.277233
-15.35	1.4	0.239861
-15.35	1.5	0.227084
-15.35	1.6	0.214924
-15.35	1.7	0.226673
-15.35	1.8	0.231449
-15.35	1.9	0.204555
-15.35	2	0.180921
-15.35	2.1	0.153015
-15.35	2.2	0.140448
-15.35	2.3	0.127255
-15.35	2.4	0.10028
-15.35	2.5	0.0924325
-15.35	2.6	0.0718171
-15.35	2.7	0.0730245
-15.35	2.8	0.087494
-15.35	2.9	0.0895117
-15.35	3	0.0889282
-15.35	3.1	0.0702054
-15.35	3.2	0.0615683
-15.35	3.3	0.069755
-15.35	3.4	0.0900763
-15.35	3.5	0.0696331
-15.35	3.6	0.0386871
-15.35	3.7	0.0276368
-15.35	3.8	0.0300139
-15.35	3.9	0.0377929
-15.35	4	0.0415626
-15.35	4.1	0.0422794
-15.35	4.2	0.0259248
-15.35	4.3	0.0109962
-15.35	4.4	0.00270433
-15.35	4.5	0.000298726
-15.35	4.6	-9.775e-08
-15.35	4.7	-9.975e-08
-15.35	4.8	-1e-07
-15.35	4.9	-1e-07
-15.35	5	-1e-07
-15.35	5.1	-1e-07
-15.35	5.2	-1e-07
-15.35	5.3	-1e-07
-15.35	5.4	-1e-07
-15.35	5.5	-1e-07
-15.35	5.6	-1e-07
-15.35	5.7	-1e-07
-15.35	5.8	-1e-07
-15.35	5.9	-1e-07
-15.35	6	-1e-07
-15.35	6.1	-1e-07
-15.35	6.2	-1e-07
-15.35	6.3	-1e-07
-15.35	6.4	-1e-07
-15.35	6.5	-1e-07
-15.35	6.6	-1e-07
-15.35	6.7	-1e-07
-15.35	6.8	-1e-07
-15.35	6.9	-1e-07
-15.35	7	-1e-07
-15.35	7.1	-1e-07
-15.35	7.2	-1e-07
-15.35	7.3	-1e-07
-15.35	7.4	-1e-07
-15.35	7.5	-1e-07
-15.35	7.6	-1e-07
-15.35	7.7	-1e-07
-15.35	7.8	-1e-07
-15.35	7.9	-1e-07
-15.35	8	-1e-07
-15.3	-1	0.194651
-15.3	-0.9	0.274181
-15.3	-0.8	0.290978
-15.3	-0.7	0.276437
-15.3	-0.6	0.204056
-15.3	-0.5	0.231177
-15.3	-0.4	1.1018
-15.3	-0.3	4.00678
-15.3	-0.2	8.61727
-15.3	-0.1	12.3405
-15.3	0	12.7626
-15.3	0.1	9.33199
-15.3	0.2	4.39159
-15.3	0.3	1.2941
-15.3	0.4	0.337582
-15.3	0.5	0.262038
-15.3	0.6	0.191726
-15.3	0.7	0.16719
-15.3	0.8	0.243925
-15.3	0.9	0.313877
-15.3	1	0.327067
-15.3	1.1	0.321016
-15.3	1.2	0.312177
-15.3	1.3	0.287902
-15.3	1.4	0.257344
-15.3	1.5	0.237371
-15.3	1.6	0.23589
-15.3	1.7	0.235288
-15.3	1.8	0.224991
-15.3	1.9	0.194455
-15.3	2	0.161449
-15.3	2.1	0.151805
-15.3	2.2	0.145383
-15.3	2.3	0.125801
-15.3	2.4	0.114006
-15.3	2.5	0.0992297
-15.3	2.6	0.0733191
-15.3	2.7	0.0851919
-15.3	2.8	0.119198
-15.3	2.9	0.109566
-15.3	3	0.0827902
-15.3	3.1	0.0761753
-15.3	3.2	0.0768111
-15.3	3.3	0.0823089
-15.3	3.4	0.0843126
-15.3	3.5	0.0513872
-15.3	3.6	0.0278955
-15.3	3.7	0.0195989
-15.3	3.8	0.022355
-15.3	3.9	0.0365753
-15.3	4	0.0548972
-15.3	4.1	0.0575745
-15.3	4.2	0.0315683
-15.3	4.3	0.00976768
-15.3	4.4	0.00242868
-15.3	4.5	0.000366566
-15.3	4.6	-8.875e-08
-15.3	4.7	-9.775e-08
-15.3	4.8	-9.975e-08
-15.3	4.9	-1e-07
-15.3	5	-1e-07
-15.3	5.1	-1e-07
-15.3	5.2	-1e-07
-15.3	5.3	-1e-07
-15.3	5.4	-1e-07
-15.3	5.5	-1e-07
-15.3	5.6	-1e-07
-15.3	5.7	-1e-07
-15.3	5.8	-1e-07
-15.3	5.9	-1e-07
-15.3	6	-1e-07
-15.3	6.1	-1e-07
-15.3	6.2	-1e-07
-15.3	6.3	-1e-07
-15.3	6.4	-1e-07
-15.3	6.5	-1e-07
-15.3	6.6	-1e-07
-15.3	6.7	-1e-07
-15.3	6.8	-1e-07
-15.3	6.9	-1e-07
-15.3	7	-1e-07
-15.3	7.1	-1e-07
-15.3	7.2	-1e-07
-15.3	7.3	-1e-07
-15.3	7.4	-1e-07
-15.3	7.5	-1e-07
-15.3	7.6	-1e-07
-15.3	7.7	-1e-07
-15.3	7.8	-1e-07
-15.3	7.9	-1e-07
-15.3	8	-1e-07
-15.25	-1	0.463522
-15.25	-0.9	0.336115
-15.25	-0.8	0.367695
-15.25	-0.7	0.339379
-15.25	-0.6	0.24097
-15.25	-0.5	0.436768
-15.25	-0.4	1.9928
-15.25	-0.3	6.0372
-15.25	-0.2	11.3828
-15.25	-0.1	14.569
-15.25	0	13.9457
-15.25	0.1	9.81805
-15.25	0.2	4.63114
-15.25	0.3	1.40523
-15.25	0.4	0.4487
-15.25	0.5	0.353431
-15.25	0.6	0.31944
-15.25	0.7	0.218826
-15.25	0.8	0.204435
-15.25	0.9	0.273649
-15.25	1	0.283426
-15.25	1.1	0.286105
-15.25	1.2	0.282138
-15.25	1.3	0.275644
-15.25	1.4	0.254838
-15.25	1.5	0.234546
-15.25	1.6	0.234279
-15.25	1.7	0.234259
-15.25	1.8	0.215008
-15.25	1.9	0.169682
-15.25	2	0.13554
-15.25	2.1	0.140103
-15.25	2.2	0.1428
-15.25	2.3	0.130861
-15.25	2.4	0.116251
-15.25	2.5	0.101542
-15.25	2.6	0.078441
-15.25	2.7	0.0903295
-15.25	2.8	0.111598
-15.25	2.9	0.110789
-15.25	3	0.0720137
-15.25	3.1	0.0619924
-15.25	3.2	0.0734589
-15.25	3.3	0.0801165
-15.25	3.4	0.0665551
-15.25	3.5	0.0467235
-15.25	3.6	0.0316365
-15.25	3.7	0.0253207
-15.25	3.8	0.0210459
-15.25	3.9	0.0332983
-15.25	4	0.0445388
-15.25	4.1	0.0445641
-15.25	4.2	0.0259818
-15.25	4.3	0.0118053
-15.25	4.4	0.00481422
-15.25	4.5	0.00185346
-15.25	4.6	0.00214987
-15.25	4.7	0.00203178
-15.25	4.8	0.0009568
-15.25	4.9	0.000179473
-15.25	5	-1e-07
-15.25	5.1	-1e-07
-15.25	5.2	-1e-07
-15.25	5.3	-1e-07
-15.25	5.4	-1e-07
-15.25	5.5	-1e-07
-15.25	5.6	-1e-07
-15.25	5.7	-1e-07
-15.25	5.8	-1e-07
-15.25	5.9	-1e-07
-15.25	6	-1e-07
-15.25	6.1	-1e-07
-15.25	6.2	-1e-07
-15.25	6.3	-1e-07
-15.25	6.4	-1e-07
-15.25	6.5	-1e-07
-15.25	6.6	-1e-07
-15.25	6.7	-1e-07
-15.25	6.8	-1e-07
-15.25	6.9	-1e-07
-15.25	7	-1e-07
-15.25	7.1	-1e-07
-15.25	7.2	-1e-07
-15.25	7.3	-1e-07
-15.25	7.4	-1e-07
-15.25	7.5	-1e-07
-15.25	7.6	-1e-07
-15.25	7.7	-1e-07
-15.25	7.8	-1e-07
-15.25	7.9	-1e-07
-15.25	8	-1e-07
-15.2	-1	0.25166
-15.2	-0.9	0.365347
-15.2	-0.8	0.402544
-15.2	-0.7	0.413104
-15.2	-0.6	0.507106
-15.2	-0.5	4.56756
-15.2	-0.4	21.962
-15.2	-0.3	49.4613
-15.2	-0.2	63.3345
-15.2	-0.1	52.0392
-15.2	0	31.0681
-15.2	0.1	15.0695
-15.2	0.2	6.0078
-15.2	0.3	1.76851
-15.2	0.4	0.557689
-15.2	0.5	0.440946
-15.2	0.6	0.410053
-15.2	0.7	0.379455
-15.2	0.8	0.268247
-15.2	0.9	0.218728
-15.2	1	0.216993
-15.2	1.1	0.227942
-15.2	1.2	0.267206
-15.2	1.3	0.267345
-15.2	1.4	0.241386
-15.2	1.5	0.227549
-15.2	1.6	0.223378
-15.2	1.7	0.210125
-15.2	1.8	0.224331
-15.2	1.9	0.190097
-15.2	2	0.146985
-15.2	2.1	0.133119
-15.2	2.2	0.129863
-15.2	2.3	0.137029
-15.2	2.4	0.126374
-15.2	2.5	0.105206
-15.2	2.6	0.0931878
-15.2	2.7	0.0895218
-15.2	2.8	0.091791
-15.2	2.9	0.0907935
-15.2	3	0.0626244
-15.2	3.1	0.0465314
-15.2	3.2	0.0553308
-15.2	3.3	0.06314
-15.2	3.4	0.06239
-15.2	3.5	0.0546266
-15.2	3.6	0.0387704
-15.2	3.7	0.0216069
-15.2	3.8	0.0169186
-15.2	3.9	0.0175612
-15.2	4	0.0215426
-15.2	4.1	0.023661
-15.2	4.2	0.0194927
-15.2	4.3	0.0176969
-15.2	4.4	0.00889448
-15.2	4.5	0.00894775
-15.2	4.6	0.0150918
-15.2	4.7	0.013398
-15.2	4.8	0.00533574
-15.2	4.9	0.000718192
-15.2	5	-9.975e-08
-15.2	5.1	-1e-07
-15.2	5.2	-1e-07
-15.2	5.3	-1e-07
-15.2	5.4	-1e-07
-15.2	5.5	-1e-07
-15.2	5.6	-1e-07
-15.2	5.7	-1e-07
-15.2	5.8	-1e-07
-15.2	5.9	-1e-07
-15.2	6	-1e-07
-15.2	6.1	-1e-07
-15.2	6.2	-1e-07
-15.2	6.3	-1e-07
-15.2	6.4	-1e-07
-15.2	6.5	-1e-07
-15.2	6.6	-1e-07
-15.2	6.7	-1e-07
-15.2	6.8	-1e-07
-15.2	6.9	-1e-07
-15.2	7	-1e-07
-15.2	7.1	-1e-07
-15.2	7.2	-1e-07
-15.2	7.3	-1e-07
-15.2	7.4	-1e-07
-15.2	7.5	-1e-07
-15.2	7.6	-1e-07
-15.2	7.7	-1e-07
-15.2	7.8	-1e-07
-15.2	7.9	-1e-07
-15.2	8	-1e-07
-15.15	-1	0.30466
-15.15	-0.9	0.350408
-15.15	-0.8	0.421461
-15.15	-0.7	0.485478
-15.15	-0.6	1.76478
-15.15	-0.5	26.5413
-15.15	-0.4	149.452
-15.15	-0.3	368.597
-15.15	-0.2	487.863
-15.15	-0.1	395.435
-15.15	0	219.1
-15.15	0.1	93.1344
-15.15	0.2	30.5796
-15.15	0.3	6.04793
-15.15	0.4	0.785111
-15.15	0.5	0.490518
-15.15	0.6	0.468559
-15.15	0.7	0.477249
-15.15	0.8	0.424256
-15.15	0.9	0.291046
-15.15	1	0.169777
-15.15	1.1	0.147227
-15.15	1.2	0.202835
-15.15	1.3	0.226074
-15.15	1.4	0.232191
-15.15	1.5	0.247919
-15.15	1.6	0.228066
-15.15	1.7	0.214697
-15.15	1.8	0.216079
-15.15	1.9	0.213175
-15.15	2	0.199435
-15.15	2.1	0.170794
-15.15	2.2	0.143526
-15.15	2.3	0.14002
-15.15	2.4	0.125035
-15.15	2.5	0.1083
-15.15	2.6	0.0976628
-15.15	2.7	0.0887512
-15.15	2.8	0.0862896
-15.15	2.9	0.0891057
-15.15	3	0.0738835
-15.15	3.1	0.058862
-15.15	3.2	0.0458414
-15.15	3.3	0.0453346
-15.15	3.4	0.0499362
-15.15	3.5	0.0530283
-15.15	3.6	0.0359341
-15.15	3.7	0.0223084
-15.15	3.8	0.0195569
-15.15	3.9	0.0177217
-15.15	4	0.0169241
-15.15	4.1	0.0183587
-15.15	4.2	0.017168
-15.15	4.3	0.0126291
-15.15	4.4	0.0115248
-15.15	4.5	0.0215332
-15.15	4.6	0.0355322
-15.15	4.7	0.0275513
-15.15	4.8	0.00899996
-15.15	4.9	0.00107735
-15.15	5	-9.775e-08
-15.15	5.1	-9.975e-08
-15.15	5.2	-1e-07
-15.15	5.3	-1e-07
-15.15	5.4	-1e-07
-15.15	5.5	-1e-07
-15.15	5.6	-1e-07
-15.15	5.7	-1e-07
-15.15	5.8	-1e-07
-15.15	5.9	-1e-07
-15.15	6	-1e-07
-15.15	6.1	-1e-07
-15.15	6.2	-1e-07
-15.15	6.3	-1e-07
-15.15	6.4	-1e-07
-15.15	6.5	-1e-07
-15.15	6.6	-1e-07
-15.15	6.7	-1e-07
-15.15	6.8	-1e-07
-15.15	6.9	-1e-07
-15.15	7	-1e-07
-15.15	7.1	-1e-07
-15.15	7.2	-1e-07
-15.15	7.3	-1e-07
-15.15	7.4	-1e-07
-15.15	7.5	-1e-07
-15.15	7.6	-1e-07
-15.15	7.7	-1e-07
-15.15	7.8	-1e-07
-15.15	7.9	-1e-07
-15.15	8	-1e-07
-15.1	-1	0.260118
-15.1	-0.9	0.333246
-15.1	-0.8	0.420014
-15.1	-0.7	0.504944
-15.1	-0.6	4.4779
-15.1	-0.5	71.8075
-15.1	-0.4	439.516
-15.1	-0.3	1253.17
-15.1	-0.2	1864.53
-15.1	-0.1	1694.8
-15.1	0	1087.14
-15.1	0.1	546.98
-15.1	0.2	194.934
-15.1	0.3	38.269
-15.1	0.4	3.35323
-15.1	0.5	0.586364
-15.1	0.6	0.505018
-15.1	0.7	0.517095
-15.1	0.8	0.510969
-15.1	0.9	0.361225
-15.1	1	0.214936
-15.1	1.1	0.123605
-15.1	1.2	0.115636
-15.1	1.3	0.159074
-15.1	1.4	0.208894
-15.1	1.5	0.22604
-15.1	1.6	0.21851
-15.1	1.7	0.207063
-15.1	1.8	0.211822
-15.1	1.9	0.215908
-15.1	2	0.208294
-15.1	2.1	0.182504
-15.1	2.2	0.161435
-15.1	2.3	0.152261
-15.1	2.4	0.114834
-15.1	2.5	0.0991202
-15.1	2.6	0.105445
-15.1	2.7	0.0872335
-15.1	2.8	0.0821382
-15.1	2.9	0.0863488
-15.1	3	0.0899927
-15.1	3.1	0.0858758
-15.1	3.2	0.0547878
-15.1	3.3	0.0386565
-15.1	3.4	0.0408179
-15.1	3.5	0.0401004
-15.1	3.6	0.0338042
-15.1	3.7	0.0336571
-15.1	3.8	0.0353426
-15.1	3.9	0.0312513
-15.1	4	0.0296301
-15.1	4.1	0.0202893
-15.1	4.2	0.0151801
-15.1	4.3	0.00950913
-15.1	4.4	0.0127285
-15.1	4.5	0.0296355
-15.1	4.6	0.0334098
-15.1	4.7	0.0219197
-15.1	4.8	0.00884304
-15.1	4.9	0.00285529
-15.1	5	0.0014313
-15.1	5.1	0.000713892
-15.1	5.2	0.00016449
-15.1	5.3	-1e-07
-15.1	5.4	-1e-07
-15.1	5.5	-1e-07
-15.1	5.6	-1e-07
-15.1	5.7	-1e-07
-15.1	5.8	-1e-07
-15.1	5.9	-1e-07
-15.1	6	-1e-07
-15.1	6.1	-1e-07
-15.1	6.2	-1e-07
-15.1	6.3	-1e-07
-15.1	6.4	-1e-07
-15.1	6.5	-1e-07
-15.1	6.6	-1e-07
-15.1	6.7	-1e-07
-15.1	6.8	-1e-07
-15.1	6.9	-1e-07
-15.1	7	-1e-07
-15.1	7.1	-1e-07
-15.1	7.2	-1e-07
-15.1	7.3	-1e-07
-15.1	7.4	-1e-07
-15.1	7.5	-1e-07
-15.1	7.6	-1e-07
-15.1	7.7	-1e-07
-15.1	7.8	-1e-07
-15.1	7.9	-1e-07
-15.1	8	-1e-07
-15.05	-1	0.095191
-15.05	-0.9	0.31124
-15.05	-0.8	0.415794
-15.05	-0.7	0.498799
-15.05	-0.6	6.27302
-15.05	-0.5	97.8259
-15.05	-0.4	624.6
-15.05	-0.3	1989.8
-15.05	-0.2	3485.98
-15.05	-0.1	3674.34
-15.05	0	2837.06
-15.05	0.1	1716.3
-15.05	0.2	705.212
-15.05	0.3	163.991
-15.05	0.4	18.4504
-15.05	0.5	1.02214
-15.05	0.6	0.574935
-15.05	0.7	0.524989
-15.05	0.8	0.497069
-15.05	0.9	0.415257
-15.05	1	0.270649
-15.05	1.1	0.184097
-15.05	1.2	0.11596
-15.05	1.3	0.108797
-15.05	1.4	0.153737
-15.05	1.5	0.174433
-15.05	1.6	0.17096
-15.05	1.7	0.179243
-15.05	1.8	0.187796
-15.05	1.9	0.199337
-15.05	2	0.181134
-15.05	2.1	0.147833
-15.05	2.2	0.158468
-15.05	2.3	0.154557
-15.05	2.4	0.102284
-15.05	2.5	0.0858533
-15.05	2.6	0.0949478
-15.05	2.7	0.0880971
-15.05	2.8	0.0763701
-15.05	2.9	0.0707638
-15.05	3	0.072514
-15.05	3.1	0.0793729
-15.05	3.2	0.0597906
-15.05	3.3	0.0375704
-15.05	3.4	0.0383843
-15.05	3.5	0.0439629
-15.05	3.6	0.0463917
-15.05	3.7	0.0443824
-15.05	3.8	0.0336909
-15.05	3.9	0.0304762
-15.05	4	0.0351219
-15.05	4.1	0.0223017
-15.05	4.2	0.0134537
-15.05	4.3	0.0104036
-15.05	4.4	0.0104296
-15.05	4.5	0.0187059
-15.05	4.6	0.0267505
-15.05	4.7	0.0246774
-15.05	4.8	0.0190744
-15.05	4.9	0.0133461
-15.05	5	0.00976529
-15.05	5.1	0.00481348
-15.05	5.2	0.000818485
-15.05	5.3	-9.975e-08
-15.05	5.4	-1e-07
-15.05	5.5	-1e-07
-15.05	5.6	-1e-07
-15.05	5.7	-1e-07
-15.05	5.8	-1e-07
-15.05	5.9	-1e-07
-15.05	6	-1e-07
-15.05	6.1	-1e-07
-15.05	6.2	-1e-07
-15.05	6.3	-1e-07
-15.05	6.4	-1e-07
-15.05	6.5	-1e-07
-15.05	6.6	-1e-07
-15.05	6.7	-1e-07
-15.05	6.8	-1e-07
-15.05	6.9	-1e-07
-15.05	7	-1e-07
-15.05	7.1	-1e-07
-15.05	7.2	-1e-07
-15.05	7.3	-1e-07
-15.05	7.4	-1e-07
-15.05	7.5	-1e-07
-15.05	7.6	-1e-07
-15.05	7.7	-1e-07
-15.05	7.8	-1e-07
-15.05	7.9	-1e-07
-15.05	8	-1e-07
-15	-1	0.109227
-15	-0.9	0.332661
-15	-0.8	0.414378
-15	-0.7	0.512424
-15	-0.6	4.8256
-15	-0.5	68.1048
-15	-0.4	437.795
-15	-0.3	1524.42
-15	-0.2	3186.05
-15	-0.1	4226.22
-15	0	4006.71
-15	0.1	2979.78
-15	0.2	1455.71
-15	0.3	412.476
-15	0.4	54.7977
-15	0.5	2.72
-15	0.6	0.669438
-15	0.7	0.540627
-15	0.8	0.508078
-15	0.9	0.414671
-15	1	0.315378
-15	1.1	0.257873
-15	1.2	0.184164
-15	1.3	0.121858
-15	1.4	0.100398
-15	1.5	0.0952739
-15	1.6	0.122002
-15	1.7	0.177356
-15	1.8	0.200059
-15	1.9	0.194178
-15	2	0.165991
-15	2.1	0.145186
-15	2.2	0.13768
-15	2.3	0.114519
-15	2.4	0.0824603
-15	2.5	0.0744405
-15	2.6	0.0873683
-15	2.7	0.0874589
-15	2.8	0.0797046
-15	2.9	0.0623087
-15	3	0.056264
-15	3.1	0.0615268
-15	3.2	0.0588338
-15	3.3	0.0441745
-15	3.4	0.0440252
-15	3.5	0.0508538
-15	3.6	0.0582828
-15	3.7	0.0486967
-15	3.8	0.0300661
-15	3.9	0.0258635
-15	4	0.0299855
-15	4.1	0.0273952
-15	4.2	0.022497
-15	4.3	0.013248
-15	4.4	0.00765344
-15	4.5	0.0118532
-15	4.6	0.0211788
-15	4.7	0.0362313
-15	4.8	0.0344065
-15	4.9	0.0257556
-15	5	0.0237876
-15	5.1	0.0107627
-15	5.2	0.00162834
-15	5.3	-9.775e-08
-15	5.4	-9.975e-08
-15	5.5	-1e-07
-15	5.6	-1e-07
-15	5.7	-1e-07
-15	5.8	-1e-07
-15	5.9	-1e-07
-15	6	-1e-07
-15	6.1	-1e-07
-15	6.2	-1e-07
-15	6.3	-1e-07
-15	6.4	-1e-07
-15	6.5	-1e-07
-15	6.6	-1e-07
-15	6.7	-1e-07
-15	6.8	-1e-07
-15	6.9	-1e-07
-15	7	-1e-07
-15	7.1	-1e-07
-15	7.2	-1e-07
-15	7.3	-1e-07
-15	7.4	-1e-07
-15	7.5	-1e-07
-15	7.6	-1e-07
-15	7.7	-1e-07
-15	7.8	-1e-07
-15	7.9	-1e-07
-15	8	-1e-07
-14.95	-1	0.200373
-14.95	-0.9	0.331207
-14.95	-0.8	0.425168
-14.95	-0.7	0.491847
-14.95	-0.6	2.07384
-14.95	-0.5	23.0018
-14.95	-0.4	153.173
-14.95	-0.3	623.409
-14.95	-0.2	1606.16
-14.95	-0.1	2720.93
-14.95	0	3155.56
-14.95	0.1	2775.42
-14.95	0.2	1706.75
-14.95	0.3	570.035
-14.95	0.4	89.5276
-14.95	0.5	5.90849
-14.95	0.6	0.910714
-14.95	0.7	0.55519
-14.95	0.8	0.497334
-14.95	0.9	0.417932
-14.95	1	0.352126
-14.95	1.1	0.295012
-14.95	1.2	0.220299
-14.95	1.3	0.161473
-14.95	1.4	0.12059
-14.95	1.5	0.0808025
-14.95	1.6	0.0850821
-14.95	1.7	0.140257
-14.95	1.8	0.17151
-14.95	1.9	0.167544
-14.95	2	0.146135
-14.95	2.1	0.15092
-14.95	2.2	0.135779
-14.95	2.3	0.111987
-14.95	2.4	0.0847756
-14.95	2.5	0.0731894
-14.95	2.6	0.081352
-14.95	2.7	0.0872908
-14.95	2.8	0.0740957
-14.95	2.9	0.0683395
-14.95	3	0.0626388
-14.95	3.1	0.0567851
-14.95	3.2	0.0585414
-14.95	3.3	0.056066
-14.95	3.4	0.0579694
-14.95	3.5	0.0630416
-14.95	3.6	0.0591103
-14.95	3.7	0.0462417
-14.95	3.8	0.0317588
-14.95	3.9	0.0248576
-14.95	4	0.0324325
-14.95	4.1	0.0361943
-14.95	4.2	0.0344167
-14.95	4.3	0.0184135
-14.95	4.4	0.00798529
-14.95	4.5	0.00993744
-14.95	4.6	0.0209568
-14.95	4.7	0.0296382
-14.95	4.8	0.0245195
-14.95	4.9	0.0199065
-14.95	5	0.0222627
-14.95	5.1	0.0106979
-14.95	5.2	0.00208492
-14.95	5.3	0.000697846
-14.95	5.4	0.000465192
-14.95	5.5	0.000116223
-14.95	5.6	-1e-07
-14.95	5.7	-1e-07
-14.95	5.8	-1e-07
-14.95	5.9	-1e-07
-14.95	6	-1e-07
-14.95	6.1	-1e-07
-14.95	6.2	-1e-07
-14.95	6.3	-1e-07
-14.95	6.4	-1e-07
-14.95	6.5	-1e-07
-14.95	6.6	-1e-07
-14.95	6.7	-1e-07
-14.95	6.8	-1e-07
-14.95	6.9	-1e-07
-14.95	7	-1e-07
-14.95	7.1	-1e-07
-14.95	7.2	-1e-07
-14.95	7.3	-1e-07
-14.95	7.4	-1e-07
-14.95	7.5	-1e-07
-14.95	7.6	-1e-07
-14.95	7.7	-1e-07
-14.95	7.8	-1e-07
-14.95	7.9	-1e-07
-14.95	8	-1e-07
-14.9	-1	0.203127
-14.9	-0.9	0.321806
-14.9	-0.8	0.399461
-14.9	-0.7	0.435602
-14.9	-0.6	0.631334
-14.9	-0.5	3.37139
-14.9	-0.4	26.327
-14.9	-0.3	141.524
-14.9	-0.2	468.023
-14.9	-0.1	946.438
-14.9	0	1291.95
-14.9	0.1	1321.92
-14.9	0.2	992.038
-14.9	0.3	418.757
-14.9	0.4	82.9381
-14.9	0.5	7.92715
-14.9	0.6	1.26397
-14.9	0.7	0.621758
-14.9	0.8	0.505787
-14.9	0.9	0.428272
-14.9	1	0.349325
-14.9	1.1	0.277978
-14.9	1.2	0.238129
-14.9	1.3	0.198847
-14.9	1.4	0.161696
-14.9	1.5	0.12964
-14.9	1.6	0.0896726
-14.9	1.7	0.088592
-14.9	1.8	0.112196
-14.9	1.9	0.108336
-14.9	2	0.109752
-14.9	2.1	0.129864
-14.9	2.2	0.143844
-14.9	2.3	0.130177
-14.9	2.4	0.0989776
-14.9	2.5	0.0717141
-14.9	2.6	0.0629259
-14.9	2.7	0.0616095
-14.9	2.8	0.0621572
-14.9	2.9	0.0719125
-14.9	3	0.0730097
-14.9	3.1	0.0643298
-14.9	3.2	0.0659065
-14.9	3.3	0.0593125
-14.9	3.4	0.0637823
-14.9	3.5	0.0629099
-14.9	3.6	0.0551643
-14.9	3.7	0.0372901
-14.9	3.8	0.0294335
-14.9	3.9	0.0245753
-14.9	4	0.0321398
-14.9	4.1	0.0422833
-14.9	4.2	0.0335003
-14.9	4.3	0.0182727
-14.9	4.4	0.012404
-14.9	4.5	0.0143413
-14.9	4.6	0.0255493
-14.9	4.7	0.0294558
-14.9	4.8	0.0146983
-14.9	4.9	0.00830782
-14.9	5	0.00867738
-14.9	5.1	0.00552079
-14.9	5.2	0.00372123
-14.9	5.3	0.00465283
-14.9	5.4	0.00279165
-14.9	5.5	0.000465192
-14.9	5.6	-9.975e-08
-14.9	5.7	-1e-07
-14.9	5.8	-1e-07
-14.9	5.9	-1e-07
-14.9	6	-1e-07
-14.9	6.1	-1e-07
-14.9	6.2	-1e-07
-14.9	6.3	-1e-07
-14.9	6.4	-1e-07
-14.9	6.5	-1e-07
-14.9	6.6	-1e-07
-14.9	6.7	-1e-07
-14.9	6.8	-1e-07
-14.9	6.9	-1e-07
-14.9	7	-1e-07
-14.9	7.1	-1e-07
-14.9	7.2	-1e-07
-14.9	7.3	-1e-07
-14.9	7.4	-1e-07
-14.9	7.5	-1e-07
-14.9	7.6	-1e-07
-14.9	7.7	-1e-07
-14.9	7.8	-1e-07
-14.9	7.9	-1e-07
-14.9	8	-1e-07
-14.85	-1	0.304434
-14.85	-0.9	0.361826
-14.85	-0.8	0.411293
-14.85	-0.7	0.408878
-14.85	-0.6	0.368928
-14.85	-0.5	0.471359
-14.85	-0.4	2.7398
-14.85	-0.3	19.4773
-14.85	-0.2	73.9069
-14.85	-0.1	166.837
-14.85	0	260.102
-14.85	0.1	314.468
-14.85	0.2	278.92
-14.85	0.3	152.001
-14.85	0.4	41.7345
-14.85	0.5	6.27813
-14.85	0.6	1.37288
-14.85	0.7	0.690448
-14.85	0.8	0.52211
-14.85	0.9	0.395006
-14.85	1	0.311901
-14.85	1.1	0.292726
-14.85	1.2	0.28918
-14.85	1.3	0.25432
-14.85	1.4	0.211351
-14.85	1.5	0.184488
-14.85	1.6	0.159469
-14.85	1.7	0.110307
-14.85	1.8	0.0738303
-14.85	1.9	0.0536107
-14.85	2	0.0646311
-14.85	2.1	0.10691
-14.85	2.2	0.131301
-14.85	2.3	0.124754
-14.85	2.4	0.0933727
-14.85	2.5	0.0740527
-14.85	2.6	0.0646705
-14.85	2.7	0.0582697
-14.85	2.8	0.0647156
-14.85	2.9	0.0713914
-14.85	3	0.0759142
-14.85	3.1	0.0707097
-14.85	3.2	0.0555366
-14.85	3.3	0.0492049
-14.85	3.4	0.049892
-14.85	3.5	0.0466945
-14.85	3.6	0.0394777
-14.85	3.7	0.0304912
-14.85	3.8	0.0259143
-14.85	3.9	0.0225804
-14.85	4	0.0273245
-14.85	4.1	0.0402247
-14.85	4.2	0.0310928
-14.85	4.3	0.0194547
-14.85	4.4	0.0180308
-14.85	4.5	0.0189101
-14.85	4.6	0.0199259
-14.85	4.7	0.0183708
-14.85	4.8	0.0116497
-14.85	4.9	0.00733734
-14.85	5	0.00706373
-14.85	5.1	0.00568963
-14.85	5.2	0.00699986
-14.85	5.3	0.0112056
-14.85	5.4	0.00566042
-14.85	5.5	0.00123369
-14.85	5.6	0.000133862
-14.85	5.7	-9.975e-08
-14.85	5.8	-1e-07
-14.85	5.9	-1e-07
-14.85	6	-1e-07
-14.85	6.1	-1e-07
-14.85	6.2	-1e-07
-14.85	6.3	-1e-07
-14.85	6.4	-1e-07
-14.85	6.5	-1e-07
-14.85	6.6	-1e-07
-14.85	6.7	-1e-07
-14.85	6.8	-1e-07
-14.85	6.9	-1e-07
-14.85	7	-1e-07
-14.85	7.1	-1e-07
-14.85	7.2	-1e-07
-14.85	7.3	-1e-07
-14.85	7.4	-1e-07
-14.85	7.5	-1e-07
-14.85	7.6	-1e-07
-14.85	7.7	-1e-07
-14.85	7.8	-1e-07
-14.85	7.9	-1e-07
-14.85	8	-1e-07
-14.8	-1	0.238335
-14.8	-0.9	0.38299
-14.8	-0.8	0.441402
-14.8	-0.7	0.437323
-14.8	-0.6	0.345248
-14.8	-0.5	0.365959
-14.8	-0.4	1.14367
-14.8	-0.3	4.26954
-14.8	-0.2	11.388
-14.8	-0.1	21.6256
-14.8	0	32.0666
-14.8	0.1	39.9489
-14.8	0.2	39.1263
-14.8	0.3	26.1228
-14.8	0.4	10.5147
-14.8	0.5	2.74449
-14.8	0.6	1.06703
-14.8	0.7	0.693072
-14.8	0.8	0.496722
-14.8	0.9	0.376372
-14.8	1	0.32837
-14.8	1.1	0.335996
-14.8	1.2	0.319237
-14.8	1.3	0.277277
-14.8	1.4	0.261694
-14.8	1.5	0.255022
-14.8	1.6	0.23025
-14.8	1.7	0.187989
-14.8	1.8	0.114373
-14.8	1.9	0.066182
-14.8	2	0.054622
-14.8	2.1	0.089681
-14.8	2.2	0.121512
-14.8	2.3	0.117794
-14.8	2.4	0.101974
-14.8	2.5	0.0932666
-14.8	2.6	0.0844586
-14.8	2.7	0.0838251
-14.8	2.8	0.0859804
-14.8	2.9	0.0766443
-14.8	3	0.0746315
-14.8	3.1	0.0573365
-14.8	3.2	0.040952
-14.8	3.3	0.0389755
-14.8	3.4	0.0418553
-14.8	3.5	0.0440448
-14.8	3.6	0.0364781
-14.8	3.7	0.0291343
-14.8	3.8	0.0269359
-14.8	3.9	0.0213991
-14.8	4	0.0209896
-14.8	4.1	0.02851
-14.8	4.2	0.0291758
-14.8	4.3	0.0238783
-14.8	4.4	0.0181116
-14.8	4.5	0.0185642
-14.8	4.6	0.0181176
-14.8	4.7	0.0149228
-14.8	4.8	0.0145757
-14.8	4.9	0.0124971
-14.8	5	0.0157475
-14.8	5.1	0.0142622
-14.8	5.2	0.014679
-14.8	5.3	0.0145269
-14.8	5.4	0.0111156
-14.8	5.5	0.00511373
-14.8	5.6	0.000894119
-14.8	5.7	-9.775e-08
-14.8	5.8	-9.975e-08
-14.8	5.9	-1e-07
-14.8	6	-1e-07
-14.8	6.1	-1e-07
-14.8	6.2	-1e-07
-14.8	6.3	-1e-07
-14.8	6.4	-1e-07
-14.8	6.5	-1e-07
-14.8	6.6	-1e-07
-14.8	6.7	-1e-07
-14.8	6.8	-1e-07
-14.8	6.9	-1e-07
-14.8	7	-1e-07
-14.8	7.1	-1e-07
-14.8	7.2	-1e-07
-14.8	7.3	-1e-07
-14.8	7.4	-1e-07
-14.8	7.5	-1e-07
-14.8	7.6	-1e-07
-14.8	7.7	-1e-07
-14.8	7.8	-1e-07
-14.8	7.9	-1e-07
-14.8	8	-1e-07
-14.75	-1	0.341223
-14.75	-0.9	0.374636
-14.75	-0.8	0.434064
-14.75	-0.7	0.407431
-14.75	-0.6	0.31812
-14.75	-0.5	0.303008
-14.75	-0.4	1.00607
-14.75	-0.3	3.50688
-14.75	-0.2	8.04875
-14.75	-0.1	12.4083
-14.75	0	13.836
-14.75	0.1	11.2766
-14.75	0.2	6.87136
-14.75	0.3	3.36384
-14.75	0.4	1.51603
-14.75	0.5	0.811406
-14.75	0.6	0.636183
-14.75	0.7	0.558944
-14.75	0.8	0.436725
-14.75	0.9	0.369003
-14.75	1	0.350914
-14.75	1.1	0.337261
-14.75	1.2	0.302534
-14.75	1.3	0.279547
-14.75	1.4	0.260662
-14.75	1.5	0.2641
-14.75	1.6	0.230971
-14.75	1.7	0.201534
-14.75	1.8	0.175287
-14.75	1.9	0.133211
-14.75	2	0.0735415
-14.75	2.1	0.0674783
-14.75	2.2	0.115262
-14.75	2.3	0.145519
-14.75	2.4	0.145355
-14.75	2.5	0.110735
-14.75	2.6	0.0896782
-14.75	2.7	0.0903527
-14.75	2.8	0.0968628
-14.75	2.9	0.0832622
-14.75	3	0.0689459
-14.75	3.1	0.050928
-14.75	3.2	0.0370252
-14.75	3.3	0.0427659
-14.75	3.4	0.0470254
-14.75	3.5	0.0444738
-14.75	3.6	0.0290491
-14.75	3.7	0.0232562
-14.75	3.8	0.0232685
-14.75	3.9	0.0176985
-14.75	4	0.0151265
-14.75	4.1	0.017752
-14.75	4.2	0.0260355
-14.75	4.3	0.0264941
-14.75	4.4	0.0199472
-14.75	4.5	0.0195704
-14.75	4.6	0.0209955
-14.75	4.7	0.0227322
-14.75	4.8	0.0162876
-14.75	4.9	0.014751
-14.75	5	0.0168173
-14.75	5.1	0.022211
-14.75	5.2	0.0256361
-14.75	5.3	0.024759
-14.75	5.4	0.0289625
-14.75	5.5	0.0163787
-14.75	5.6	0.00442929
-14.75	5.7	0.00115612
-14.75	5.8	0.000254741
-14.75	5.9	-1e-07
-14.75	6	-1e-07
-14.75	6.1	-1e-07
-14.75	6.2	-1e-07
-14.75	6.3	-1e-07
-14.75	6.4	-1e-07
-14.75	6.5	-1e-07
-14.75	6.6	-1e-07
-14.75	6.7	-1e-07
-14.75	6.8	-1e-07
-14.75	6.9	-1e-07
-14.75	7	-1e-07
-14.75	7.1	-1e-07
-14.75	7.2	-1e-07
-14.75	7.3	-1e-07
-14.75	7.4	-1e-07
-14.75	7.5	-1e-07
-14.75	7.6	-1e-07
-14.75	7.7	-1e-07
-14.75	7.8	-1e-07
-14.75	7.9	-1e-07
-14.75	8	-1e-07
-14.7	-1	0.039138
-14.7	-0.9	0.65343
-14.7	-0.8	0.726
-14.7	-0.7	0.577742
-14.7	-0.6	0.352535
-14.7	-0.5	0.289415
-14.7	-0.4	0.909272
-14.7	-0.3	3.0922
-14.7	-0.2	6.8593
-14.7	-0.1	10.5083
-14.7	0	12.2626
-14.7	0.1	10.0638
-14.7	0.2	5.23797
-14.7	0.3	1.66323
-14.7	0.4	0.441277
-14.7	0.5	0.304167
-14.7	0.6	0.373332
-14.7	0.7	0.388554
-14.7	0.8	0.360201
-14.7	0.9	0.332176
-14.7	1	0.315749
-14.7	1.1	0.333469
-14.7	1.2	0.30932
-14.7	1.3	0.258932
-14.7	1.4	0.229268
-14.7	1.5	0.227029
-14.7	1.6	0.210137
-14.7	1.7	0.184481
-14.7	1.8	0.176077
-14.7	1.9	0.159692
-14.7	2	0.108007
-14.7	2.1	0.0668163
-14.7	2.2	0.0923519
-14.7	2.3	0.189526
-14.7	2.4	0.231554
-14.7	2.5	0.166984
-14.7	2.6	0.0955038
-14.7	2.7	0.0831485
-14.7	2.8	0.0912375
-14.7	2.9	0.0795939
-14.7	3	0.0582697
-14.7	3.1	0.044664
-14.7	3.2	0.0451174
-14.7	3.3	0.0507198
-14.7	3.4	0.0505452
-14.7	3.5	0.0354496
-14.7	3.6	0.0246568
-14.7	3.7	0.0236857
-14.7	3.8	0.0248682
-14.7	3.9	0.0238511
-14.7	4	0.0182704
-14.7	4.1	0.0140529
-14.7	4.2	0.0182391
-14.7	4.3	0.0206478
-14.7	4.4	0.0228474
-14.7	4.5	0.0225521
-14.7	4.6	0.0257126
-14.7	4.7	0.0285389
-14.7	4.8	0.0170987
-14.7	4.9	0.0134289
-14.7	5	0.0184281
-14.7	5.1	0.0219699
-14.7	5.2	0.0250938
-14.7	5.3	0.0323662
-14.7	5.4	0.0467842
-14.7	5.5	0.0326732
-14.7	5.6	0.0175701
-14.7	5.7	0.00729235
-14.7	5.8	0.00117648
-14.7	5.9	-9.975e-08
-14.7	6	-1e-07
-14.7	6.1	-1e-07
-14.7	6.2	-1e-07
-14.7	6.3	-1e-07
-14.7	6.4	-1e-07
-14.7	6.5	-1e-07
-14.7	6.6	-1e-07
-14.7	6.7	-1e-07
-14.7	6.8	-1e-07
-14.7	6.9	-1e-07
-14.7	7	-1e-07
-14.7	7.1	-1e-07
-14.7	7.2	-1e-07
-14.7	7.3	-1e-07
-14.7	7.4	-1e-07
-14.7	7.5	-1e-07
-14.7	7.6	-1e-07
-14.7	7.7	-1e-07
-14.7	7.8	-1e-07
-14.7	7.9	-1e-07
-14.7	8	-1e-07
-14.65	-1	0.770435
-14.65	-0.9	1.5715
-14.65	-0.8	1.82311
-14.65	-0.7	1.39937
-14.65	-0.6	0.786727
-14.65	-0.5	0.454088
-14.65	-0.4	0.977793
-14.65	-0.3	3.1046
-14.65	-0.2	6.43644
-14.65	-0.1	9.13131
-14.65	0	10.025
-14.65	0.1	8.40284
-14.65	0.2	4.46793
-14.65	0.3	1.37192
-14.65	0.4	0.285818
-14.65	0.5	0.18306
-14.65	0.6	0.247715
-14.65	0.7	0.276491
-14.65	0.8	0.259411
-14.65	0.9	0.250832
-14.65	1	0.259432
-14.65	1.1	0.298107
-14.65	1.2	0.302375
-14.65	1.3	0.244865
-14.65	1.4	0.200139
-14.65	1.5	0.20222
-14.65	1.6	0.202265
-14.65	1.7	0.171644
-14.65	1.8	0.159294
-14.65	1.9	0.167227
-14.65	2	0.142388
-14.65	2.1	0.104914
-14.65	2.2	0.0967121
-14.65	2.3	0.18443
-14.65	2.4	0.297003
-14.65	2.5	0.198029
-14.65	2.6	0.0959663
-14.65	2.7	0.0651049
-14.65	2.8	0.0681819
-14.65	2.9	0.0601687
-14.65	3	0.0426004
-14.65	3.1	0.0367613
-14.65	3.2	0.0509893
-14.65	3.3	0.0494817
-14.65	3.4	0.0450902
-14.65	3.5	0.0353782
-14.65	3.6	0.0312876
-14.65	3.7	0.0375032
-14.65	3.8	0.0401576
-14.65	3.9	0.0364614
-14.65	4	0.0279577
-14.65	4.1	0.0185755
-14.65	4.2	0.0191597
-14.65	4.3	0.0263856
-14.65	4.4	0.0254422
-14.65	4.5	0.0205368
-14.65	4.6	0.0229682
-14.65	4.7	0.0218829
-14.65	4.8	0.0172992
-14.65	4.9	0.0176279
-14.65	5	0.0172615
-14.65	5.1	0.0246352
-14.65	5.2	0.0331828
-14.65	5.3	0.0327982
-14.65	5.4	0.0384593
-14.65	5.5	0.0416403
-14.65	5.6	0.0377097
-14.65	5.7	0.0161507
-14.65	5.8	0.00247507
-14.65	5.9	-9.775e-08
-14.65	6	-9.975e-08
-14.65	6.1	-1e-07
-14.65	6.2	-1e-07
-14.65	6.3	-1e-07
-14.65	6.4	-1e-07
-14.65	6.5	-1e-07
-14.65	6.6	-1e-07
-14.65	6.7	-1e-07
-14.65	6.8	-1e-07
-14.65	6.9	-1e-07
-14.65	7	-1e-07
-14.65	7.1	-1e-07
-14.65	7.2	-1e-07
-14.65	7.3	-1e-07
-14.65	7.4	-1e-07
-14.65	7.5	-1e-07
-14.65	7.6	-1e-07
-14.65	7.7	-1e-07
-14.65	7.8	-1e-07
-14.65	7.9	-1e-07
-14.65	8	-1e-07
-14.6	-1	1.39754
-14.6	-0.9	2.27122
-14.6	-0.8	3.31084
-14.6	-0.7	3.0815
-14.6	-0.6	2.01148
-14.6	-0.5	1.07368
-14.6	-0.4	1.42997
-14.6	-0.3	4.15754
-14.6	-0.2	8.20822
-14.6	-0.1	10.4797
-14.6	0	9.94786
-14.6	0.1	7.41806
-14.6	0.2	3.81558
-14.6	0.3	1.16371
-14.6	0.4	0.23836
-14.6	0.5	0.142593
-14.6	0.6	0.193652
-14.6	0.7	0.204252
-14.6	0.8	0.175311
-14.6	0.9	0.174784
-14.6	1	0.196194
-14.6	1.1	0.233248
-14.6	1.2	0.253073
-14.6	1.3	0.235668
-14.6	1.4	0.217068
-14.6	1.5	0.20925
-14.6	1.6	0.196129
-14.6	1.7	0.175888
-14.6	1.8	0.174022
-14.6	1.9	0.174533
-14.6	2	0.166588
-14.6	2.1	0.149393
-14.6	2.2	0.130843
-14.6	2.3	0.169877
-14.6	2.4	0.179944
-14.6	2.5	0.123594
-14.6	2.6	0.0731296
-14.6	2.7	0.0515977
-14.6	2.8	0.0442424
-14.6	2.9	0.0453771
-14.6	3	0.0397613
-14.6	3.1	0.0398291
-14.6	3.2	0.0472122
-14.6	3.3	0.0552074
-14.6	3.4	0.0555632
-14.6	3.5	0.0400143
-14.6	3.6	0.0385661
-14.6	3.7	0.0502221
-14.6	3.8	0.0407743
-14.6	3.9	0.0359001
-14.6	4	0.0319775
-14.6	4.1	0.028228
-14.6	4.2	0.0277398
-14.6	4.3	0.0416345
-14.6	4.4	0.0393821
-14.6	4.5	0.0271212
-14.6	4.6	0.0225424
-14.6	4.7	0.0206802
-14.6	4.8	0.019714
-14.6	4.9	0.02108
-14.6	5	0.0176369
-14.6	5.1	0.0208602
-14.6	5.2	0.0313583
-14.6	5.3	0.029802
-14.6	5.4	0.0246166
-14.6	5.5	0.0355494
-14.6	5.6	0.0434231
-14.6	5.7	0.0216857
-14.6	5.8	0.00389495
-14.6	5.9	0.000577021
-14.6	6	0.000328922
-14.6	6.1	8.21552e-05
-14.6	6.2	-1e-07
-14.6	6.3	-1e-07
-14.6	6.4	-1e-07
-14.6	6.5	-1e-07
-14.6	6.6	-1e-07
-14.6	6.7	-1e-07
-14.6	6.8	-1e-07
-14.6	6.9	-1e-07
-14.6	7	-1e-07
-14.6	7.1	-1e-07
-14.6	7.2	-1e-07
-14.6	7.3	-1e-07
-14.6	7.4	-1e-07
-14.6	7.5	-1e-07
-14.6	7.6	-1e-07
-14.6	7.7	-1e-07
-14.6	7.8	-1e-07
-14.6	7.9	-1e-07
-14.6	8	-1e-07
-14.55	-1	0.754021
-14.55	-0.9	1.88304
-14.55	-0.8	3.45059
-14.55	-0.7	4.19594
-14.55	-0.6	3.32739
-14.55	-0.5	2.05599
-14.55	-0.4	2.16877
-14.55	-0.3	5.78645
-14.55	-0.2	11.9482
-14.55	-0.1	15.0768
-14.55	0	13.3598
-14.55	0.1	9.01697
-14.55	0.2	4.20568
-14.55	0.3	1.17595
-14.55	0.4	0.247424
-14.55	0.5	0.162382
-14.55	0.6	0.177684
-14.55	0.7	0.165214
-14.55	0.8	0.139523
-14.55	0.9	0.126655
-14.55	1	0.137302
-14.55	1.1	0.1795
-14.55	1.2	0.210292
-14.55	1.3	0.217891
-14.55	1.4	0.221601
-14.55	1.5	0.223976
-14.55	1.6	0.205849
-14.55	1.7	0.200891
-14.55	1.8	0.211372
-14.55	1.9	0.210209
-14.55	2	0.191225
-14.55	2.1	0.162871
-14.55	2.2	0.15372
-14.55	2.3	0.161376
-14.55	2.4	0.135758
-14.55	2.5	0.0798283
-14.55	2.6	0.0508613
-14.55	2.7	0.0525276
-14.55	2.8	0.0476873
-14.55	2.9	0.0464413
-14.55	3	0.0537261
-14.55	3.1	0.0615464
-14.55	3.2	0.0566522
-14.55	3.3	0.0555989
-14.55	3.4	0.0555292
-14.55	3.5	0.0379743
-14.55	3.6	0.0321938
-14.55	3.7	0.0360312
-14.55	3.8	0.0311575
-14.55	3.9	0.0297534
-14.55	4	0.0275549
-14.55	4.1	0.0256226
-14.55	4.2	0.0275436
-14.55	4.3	0.0341121
-14.55	4.4	0.0400837
-14.55	4.5	0.0398738
-14.55	4.6	0.0346434
-14.55	4.7	0.025543
-14.55	4.8	0.0207802
-14.55	4.9	0.022081
-14.55	5	0.0182299
-14.55	5.1	0.0163344
-14.55	5.2	0.0172035
-14.55	5.3	0.018232
-14.55	5.4	0.019167
-14.55	5.5	0.0353584
-14.55	5.6	0.0453888
-14.55	5.7	0.0226591
-14.55	5.8	0.00676725
-14.55	5.9	0.00362445
-14.55	6	0.00197403
-14.55	6.1	0.000328922
-14.55	6.2	-9.975e-08
-14.55	6.3	-1e-07
-14.55	6.4	-1e-07
-14.55	6.5	-1e-07
-14.55	6.6	-1e-07
-14.55	6.7	-1e-07
-14.55	6.8	-1e-07
-14.55	6.9	-1e-07
-14.55	7	-1e-07
-14.55	7.1	-1e-07
-14.55	7.2	-1e-07
-14.55	7.3	-1e-07
-14.55	7.4	-1e-07
-14.55	7.5	-1e-07
-14.55	7.6	-1e-07
-14.55	7.7	-1e-07
-14.55	7.8	-1e-07
-14.55	7.9	-1e-07
-14.55	8	-1e-07
-14.5	-1	0.261464
-14.5	-0.9	0.917854
-14.5	-0.8	2.01465
-14.5	-0.7	3.08239
-14.5	-0.6	2.97374
-14.5	-0.5	2.25379
-14.5	-0.4	2.44768
-14.5	-0.3	6.14945
-14.5	-0.2	13.4226
-14.5	-0.1	19.1979
-14.5	0	18.1216
-14.5	0.1	12.4033
-14.5	0.2	5.55277
-14.5	0.3	1.45803
-14.5	0.4	0.277991
-14.5	0.5	0.173623
-14.5	0.6	0.166149
-14.5	0.7	0.162802
-14.5	0.8	0.14419
-14.5	0.9	0.102675
-14.5	1	0.0875005
-14.5	1.1	0.11341
-14.5	1.2	0.163334
-14.5	1.3	0.19091
-14.5	1.4	0.208596
-14.5	1.5	0.22433
-14.5	1.6	0.21927
-14.5	1.7	0.214669
-14.5	1.8	0.219864
-14.5	1.9	0.223312
-14.5	2	0.207932
-14.5	2.1	0.179647
-14.5	2.2	0.159093
-14.5	2.3	0.146711
-14.5	2.4	0.142722
-14.5	2.5	0.108481
-14.5	2.6	0.0683974
-14.5	2.7	0.0582145
-14.5	2.8	0.0683888
-14.5	2.9	0.0728888
-14.5	3	0.0671879
-14.5	3.1	0.067218
-14.5	3.2	0.0711389
-14.5	3.3	0.0505348
-14.5	3.4	0.0356948
-14.5	3.5	0.0283275
-14.5	3.6	0.0246709
-14.5	3.7	0.0255029
-14.5	3.8	0.020255
-14.5	3.9	0.0198484
-14.5	4	0.017872
-14.5	4.1	0.0186796
-14.5	4.2	0.0216826
-14.5	4.3	0.0257254
-14.5	4.4	0.0266909
-14.5	4.5	0.0335013
-14.5	4.6	0.032731
-14.5	4.7	0.0225591
-14.5	4.8	0.0217181
-14.5	4.9	0.0252231
-14.5	5	0.0234027
-14.5	5.1	0.0168676
-14.5	5.2	0.0116071
-14.5	5.3	0.0101604
-14.5	5.4	0.0179308
-14.5	5.5	0.0333236
-14.5	5.6	0.0302444
-14.5	5.7	0.0187811
-14.5	5.8	0.00874915
-14.5	5.9	0.00778994
-14.5	6	0.0041169
-14.5	6.1	0.0017336
-14.5	6.2	0.000826672
-14.5	6.3	0.000206593
-14.5	6.4	-1e-07
-14.5	6.5	-1e-07
-14.5	6.6	-1e-07
-14.5	6.7	-1e-07
-14.5	6.8	-1e-07
-14.5	6.9	-1e-07
-14.5	7	-1e-07
-14.5	7.1	-1e-07
-14.5	7.2	-1e-07
-14.5	7.3	-1e-07
-14.5	7.4	-1e-07
-14.5	7.5	-1e-07
-14.5	7.6	-1e-07
-14.5	7.7	-1e-07
-14.5	7.8	-1e-07
-14.5	7.9	-1e-07
-14.5	8	-1e-07
-14.45	-1	0.043876
-14.45	-0.9	0.321521
-14.45	-0.8	0.729689
-14.45	-0.7	1.21195
-14.45	-0.6	1.41791
-14.45	-0.5	1.30979
-14.45	-0.4	1.88212
-14.45	-0.3	4.87893
-14.45	-0.2	11.2622
-14.45	-0.1	18.1247
-14.45	0	19.7313
-14.45	0.1	14.3635
-14.45	0.2	6.56499
-14.45	0.3	1.73931
-14.45	0.4	0.294682
-14.45	0.5	0.131622
-14.45	0.6	0.146975
-14.45	0.7	0.170768
-14.45	0.8	0.154416
-14.45	0.9	0.0996587
-14.45	1	0.06047
-14.45	1.1	0.0666149
-14.45	1.2	0.104509
-14.45	1.3	0.147149
-14.45	1.4	0.185523
-14.45	1.5	0.185505
-14.45	1.6	0.193064
-14.45	1.7	0.187046
-14.45	1.8	0.183648
-14.45	1.9	0.195272
-14.45	2	0.202088
-14.45	2.1	0.192346
-14.45	2.2	0.15597
-14.45	2.3	0.134217
-14.45	2.4	0.130821
-14.45	2.5	0.124017
-14.45	2.6	0.101224
-14.45	2.7	0.0792395
-14.45	2.8	0.0711944
-14.45	2.9	0.08212
-14.45	3	0.0631638
-14.45	3.1	0.0592276
-14.45	3.2	0.0572034
-14.45	3.3	0.0501143
-14.45	3.4	0.0361405
-14.45	3.5	0.0285365
-14.45	3.6	0.0294964
-14.45	3.7	0.0250155
-14.45	3.8	0.0179598
-14.45	3.9	0.0170629
-14.45	4	0.0160963
-14.45	4.1	0.0153853
-14.45	4.2	0.0170599
-14.45	4.3	0.0146255
-14.45	4.4	0.0145562
-14.45	4.5	0.0152399
-14.45	4.6	0.0159119
-14.45	4.7	0.0176172
-14.45	4.8	0.0214839
-14.45	4.9	0.0273379
-14.45	5	0.0293724
-14.45	5.1	0.025364
-14.45	5.2	0.0158471
-14.45	5.3	0.0115196
-14.45	5.4	0.0149174
-14.45	5.5	0.0235567
-14.45	5.6	0.0187943
-14.45	5.7	0.0135501
-14.45	5.8	0.00843436
-14.45	5.9	0.00514079
-14.45	6	0.00693471
-14.45	6.1	0.00859665
-14.45	6.2	0.00496053
-14.45	6.3	0.000826672
-14.45	6.4	-9.975e-08
-14.45	6.5	-1e-07
-14.45	6.6	-1e-07
-14.45	6.7	-1e-07
-14.45	6.8	-1e-07
-14.45	6.9	-1e-07
-14.45	7	-1e-07
-14.45	7.1	-1e-07
-14.45	7.2	-1e-07
-14.45	7.3	-1e-07
-14.45	7.4	-1e-07
-14.45	7.5	-1e-07
-14.45	7.6	-1e-07
-14.45	7.7	-1e-07
[truncated: 1,732 more rows]

## Sheet: panel c
h (rlu)	Energy (meV)	intensity (counts per 5 mins)
1.05	0.2	414.926
1.05	0.3	555.906
1.05	0.4	669.908
1.05	0.5	724.724
1.05	0.6	703.787
1.05	0.7	614.557
1.05	0.8	484.668
1.05	0.9	348.501
1.05	1	232.985
1.05	1.1	150.395
1.05	1.2	99.7191
1.05	1.3	72.7821
1.05	1.4	60.2501
1.05	1.5	54.9458
1.05	1.6	52.5455
1.05	1.7	50.9198
1.05	1.8	49.2208
1.05	1.9	47.2132
1.05	2	44.9077
1.05	2.1	42.3932
1.05	2.2	39.7711
1.05	2.3	37.1305
1.05	2.4	34.5416
1.05	2.5	32.0546
1.05	2.6	29.7024
1.05	2.7	27.5037
1.05	2.8	25.4666
1.05	2.9	23.5912
1.05	3	21.8728
1.05	3.1	20.3032
1.05	3.2	18.8725
1.05	3.3	17.57
1.05	3.4	16.3847
1.05	3.5	15.3061
1.05	3.6	14.324
1.05	3.7	13.4291
1.05	3.8	12.6129
1.05	3.9	11.8675
1.05	4	11.1859
1.05	4.1	10.5617
1.05	4.2	9.98927
1.05	4.3	9.46344
1.05	4.4	8.97969
1.05	4.5	8.53396
1.05	4.6	8.12262
1.05	4.7	7.74243
1.05	4.8	7.39048
1.05	4.9	7.0642
1.05	5	6.76126
1.05	5.1	6.4796
1.05	5.2	6.21734
1.05	5.3	5.97282
1.05	5.4	5.74452
1.05	5.5	5.5311
1.05	5.6	5.33134
1.05	5.7	5.14412
1.05	5.8	4.96846
1.05	5.9	4.80344
1.05	6	4.64825
1.06	0.2	191.074
1.06	0.3	301.246
1.06	0.4	430.037
1.06	0.5	552.352
1.06	0.6	636.59
1.06	0.7	657.755
1.06	0.8	609.616
1.06	0.9	507.915
1.06	1	382.386
1.06	1.1	263.063
1.06	1.2	169.365
1.06	1.3	106.966
1.06	1.4	71.4582
1.06	1.5	54.3677
1.06	1.6	47.7402
1.06	1.7	46.0574
1.06	1.8	46.2027
1.06	1.9	46.6805
1.06	2	46.8687
1.06	2.1	46.5519
1.06	2.2	45.6938
1.06	2.3	44.3404
1.06	2.4	42.579
1.06	2.5	40.5143
1.06	2.6	38.2534
1.06	2.7	35.8939
1.06	2.8	33.5175
1.06	2.9	31.1874
1.06	3	28.9492
1.06	3.1	26.8322
1.06	3.2	24.8534
1.06	3.3	23.0199
1.06	3.4	21.3321
1.06	3.5	19.7855
1.06	3.6	18.3729
1.06	3.7	17.0853
1.06	3.8	15.913
1.06	3.9	14.8462
1.06	4	13.8755
1.06	4.1	12.9916
1.06	4.2	12.1862
1.06	4.3	11.4516
1.06	4.4	10.7808
1.06	4.5	10.1673
1.06	4.6	9.60555
1.06	4.7	9.09034
1.06	4.8	8.61709
1.06	4.9	8.18172
1.06	5	7.78057
1.06	5.1	7.41036
1.06	5.2	7.06818
1.06	5.3	6.75143
1.06	5.4	6.45778
1.06	5.5	6.18514
1.06	5.6	5.93164
1.06	5.7	5.69561
1.06	5.8	5.47553
1.06	5.9	5.27007
1.06	6	5.07799
1.07	0.2	73.0464
1.07	0.3	129.624
1.07	0.4	214.734
1.07	0.5	324.636
1.07	0.6	443.211
1.07	0.7	543.848
1.07	0.8	598.623
1.07	0.9	590.902
1.07	1	523.708
1.07	1.1	418.161
1.07	1.2	303.083
1.07	1.3	202.676
1.07	1.4	129.316
1.07	1.5	83.6839
1.07	1.6	59.543
1.07	1.7	48.9836
1.07	1.8	45.5876
1.07	1.9	45.2947
1.07	2	45.9629
1.07	2.1	46.6135
1.07	2.2	46.8521
1.07	2.3	46.5482
1.07	2.4	45.6931
1.07	2.5	44.3403
1.07	2.6	42.5789
1.07	2.7	40.5143
1.07	2.8	38.2534
1.07	2.9	35.8939
1.07	3	33.5175
1.07	3.1	31.1874
1.07	3.2	28.9492
1.07	3.3	26.8322
1.07	3.4	24.8534
1.07	3.5	23.0199
1.07	3.6	21.3321
1.07	3.7	19.7855
1.07	3.8	18.3729
1.07	3.9	17.0853
1.07	4	15.913
1.07	4.1	14.8462
1.07	4.2	13.8755
1.07	4.3	12.9916
1.07	4.4	12.1862
1.07	4.5	11.4516
1.07	4.6	10.7808
1.07	4.7	10.1673
1.07	4.8	9.60556
1.07	4.9	9.09034
1.07	5	8.61709
1.07	5.1	8.18172
1.07	5.2	7.78057
1.07	5.3	7.41036
1.07	5.4	7.06818
1.07	5.5	6.75143
1.07	5.6	6.45778
1.07	5.7	6.18514
1.07	5.8	5.93164
1.07	5.9	5.69561
1.07	6	5.47553
1.08	0.2	13.8519
1.08	0.3	23.0728
1.08	0.4	46.6907
1.08	0.5	98.2447
1.08	0.6	191.515
1.08	0.7	328.144
1.08	0.8	484.15
1.08	0.9	610.335
1.08	1	655.656
1.08	1.1	600.221
1.08	1.2	469.519
1.08	1.3	316.314
1.08	1.4	187.357
1.08	1.5	102.824
1.08	1.6	58.5895
1.08	1.7	40.3251
1.08	1.8	35.0109
1.08	1.9	34.8437
1.08	2	36.2746
1.08	2.1	37.9855
1.08	2.2	39.5286
1.08	2.3	40.7272
1.08	2.4	41.4846
1.08	2.5	41.7437
1.08	2.6	41.4846
1.08	2.7	40.7267
1.08	2.8	39.5246
1.08	2.9	37.959
1.08	3	36.1238
1.08	3.1	34.1142
1.08	3.2	32.0168
1.08	3.3	29.9044
1.08	3.4	27.8333
1.08	3.5	25.8437
1.08	3.6	23.9619
1.08	3.7	22.203
1.08	3.8	20.5732
1.08	3.9	19.073
1.08	4	17.6982
1.08	4.1	16.4426
1.08	4.2	15.298
1.08	4.3	14.256
1.08	4.4	13.3078
1.08	4.5	12.4448
1.08	4.6	11.6592
1.08	4.7	10.9433
1.08	4.8	10.2903
1.08	4.9	9.69402
1.08	5	9.14873
1.08	5.1	8.64938
1.08	5.2	8.19141
1.08	5.3	7.77075
1.08	5.4	7.38375
1.08	5.5	7.02717
1.08	5.6	6.6981
1.08	5.7	6.39394
1.08	5.8	6.11239
1.08	5.9	5.85136
1.08	6	5.60901
1.09	0.2	3
1.09	0.3	3
1.09	0.4	3
1.09	0.5	3
1.09	0.6	50.0154
1.09	0.7	154.858
1.09	0.8	303.183
1.09	0.9	442.872
1.09	1	542.089
1.09	1.1	553.334
1.09	1.2	516.095
1.09	1.3	449.401
1.09	1.4	333.484
1.09	1.5	252.207
1.09	1.6	170.861
1.09	1.7	111.127
1.09	1.8	69.0879
1.09	1.9	31.1619
1.09	2	30.6947
1.09	2.1	30.9661
1.09	2.2	33.1675
1.09	2.3	35.2052
1.09	2.4	36.7506
1.09	2.5	37.9616
1.09	2.6	37.545
1.09	2.7	36.7256
1.09	2.8	37.0179
1.09	2.9	36.9869
1.09	3	35.704
1.09	3.1	34.2211
1.09	3.2	33.1138
1.09	3.3	31.9566
1.09	3.4	31.7838
1.09	3.5	31.6591
1.09	3.6	27.8725
1.09	3.7	24.1278
1.09	3.8	22.7013
1.09	3.9	21.3806
1.09	4	21.8781
1.09	4.1	22.4788
1.09	4.2	18.2061
1.09	4.3	13.957
1.09	4.4	13.7427
1.09	4.5	13.6261
1.09	4.6	12.7332
1.09	4.7	11.8884
1.09	4.8	11.0893
1.09	4.9	10.3313
1.09	5	9.61037
1.09	5.1	8.92274
1.09	5.2	8.26509
1.09	5.3	7.63443
1.09	5.4	7.02809
1.09	5.5	6.44369
1.09	5.6	5.8791
1.09	5.7	5.33243
1.09	5.8	6.65946
1.09	5.9	6.3538
1.09	6	6.07078
1.1	0.2	3
1.1	0.3	3
1.1	0.4	8.1603
1.1	0.5	13.4367
1.1	0.6	18.7131
1.1	0.7	23.9894
1.1	0.8	55.7225
1.1	0.9	88.5119
1.1	1	183.006
1.1	1.1	277.5
1.1	1.2	442.812
1.1	1.3	601.938
1.1	1.4	567.695
1.1	1.5	531.832
1.1	1.6	396.358
1.1	1.7	261.388
1.1	1.8	147.819
1.1	1.9	34.2492
1.1	2	29.2233
1.1	2.1	25.5553
1.1	2.2	27.7688
1.1	2.3	29.9823
1.1	2.4	31.491
1.1	2.5	32.994
1.1	2.6	30.7601
1.1	2.7	28.5112
1.1	2.8	30.7332
1.1	2.9	32.9776
1.1	3	32.2579
1.1	3.1	31.5082
1.1	3.2	32.2403
1.1	3.3	32.9888
1.1	3.4	36.7049
1.1	3.5	40.4661
1.1	3.6	33.0638
1.1	3.7	25.56
1.1	3.8	24.7571
1.1	3.9	24.0082
1.1	4	28.4527
1.1	4.1	32.955
1.1	4.2	22.5998
1.1	4.3	12.0946
1.1	4.4	13.491
1.1	4.5	14.9955
1.1	4.6	14.0028
1.1	4.7	13.0026
1.1	4.8	12.0024
1.1	4.9	11.0022
1.1	5	10.002
1.1	5.1	9.0018
1.1	5.2	8.0016
1.1	5.3	7.0014
1.1	5.4	6.0012
1.1	5.5	5.001
1.1	5.6	4.0008
1.1	5.7	3.0006
1.1	5.8	7.57285
1.1	5.9	7.20294
1.1	6	6.86084
1.11	0.2	3
1.11	0.3	3
1.11	0.4	3
1.11	0.5	3
1.11	0.6	3
1.11	0.7	3
1.11	0.8	3
1.11	0.9	3
1.11	1	65.0299
1.11	1.1	152.821
1.11	1.2	312.366
1.11	1.3	481.056
1.11	1.4	509.032
1.11	1.5	527.204
1.11	1.6	449.423
1.11	1.7	344.592
1.11	1.8	232.829
1.11	1.9	110.641
1.11	2	72.5213
1.11	2.1	45.3971
1.11	2.2	33.2757
1.11	2.3	28.6904
1.11	2.4	27.6724
1.11	2.5	28.4494
1.11	2.6	27.0981
1.11	2.7	25.9722
1.11	2.8	28.288
1.11	2.9	30.6537
1.11	3	30.7959
1.11	3.1	30.8861
1.11	3.2	32.0306
1.11	3.3	33.1067
1.11	3.4	36.3083
1.11	3.5	39.4308
1.11	3.6	34.0614
1.11	3.7	28.4977
1.11	3.8	27.8487
1.11	3.9	27.1412
1.11	4	30.2452
1.11	4.1	33.3261
1.11	4.2	25.2146
1.11	4.3	16.9571
1.11	4.4	17.6066
1.11	4.5	18.3298
1.11	4.6	17.1819
1.11	4.7	16.0374
1.11	4.8	14.9071
1.11	4.9	13.7943
1.11	5	12.7012
1.11	5.1	11.6288
1.11	5.2	10.5774
1.11	5.3	9.54674
1.11	5.4	8.53608
1.11	5.5	7.54451
1.11	5.6	6.57095
1.11	5.7	5.61425
1.11	5.8	8.85257
1.11	5.9	8.39876
1.11	6	7.97919
1.12	0.2	6.45053
1.12	0.3	6.73438
1.12	0.4	7.04052
1.12	0.5	7.37838
1.12	0.6	7.7902
1.12	0.7	8.45567
1.12	0.8	10.0205
1.12	0.9	14.3795
1.12	1	25.9531
1.12	1.1	52.5956
1.12	1.2	103.854
1.12	1.3	184.372
1.12	1.4	284.477
1.12	1.5	376.484
1.12	1.6	425.273
1.12	1.7	409.579
1.12	1.8	336.912
1.12	1.9	238.16
1.12	2	147.036
1.12	2.1	82.6105
1.12	2.2	46.374
1.12	2.3	30.119
1.12	2.4	24.6392
1.12	2.5	23.7917
1.12	2.6	24.5695
1.12	2.7	25.8123
1.12	2.8	27.1433
1.12	2.9	28.4411
1.12	3	29.648
1.12	3.1	30.7177
1.12	3.2	31.6067
1.12	3.3	32.275
1.12	3.4	32.6901
1.12	3.5	32.831
1.12	3.6	32.6901
1.12	3.7	32.275
1.12	3.8	31.6067
1.12	3.9	30.7177
1.12	4	29.6479
1.12	4.1	28.4405
1.12	4.2	27.1386
1.12	4.3	25.7819
1.12	4.4	24.4051
1.12	4.5	23.0368
1.12	4.6	21.6993
1.12	4.7	20.4091
1.12	4.8	19.1776
1.12	4.9	18.0118
1.12	5	16.9155
1.12	5.1	15.8898
1.12	5.2	14.9338
1.12	5.3	14.0455
1.12	5.4	13.2218
1.12	5.5	12.4592
1.12	5.6	11.7537
1.12	5.7	11.1015
1.12	5.8	10.4986
1.12	5.9	9.94129
1.12	6	9.42585
1.13	0.2	8.41133
1.13	0.3	7.51939
1.13	0.4	8.00037
1.13	0.5	6.88829
1.13	0.6	5.85017
1.13	0.7	5.0657
1.13	0.8	3
1.13	0.9	3
1.13	1	3
1.13	1.1	3
1.13	1.2	17.4994
1.13	1.3	67.1875
1.13	1.4	174.541
1.13	1.5	274.173
1.13	1.6	357.982
1.13	1.7	377.206
1.13	1.8	339.047
1.13	1.9	274.849
1.13	2	194.438
1.13	2.1	140.249
1.13	2.2	98.948
1.13	2.3	77.6289
1.13	2.4	53.099
1.13	2.5	32.8699
1.13	2.6	27.8707
1.13	2.7	23.6691
1.13	2.8	24.0073
1.13	2.9	24.456
1.13	3	25.9918
1.13	3.1	27.4121
1.13	3.2	28.6472
1.13	3.3	29.6643
1.13	3.4	29.7388
1.13	3.5	29.5274
1.13	3.6	30.8774
1.13	3.7	31.963
1.13	3.8	30.7714
1.13	3.9	29.3328
1.13	4	28.4326
1.13	4.1	27.4264
1.13	4.2	27.534
1.13	4.3	27.5791
1.13	4.4	26.4019
1.13	4.5	25.2367
1.13	4.6	23.7511
1.13	4.7	22.3144
1.13	4.8	20.9363
1.13	4.9	19.6239
1.13	5	18.3811
1.13	5.1	17.2088
1.13	5.2	16.1062
1.13	5.3	15.0714
1.13	5.4	14.1011
1.13	5.5	13.1919
1.13	5.6	12.3399
1.13	5.7	11.5412
1.13	5.8	9.1375
1.13	5.9	11.3702
1.13	6	10.8943
1.14	0.2	11.8966
1.14	0.3	10.2522
1.14	0.4	9.97338
1.14	0.5	8.09089
1.14	0.6	6.25772
1.14	0.7	4.59364
1.14	0.8	3
1.14	0.9	3
1.14	1	3
1.14	1.1	3
1.14	1.2	3
1.14	1.3	11.0674
1.14	1.4	85.7197
1.14	1.5	155.438
1.14	1.6	236.191
1.14	1.7	273.855
1.14	1.8	279.574
1.14	1.9	268.028
1.14	2	234.171
1.14	2.1	217.294
1.14	2.2	180.37
1.14	2.3	156.766
1.14	2.4	102.816
1.14	2.5	51.0678
1.14	2.6	35.4363
1.14	2.7	20.9969
1.14	2.8	19.9772
1.14	2.9	19.3263
1.14	3	20.7681
1.14	3.1	22.1661
1.14	3.2	23.9258
1.14	3.3	25.551
1.14	3.4	26.1581
1.14	3.5	26.5664
1.14	3.6	27.9807
1.14	3.7	29.2046
1.14	3.8	27.0959
1.14	3.9	24.7882
1.14	4	26.0086
1.14	4.1	27.241
1.14	4.2	26.6801
1.14	4.3	26.0119
1.14	4.4	26.0917
1.14	4.5	26.2227
1.14	4.6	24.6053
1.14	4.7	23.0209
1.14	4.8	21.4757
1.14	4.9	19.9743
1.14	5	18.5192
1.14	5.1	17.1111
1.14	5.2	15.7496
1.14	5.3	14.4332
1.14	5.4	13.1598
1.14	5.5	11.9272
1.14	5.6	10.7327
1.14	5.7	9.57365
1.14	5.8	6.79328
1.14	5.9	12.9618
1.14	6	12.5685
1.15	0.2	16.9063
1.15	0.3	14.9329
1.15	0.4	12.9595
1.15	0.5	10.9862
1.15	0.6	9.01283
1.15	0.7	7.03947
1.15	0.8	10.4352
1.15	0.9	13.9404
1.15	1	10.0162
1.15	1.1	6.04493
1.15	1.2	11.0374
1.15	1.3	16.012
1.15	1.4	18.013
1.15	1.5	20.2774
1.15	1.6	59.901
1.15	1.7	99.5245
1.15	1.8	158.494
1.15	1.9	217.698
1.15	2	266.234
1.15	2.1	313.746
1.15	2.2	290.639
1.15	2.3	267.531
1.15	2.4	173.79
1.15	2.5	78.3852
1.15	2.6	47.2662
1.15	2.7	17.7957
1.15	2.8	15.053
1.15	2.9	13.052
1.15	3	13.9769
1.15	3.1	14.9799
1.15	3.2	17.4427
1.15	3.3	19.9352
1.15	3.4	21.948
1.15	3.5	23.948
1.15	3.6	24
1.15	3.7	24
1.15	3.8	20.5804
1.15	3.9	17.0839
1.15	4	22.3761
1.15	4.1	27.8843
1.15	4.2	24.5769
1.15	4.3	21.0804
1.15	4.4	23.4747
1.15	4.5	25.9948
1.15	4.6	24.2618
1.15	4.7	22.5288
1.15	4.8	20.7958
1.15	4.9	19.0629
1.15	5	17.3299
1.15	5.1	15.5969
1.15	5.2	13.8639
1.15	5.3	12.1309
1.15	5.4	10.3979
1.15	5.5	8.66493
1.15	5.6	6.93195
1.15	5.7	5.19896
1.15	5.8	3.46598
1.15	5.9	14.7159
1.15	6	14.4484
1.16	0.2	23.4404
1.16	0.3	16.9035
1.16	0.4	14.3905
1.16	0.5	11.3913
1.16	0.6	9.82166
1.16	0.7	8.18953
1.16	0.8	10.9648
1.16	0.9	13.3913
1.16	1	7.46589
1.16	1.1	3
1.16	1.2	3
1.16	1.3	3
1.16	1.4	3
1.16	1.5	3
1.16	1.6	12.8542
1.16	1.7	41.1973
1.16	1.8	87.7641
1.16	1.9	139.351
1.16	2	188.281
1.16	2.1	240.413
1.16	2.2	246.996
1.16	2.3	249.959
1.16	2.4	196.048
1.16	2.5	128.004
1.16	2.6	92.0481
1.16	2.7	52.7886
1.16	2.8	33.3698
1.16	2.9	19.8191
1.16	3	13.6045
1.16	3.1	11.1437
1.16	3.2	11.6086
1.16	3.3	12.9238
1.16	3.4	14.2185
1.16	3.5	15.6076
1.16	3.6	15.7429
1.16	3.7	15.8742
1.16	3.8	13.7533
1.16	3.9	11.6068
1.16	4	15.3437
1.16	4.1	19.2474
1.16	4.2	17.2952
1.16	4.3	15.237
1.16	4.4	17.1252
1.16	4.5	19.1163
1.16	4.6	18.2907
1.16	4.7	17.4839
1.16	4.8	16.6959
1.16	4.9	15.9261
1.16	5	15.1732
1.16	5.1	14.4344
1.16	5.2	13.7053
1.16	5.3	12.9788
1.16	5.4	12.2455
1.16	5.5	11.4927
1.16	5.6	10.7056
1.16	5.7	9.86769
1.16	5.8	8.96291
1.16	5.9	16.6327
1.16	6	16.534
1.17	0.2	31.499
1.17	0.3	18.493
1.17	0.4	15.5504
1.17	0.5	11.3976
1.17	0.6	10.8311
1.17	0.7	10.1506
1.17	0.8	11.6903
1.17	0.9	12.6409
1.17	1	6.29656
1.17	1.1	3
1.17	1.2	3
1.17	1.3	3
1.17	1.4	3
1.17	1.5	3
1.17	1.6	3.17953
1.17	1.7	5.38212
1.17	1.8	11.4063
1.17	1.9	25.2407
1.17	2	51.4849
1.17	2.1	91.8908
1.17	2.2	140.822
1.17	2.3	184.032
1.17	2.4	204.577
1.17	2.5	193.333
1.17	2.6	155.438
1.17	2.7	106.614
1.17	2.8	62.86
1.17	2.9	32.5345
1.17	3	15.6578
1.17	3.1	8.01239
1.17	3.2	5.21823
1.17	3.3	4.46331
1.17	3.4	4.41448
1.17	3.5	4.57739
1.17	3.6	4.80553
1.17	3.7	5.06477
1.17	3.8	5.35022
1.17	3.9	5.6634
1.17	4	6.00712
1.17	4.1	6.38465
1.17	4.2	6.7995
1.17	4.3	7.25539
1.17	4.4	7.75612
1.17	4.5	8.30547
1.17	4.6	8.90691
1.17	4.7	9.56329
1.17	4.8	10.2763
1.17	4.9	11.0458
1.17	5	11.8691
1.17	5.1	12.7396
1.17	5.2	13.6457
1.17	5.3	14.5698
1.17	5.4	15.4874
1.17	5.5	16.3667
1.17	5.6	17.1696
1.17	5.7	17.8545
1.17	5.8	18.3804
1.17	5.9	18.712
1.17	6	18.8254
1.18	0.2	41.082
1.18	0.3	19.7013
1.18	0.4	16.4393
1.18	0.5	11.0052
1.18	0.6	12.0412
1.18	0.7	12.9228
1.18	0.8	12.6114
1.18	0.9	11.6892
1.18	1	6.50821
1.18	1.1	3
1.18	1.2	3
1.18	1.3	3
1.18	1.4	3
1.18	1.5	3
1.18	1.6	3
1.18	1.7	3
1.18	1.8	3
1.18	1.9	3
1.18	2	3
1.18	2.1	32.7367
1.18	2.2	86.2945
1.18	2.3	134.125
1.18	2.4	178.451
1.18	2.5	191.664
1.18	2.6	163.915
1.18	2.7	124.881
1.18	2.8	80.423
1.18	2.9	49.1458
1.18	3	28.9597
1.18	3.1	17.9605
1.18	3.2	11.6658
1.18	3.3	7.40633
1.18	3.4	4.41044
1.18	3.5	3
1.18	3.6	3
1.18	3.7	3
1.18	3.8	3.17762
1.18	3.9	4.63942
1.18	4	4.07988
1.18	4.1	3.50613
1.18	4.2	4.13818
1.18	4.3	4.84246
1.18	4.4	4.56477
1.18	4.5	4.31159
1.18	4.6	5.17582
1.18	4.7	6.09871
1.18	4.8	7.07823
1.18	4.9	8.11427
1.18	5	9.20405
1.18	5.1	10.341
1.18	5.2	11.5136
1.18	5.3	14.4085
1.18	5.4	15.949
1.18	5.5	17.4434
1.18	5.6	21.1851
1.18	5.7	22.8267
1.18	5.8	24.1869
1.18	5.9	19.5046
1.18	6	21.3224
1.19	0.2	52.1895
1.19	0.3	20.5286
1.19	0.4	17.0571
1.19	0.5	10.2141
1.19	0.6	13.452
1.19	0.7	16.5061
1.19	0.8	13.7284
1.19	0.9	10.5361
1.19	1	8.10084
1.19	1.1	3.30572
1.19	1.2	3
1.19	1.3	3
1.19	1.4	3
1.19	1.5	3
1.19	1.6	3
1.19	1.7	3
1.19	1.8	3
1.19	1.9	3
1.19	2	3
1.19	2.1	8.09817
1.19	2.2	45.3537
1.19	2.3	78.7814
1.19	2.4	124.646
1.19	2.5	150.568
1.19	2.6	141.985
1.19	2.7	125.72
1.19	2.8	93.7591
1.19	2.9	70.337
1.19	3	50.5692
1.19	3.1	36.8633
1.19	3.2	26.4865
1.19	3.3	17.4687
1.19	3.4	10.2482
1.19	3.5	3.18391
1.19	3.6	3
1.19	3.7	3
1.19	3.8	4.63336
1.19	3.9	6.73965
1.19	4	6.32412
1.19	4.1	5.87516
1.19	4.2	5.62844
1.19	4.3	5.42926
1.19	4.4	4.48537
1.19	4.5	3.55155
1.19	4.6	4.07563
1.19	4.7	4.64624
1.19	4.8	5.25461
1.19	4.9	5.90065
1.19	5	6.58253
1.19	5.1	7.29584
1.19	5.2	8.03294
1.19	5.3	13.3267
1.19	5.4	15.0217
1.19	5.5	16.6707
1.19	5.6	24.4651
1.19	5.7	26.8951
1.19	5.8	28.893
1.19	5.9	19.9766
1.19	6	24.0251
1.2	0.2	64.8214
1.2	0.3	20.9747
1.2	0.4	17.404
1.2	0.5	9.02416
1.2	0.6	15.0634
1.2	0.7	20.9004
1.2	0.8	15.041
1.2	0.9	9.18164
1.2	1	11.0745
1.2	1.1	13.2153
1.2	1.2	10.0301
1.2	1.3	6.02801
1.2	1.4	9.00909
1.2	1.5	11.9512
1.2	1.6	8.19554
1.2	1.7	4.55039
1.2	1.8	7.7
1.2	1.9	10.8931
1.2	2	14.4341
1.2	2.1	17.9752
1.2	2.2	18
1.2	2.3	18
1.2	2.4	43.1613
1.2	2.5	70.043
1.2	2.6	89.6494
1.2	2.7	109.13
1.2	2.8	102.868
1.2	2.9	96.1081
1.2	3	80.4865
1.2	3.1	64.7207
1.2	3.2	49.6804
1.2	3.3	34.6503
1.2	3.4	21.9278
1.2	3.5	9.22859
1.2	3.6	8.26165
1.2	3.7	7.50977
1.2	3.8	9.71743
1.2	3.9	11.9641
1.2	4	12.7399
1.2	4.1	13.4917
1.2	4.2	11.2703
1.2	4.3	9.01579
1.2	4.4	7.51792
1.2	4.5	6.02537
1.2	4.6	5.60635
1.2	4.7	5.2059
1.2	4.8	4.80545
1.2	4.9	4.40499
1.2	5	4.00454
1.2	5.1	3.60408
1.2	5.2	3.20363
1.2	5.3	11.3244
1.2	5.4	12.7057
1.2	5.5	14.0485
1.2	5.6	27.0096
1.2	5.7	30.0598
1.2	5.8	32.4986
1.2	5.9	20.1282
1.2	6	26.9336
1.21	0.2	78.9778
1.21	0.3	21.0397
1.21	0.4	17.4797
1.21	0.5	8.72602
1.21	0.6	15.5748
1.21	0.7	22.206
1.21	0.8	15.5016
1.21	0.9	8.78296
1.21	1	11.1212
1.21	1.1	13.7303
1.21	1.2	9.7764
1.21	1.3	4.9471
1.21	1.4	7.92826
1.21	1.5	10.834
1.21	1.6	9.30985
1.21	1.7	4.35815
1.21	1.8	6.81425
1.21	1.9	7.52264
1.21	2	5.71676
1.21	2.1	3
1.21	2.2	3
1.21	2.3	3
1.21	2.4	17.884
1.21	2.5	38.052
1.21	2.6	54.8462
1.21	2.7	72.2951
1.21	2.8	72.5361
1.21	2.9	71.6896
1.21	3	68.4153
1.21	3.1	64.2238
1.21	3.2	54.6828
1.21	3.3	44.9111
1.21	3.4	33.7408
1.21	3.5	22.4955
1.21	3.6	16.4167
1.21	3.7	10.6597
1.21	3.8	11.852
1.21	3.9	13.0684
1.21	4	13.3022
1.21	4.1	13.5178
1.21	4.2	11.7487
1.21	4.3	9.95488
1.21	4.4	8.66244
1.21	4.5	7.37031
1.21	4.6	6.7904
1.21	4.7	6.2192
1.21	4.8	5.64422
1.21	4.9	5.06548
1.21	5	4.48315
1.21	5.1	3.89768
1.21	5.2	3.30983
1.21	5.3	8.40161
1.21	5.4	9.00078
1.21	5.5	9.57694
1.21	5.6	28.8185
1.21	5.7	32.3207
1.21	5.8	35.0038
1.21	5.9	19.9592
1.21	6	30.0477
1.22	0.2	94.6586
1.22	0.3	20.7235
1.22	0.4	17.2845
1.22	0.5	8.4593
1.22	0.6	15.8532
1.22	0.7	23.0227
1.22	0.8	15.8087
1.22	0.9	8.56864
1.22	1	11.1129
1.22	1.1	13.9391
1.22	1.2	9.50522
1.22	1.3	4.17149
1.22	1.4	7.08741
1.22	1.5	9.89948
1.22	1.6	10.1453
1.22	1.7	4.20841
1.22	1.8	6.10334
1.22	1.9	4.85828
1.22	2	3
1.22	2.1	3
1.22	2.2	3
1.22	2.3	3.09809
1.22	2.4	6.87073
1.22	2.5	10.6137
1.22	2.6	13.6062
1.22	2.7	16.6236
1.22	2.8	20.3699
1.22	2.9	24.4662
1.22	3	39.5038
1.22	3.1	54.027
1.22	3.2	54.7762
1.22	3.3	55.2712
1.22	3.4	48.5414
1.22	3.5	41.6207
1.22	3.6	28.0732
1.22	3.7	14.9772
1.22	3.8	14.326
1.22	3.9	13.6748
1.22	4	13.0237
1.22	4.1	12.3725
1.22	4.2	11.7213
1.22	4.3	11.0701
1.22	4.4	10.4189
1.22	4.5	9.76775
1.22	4.6	9.11656
1.22	4.7	8.46538
1.22	4.8	7.8142
1.22	4.9	7.16302
1.22	5	6.51183
1.22	5.1	5.86065
1.22	5.2	5.20947
1.22	5.3	4.55828
1.22	5.4	3.9071
1.22	5.5	3.25591
1.22	5.6	29.8919
1.22	5.7	33.6778
1.22	5.8	36.4085
1.22	5.9	19.4697
1.22	6	33.3676
1.23	0.2	111.864
1.23	0.3	20.0263
1.23	0.4	16.8182
1.23	0.5	8.224
1.23	0.6	15.8987
1.23	0.7	23.3505
1.23	0.8	15.9622
1.23	0.9	8.53868
1.23	1	11.0496
1.23	1.1	13.8414
1.23	1.2	9.21662
1.23	1.3	3.70116
1.23	1.4	6.48653
1.23	1.5	9.14765
1.23	1.6	10.7019
1.23	1.7	4.10117
1.23	1.8	5.56728
1.23	1.9	3
1.23	2	3
1.23	2.1	3
1.23	2.2	3
1.23	2.3	3
1.23	2.4	3
1.23	2.5	3
1.23	2.6	3
1.23	2.7	3
1.23	2.8	3
1.23	2.9	6.74029
1.23	3	25.3575
1.23	3.1	43.4848
1.23	3.2	47.3922
1.23	3.3	51.0534
1.23	3.4	47.7475
1.23	3.5	44.246
1.23	3.6	31.3507
1.23	3.7	18.8495
1.23	3.8	17.9209
1.23	3.9	16.9672
1.23	4	14.7577
1.23	4.1	12.3789
1.23	4.2	12.0255
1.23	4.3	11.6831
1.23	4.4	11.1894
1.23	4.5	10.6946
1.23	4.6	9.98509
1.23	4.7	9.27187
1.23	4.8	8.55865
1.23	4.9	7.84543
1.23	5	7.1322
1.23	5.1	6.41898
1.23	5.2	5.70577
1.23	5.3	4.16175
1.23	5.4	3.41726
1.23	5.5	3
1.23	5.6	30.2298
1.23	5.7	34.1312
1.23	5.8	36.7127
1.23	5.9	18.6596
1.23	6	36.8932
1.24	0.2	130.594
1.24	0.3	18.9479
1.24	0.4	16.0809
1.24	0.5	8.02013
1.24	0.6	15.7114
1.24	0.7	23.1895
1.24	0.8	15.9622
1.24	0.9	8.69307
1.24	1	10.9314
1.24	1.1	13.4375
1.24	1.2	8.91059
1.24	1.3	3.53615
1.24	1.4	6.12565
1.24	1.5	8.57851
1.24	1.6	10.9797
1.24	1.7	4.03643
1.24	1.8	5.20607
1.24	1.9	3
1.24	2	3
1.24	2.1	3
1.24	2.2	3
1.24	2.3	3
1.24	2.4	3
1.24	2.5	3
1.24	2.6	3
1.24	2.7	3
1.24	2.8	3
1.24	2.9	3
1.24	3	15.4415
1.24	3.1	29.4794
1.24	3.2	33.387
1.24	3.3	37.1502
1.24	3.4	37.5531
1.24	3.5	37.824
1.24	3.6	30.2093
1.24	3.7	22.8141
1.24	3.8	22.3761
1.24	3.9	21.8842
1.24	4	17.5532
1.24	4.1	12.7626
1.24	4.2	12.3823
1.24	4.3	12.02
1.24	4.4	11.5065
1.24	4.5	10.9919
1.24	4.6	10.2625
1.24	4.7	9.5295
1.24	4.8	8.79647
1.24	4.9	8.06343
1.24	5	7.33039
1.24	5.1	6.59735
1.24	5.2	5.86431
1.24	5.3	4.30048
1.24	5.4	3.53618
1.24	5.5	3
1.24	5.6	29.8321
1.24	5.7	33.6809
1.24	5.8	35.9165
1.24	5.9	17.529
1.24	6	40.6245
1.25	0.2	150.848
1.25	0.3	17.4884
1.25	0.4	15.0726
1.25	0.5	7.84768
1.25	0.6	15.291
1.25	0.7	22.5396
1.25	0.8	15.8087
1.25	0.9	9.03183
1.25	1	10.7581
1.25	1.1	12.7272
1.25	1.2	8.58713
1.25	1.3	3.67643
1.25	1.4	6.00475
1.25	1.5	8.19205
1.25	1.6	10.9786
1.25	1.7	4.01419
1.25	1.8	5.01971
1.25	1.9	3
1.25	2	3
1.25	2.1	3
1.25	2.2	3
1.25	2.3	3
1.25	2.4	3
1.25	2.5	3
1.25	2.6	3
1.25	2.7	3
1.25	2.8	5.20334
1.25	2.9	7.47952
1.25	3	9.75569
1.25	3.1	12.0105
1.25	3.2	12.7605
1.25	3.3	13.5616
1.25	3.4	17.9582
1.25	3.5	22.3549
1.25	3.6	24.6489
1.25	3.7	26.8711
1.25	3.8	27.6916
1.25	3.9	28.4258
1.25	4	21.4101
1.25	4.1	13.5237
1.25	4.2	12.7915
1.25	4.3	12.0809
1.25	4.4	11.3702
1.25	4.5	10.6596
1.25	4.6	9.94894
1.25	4.7	9.2383
1.25	4.8	8.52766
1.25	4.9	7.81703
1.25	5	7.10638
1.25	5.1	6.39575
1.25	5.2	5.68511
1.25	5.3	4.97447
1.25	5.4	4.26383
1.25	5.5	3.55319
1.25	5.6	28.6989
1.25	5.7	32.3268
1.25	5.8	34.0198
1.25	5.9	16.078
1.25	6	44.5615
1.26	0.2	172.627
1.26	0.3	15.6478
1.26	0.4	13.7932
1.26	0.5	7.70665
1.26	0.6	14.6378
1.26	0.7	21.4008
1.26	0.8	15.5017
1.26	0.9	9.55494
1.26	1	10.5299
1.26	1.1	11.7106
1.26	1.2	8.24624
1.26	1.3	4.122
1.26	1.4	6.12384
1.26	1.5	7.98827
1.26	1.6	10.6987
1.26	1.7	4.03445
1.26	1.8	5.00819
1.26	1.9	3
1.26	2	3
1.26	2.1	3
1.26	2.2	3
1.26	2.3	3
1.26	2.4	3
1.26	2.5	3
1.26	2.6	3
1.26	2.7	3
1.26	2.8	3
1.26	2.9	25.9444
1.26	3	4.19155
1.26	3.1	4.39514
1.26	3.2	5.08187
1.26	3.3	5.85383
1.26	3.4	11.6004
1.26	3.5	17.369
1.26	3.6	22.1314
1.26	3.7	25.2806
1.26	3.8	26.6554
1.26	3.9	28.1858
1.26	4	22.1042
1.26	4.1	15.0395
1.26	4.2	14.7278
1.26	4.3	13.8897
1.26	4.4	12.6035
1.26	4.5	11.1438
1.26	4.6	9.78128
1.26	4.7	8.65218
1.26	4.8	9.98865
1.26	4.9	9.81108
1.26	5	8.58825
1.26	5.1	7.36542
1.26	5.2	6.47318
1.26	5.3	5.5975
1.26	5.4	5.02202
1.26	5.5	4.44653
1.26	5.6	26.8302
1.26	5.7	30.0689
1.26	5.8	31.0226
1.26	5.9	14.3064
1.26	6	48.7042
1.27	0.2	195.93
1.27	0.3	13.426
1.27	0.4	12.2428
1.27	0.5	7.59704
1.27	0.6	13.7517
1.27	0.7	19.7732
1.27	0.8	15.0412
1.27	0.9	10.2624
1.27	1	10.2468
1.27	1.1	10.3876
1.27	1.2	7.88792
1.27	1.3	4.87288
1.27	1.4	6.4829
1.27	1.5	7.96718
1.27	1.6	10.1399
1.27	1.7	4.09721
1.27	1.8	5.17153
1.27	1.9	3
1.27	2	3
1.27	2.1	3
1.27	2.2	3
1.27	2.3	3
1.27	2.4	3
1.27	2.5	3
1.27	2.6	3
1.27	2.7	3
1.27	2.8	3
1.27	2.9	6
1.27	3	3
1.27	3.1	3
1.27	3.2	3
1.27	3.3	3
1.27	3.4	7.1607
1.27	3.5	13.1011
1.27	3.6	18.9259
1.27	3.7	20.9126
1.27	3.8	22.8734
1.27	3.9	25.3674
1.27	4	21.7477
1.27	4.1	17.1214
1.27	4.2	17.4538
1.27	4.3	16.4346
1.27	4.4	14.295
1.27	4.5	11.7214
1.27	4.6	9.39107
1.27	4.7	7.64419
1.27	4.8	12.0612
1.27	4.9	12.6931
1.27	5	10.7119
1.27	5.1	8.73075
1.27	5.2	7.57601
1.27	5.3	6.46268
1.27	5.4	6.09984
1.27	5.5	5.73699
1.27	5.6	24.2259
1.27	5.7	26.9073
1.27	5.8	26.925
1.27	5.9	12.2142
1.27	6	53.0526
1.28	0.2	220.757
1.28	0.3	10.8232
1.28	0.4	10.4214
1.28	0.5	7.51885
1.28	0.6	12.6326
1.28	0.7	17.6567
1.28	0.8	14.4271
1.28	0.9	11.1542
1.28	1	9.90858
1.28	1.1	8.75834
1.28	1.2	7.51217
1.28	1.3	5.92904
1.28	1.4	7.08195
1.28	1.5	8.12877
1.28	1.6	9.30229
1.28	1.7	4.20247
1.28	1.8	5.50971
1.28	1.9	3.69948
1.28	2	3
1.28	2.1	3
1.28	2.2	3
1.28	2.3	3
1.28	2.4	3
1.28	2.5	3
1.28	2.6	3
1.28	2.7	3
1.28	2.8	3
1.28	2.9	6
1.28	3	3
1.28	3.1	3
1.28	3.2	3
1.28	3.3	3
1.28	3.4	4.63927
1.28	3.5	9.55111
1.28	3.6	15.0324
1.28	3.7	13.7671
1.28	3.8	16.3458
1.28	3.9	19.9704
1.28	4	20.3404
1.28	4.1	19.7693
1.28	4.2	20.9696
1.28	4.3	19.7154
1.28	4.4	16.4446
1.28	4.5	12.3926
1.28	4.6	8.7783
1.28	4.7	6.21431
1.28	4.8	14.7454
1.28	4.9	16.4632
1.28	5	13.4775
1.28	5.1	10.4917
1.28	5.2	8.99361
1.28	5.3	7.57
1.28	5.4	7.49729
1.28	5.5	7.42458
1.28	5.6	20.8862
1.28	5.7	22.842
1.28	5.8	21.727
1.28	5.9	9.80159
1.28	6	57.6068
1.29	0.2	247.109
1.29	0.3	7.83916
1.29	0.4	8.3289
1.29	0.5	7.47209
1.29	0.6	11.2806
1.29	0.7	15.0513
1.29	0.8	13.6595
1.29	0.9	12.2304
1.29	1	9.51543
1.29	1.1	6.82272
1.29	1.2	7.119
1.29	1.3	7.29051
1.29	1.4	7.92098
1.29	1.5	8.47304
1.29	1.6	8.18582
1.29	1.7	4.35024
1.29	1.8	6.02273
1.29	1.9	5.97758
1.29	2	3
1.29	2.1	3
1.29	2.2	3
1.29	2.3	3
1.29	2.4	3
1.29	2.5	3
1.29	2.6	3
1.29	2.7	3
1.29	2.8	4.27906
1.29	2.9	6
1.29	3	3
1.29	3.1	3
1.29	3.2	3
1.29	3.3	3
1.29	3.4	4.03605
1.29	3.5	6.71915
1.29	3.6	10.4509
1.29	3.7	3.84405
1.29	3.8	7.07238
1.29	3.9	11.9949
1.29	4	17.8825
1.29	4.1	22.9833
1.29	4.2	25.2751
1.29	4.3	23.7322
1.29	4.4	19.0522
1.29	4.5	13.1572
1.29	4.6	7.94297
1.29	4.7	4.36256
1.29	4.8	18.0411
1.29	4.9	21.1213
1.29	5	16.8849
1.29	5.1	12.6484
1.29	5.2	10.726
1.29	5.3	8.91948
1.29	5.4	9.21438
1.29	5.5	9.50929
1.29	5.6	16.8108
1.29	5.7	17.8729
1.29	5.8	15.4284
1.29	5.9	7.06843
1.29	6	62.3666
1.3	0.2	274.986
1.3	0.3	4.47405
1.3	0.4	5.9654
1.3	0.5	7.45675
1.3	0.6	9.69573
1.3	0.7	11.957
1.3	0.8	12.7383
1.3	0.9	13.491
1.3	1	9.0673
1.3	1.1	4.58076
1.3	1.2	6.7084
1.3	1.3	8.95727
1.3	1.4	9
1.3	1.5	9
1.3	1.6	6.7905
1.3	1.7	4.5405
1.3	1.8	6.71061
1.3	1.9	8.96173
1.3	2	9
1.3	2.1	9
1.3	2.2	6.03316
1.3	2.3	3.01809
1.3	2.4	5.2365
1.3	2.5	7.4865
1.3	2.6	10.491
1.3	2.7	13.5
1.3	2.8	7.494
1.3	2.9	6
1.3	3	3.69416
1.3	3.1	5.88395
1.3	3.2	6
1.3	3.3	6
1.3	3.4	5.35107
1.3	3.5	4.60517
1.3	3.6	5.18139
1.3	3.7	5.97462
1.3	3.8	7.57655
1.3	3.9	9.35262
1.3	4	12.1511
1.3	4.1	14.9496
1.3	4.2	17.1963
1.3	4.3	19.4329
1.3	4.4	18.7071
1.3	4.5	17.9044
1.3	4.6	17.1966
1.3	4.7	16.5858
1.3	4.8	21.9484
1.3	4.9	26.6675
1.3	5	20.9341
1.3	5.1	15.2007
1.3	5.2	12.7731
1.3	5.3	10.5111
1.3	5.4	11.2511
1.3	5.5	11.9911
1.3	5.6	12
1.3	5.7	12
1.3	5.8	8.02945
1.3	5.9	4.01473
1.3	6	67.3321

## Sheet: panel d
l (rlu)	Energy (meV)	intensity (counts per 5 mins)
-4.9	0.1	291622
-4.9	0.15	219400
-4.9	0.2	212299
-4.9	0.25	150065
-4.9	0.3	79765.8
-4.9	0.35	7155.56
-4.9	0.4	4525.93
-4.9	0.45	2666.25
-4.9	0.5	532.066
-4.9	0.55	475.088
-4.9	0.6	387.413
-4.9	0.65	239.71
-4.9	0.7	262.503
-4.9	0.75	278.938
-4.9	0.8	283.367
-4.9	0.85	274.332
-4.9	0.9	245.154
-4.9	0.95	215.976
-4.9	1	203.016
-4.9	1.05	191.897
-4.9	1.1	180.778
-4.9	1.15	162.259
-4.9	1.2	143.183
-4.9	1.25	124.106
-4.9	1.3	112.003
-4.9	1.35	100.328
-4.9	1.4	88.6538
-4.9	1.45	82.6184
-4.9	1.5	76.9175
-4.9	1.55	71.2166
-4.9	1.6	61.0924
-4.9	1.65	50.7934
-4.9	1.7	40.4943
-4.9	1.75	30.1953
-4.9	1.8	19.8963
-4.9	1.85	9.59732
-4.9	1.9	37.2269
-4.9	1.95	31.9342
-4.9	2	26.6991
-4.9	2.05	21.998
-4.9	2.1	17.2969
-4.9	2.15	12.9709
-4.9	2.2	12.633
-4.9	2.25	12.2951
-4.9	2.3	11.9599
-4.9	2.35	12.3087
-4.9	2.4	12.6574
-4.9	2.45	13.2092
-4.9	2.5	17.2334
-4.9	2.55	21.2576
-4.9	2.6	24.6364
-4.9	2.65	19.2878
-4.9	2.7	13.9392
-4.9	2.75	9
-4.9	2.8	9
-4.9	2.85	9
-4.9	2.9	8.98033
-4.9	2.95	8.96537
-4.9	3	8.95041
-4.9	3.05	8.93462
-4.9	3.1	7.93978
-4.9	3.15	6.94493
-4.9	3.2	6.10078
-4.9	3.25	8.12457
-4.9	3.3	10.1483
-4.9	3.35	12.235
-4.9	3.4	14.864
-4.9	3.45	17.4931
-4.9	3.5	19.9003
-4.9	3.55	17.5558
-4.9	3.6	15.2112
-4.9	3.65	13.0771
-4.9	3.7	14.4069
-4.9	3.75	15.7367
-4.9	3.8	16.6666
-4.9	3.85	9.9986
-4.9	3.9	3.33062
-4.9	3.95	3
-4.9	4	5.04797
-4.9	4.05	12.7096
-4.9	4.1	19.9527
-4.9	4.15	18.9527
-4.9	4.2	17.9527
-4.9	4.25	16.9182
-4.9	4.3	15.2555
-4.9	4.35	13.5928
-4.9	4.4	11.9302
-4.9	4.45	10.2675
-4.9	4.5	8.60479
-4.9	4.55	6.94212
-4.9	4.6	5.27944
-4.9	4.65	3.61675
-4.9	4.7	3
-4.9	4.75	3
-4.9	4.8	3
-4.9	4.85	3
-4.9	4.9	3
-4.9	4.95	3
-4.9	5	3
-4.8	0.1	73769.1
-4.8	0.15	86868.6
-4.8	0.2	85061.7
-4.8	0.25	67713.6
-4.8	0.3	37711.2
-4.8	0.35	12089.1
-4.8	0.4	3953.22
-4.8	0.45	2376.98
-4.8	0.5	1012.84
-4.8	0.55	579.193
-4.8	0.6	433.417
-4.8	0.65	281.091
-4.8	0.7	241.449
-4.8	0.75	230.398
-4.8	0.8	210.149
-4.8	0.85	199.642
-4.8	0.9	189.42
-4.8	0.95	176.279
-4.8	1	170.141
-4.8	1.05	168.297
-4.8	1.1	164.485
-4.8	1.15	152.856
-4.8	1.2	138.756
-4.8	1.25	125.082
-4.8	1.3	113.455
-4.8	1.35	102.539
-4.8	1.4	93.455
-4.8	1.45	89.9792
-4.8	1.5	88.6521
-4.8	1.55	85.3308
-4.8	1.6	75.4443
-4.8	1.65	63.2019
-4.8	1.7	52.2012
-4.8	1.75	45.6089
-4.8	1.8	40.3364
-4.8	1.85	37.1643
-4.8	1.9	36.3837
-4.8	1.95	34.3726
-4.8	2	30.474
-4.8	2.05	25.9698
-4.8	2.1	21.349
-4.8	2.15	17.7627
-4.8	2.2	16.6367
-4.8	2.25	16.2984
-4.8	2.3	15.8834
-4.8	2.35	15.2832
-4.8	2.4	14.6417
-4.8	2.45	14.3702
-4.8	2.5	15.0595
-4.8	2.55	16.0231
-4.8	2.6	16.3043
-4.8	2.65	14.8566
-4.8	2.7	12.8788
-4.8	2.75	11.3692
-4.8	2.8	11
-4.8	2.85	10.9893
-4.8	2.9	10.8239
-4.8	2.95	10.2795
-4.8	3	9.61796
-4.8	3.05	9.03517
-4.8	3.1	8.64431
-4.8	3.15	8.32366
-4.8	3.2	8.22115
-4.8	3.25	8.70845
-4.8	3.3	9.39592
-4.8	3.35	10.1563
-4.8	3.4	11.0852
-4.8	3.45	12.051
-4.8	3.5	12.6523
-4.8	3.55	12.2977
-4.8	3.6	11.6377
-4.8	3.65	11.126
-4.8	3.7	11
-4.8	3.75	10.9767
-4.8	3.8	10.44
-4.8	3.85	8.55
-4.8	3.9	6.55066
-4.8	3.95	5.72421
-4.8	4	7.42858
-4.8	4.05	10.1107
-4.8	4.1	12.2703
-4.8	4.15	12.3013
-4.8	4.2	11.6379
-4.8	4.25	11.0478
-4.8	4.3	10.6521
-4.8	4.35	10.3201
-4.8	4.4	9.98805
-4.8	4.45	9.65604
-4.8	4.5	9.32404
-4.8	4.55	8.99203
-4.8	4.6	8.66003
-4.8	4.65	8.38032
-4.8	4.7	8.23604
-4.8	4.75	8.20573
-4.8	4.8	8.20626
-4.8	4.85	8.20679
-4.8	4.9	8.20732
-4.8	4.95	8.20785
-4.8	5	6.00398
-4.7	0.1	51131.3
-4.7	0.15	39402.8
-4.7	0.2	44540.7
-4.7	0.25	37887.4
-4.7	0.3	21809.9
-4.7	0.35	7295.51
-4.7	0.4	2715.34
-4.7	0.45	1714.92
-4.7	0.5	882.944
-4.7	0.55	552.943
-4.7	0.6	412.48
-4.7	0.65	276.963
-4.7	0.7	226.992
-4.7	0.75	191.363
-4.7	0.8	148.761
-4.7	0.85	144.147
-4.7	0.9	148.164
-4.7	0.95	146.908
-4.7	1	148.388
-4.7	1.05	149.519
-4.7	1.1	146.928
-4.7	1.15	142.794
-4.7	1.2	137.699
-4.7	1.25	130.99
-4.7	1.3	121.11
-4.7	1.35	110.28
-4.7	1.4	101.691
-4.7	1.45	99.6343
-4.7	1.5	100.045
-4.7	1.55	98.2138
-4.7	1.6	88.5942
-4.7	1.65	76.3336
-4.7	1.7	65.1935
-4.7	1.75	58.0685
-4.7	1.8	52.219
-4.7	1.85	47.018
-4.7	1.9	43.7672
-4.7	1.95	40.9326
-4.7	2	37.4584
-4.7	2.05	32.4181
-4.7	2.1	26.9521
-4.7	2.15	22.6436
-4.7	2.2	21.0112
-4.7	2.25	20.2764
-4.7	2.3	19.4263
-4.7	2.35	18.1227
-4.7	2.4	16.7237
-4.7	2.45	15.3548
-4.7	2.5	13.9816
-4.7	2.55	12.6576
-4.7	2.6	11.6359
-4.7	2.65	11.6822
-4.7	2.7	11.9461
-4.7	2.75	12.1982
-4.7	2.8	12.2
-4.7	2.85	12.1886
-4.7	2.9	11.9832
-4.7	2.95	11.2121
-4.7	3	10.2928
-4.7	3.05	9.5565
-4.7	3.1	9.46635
-4.7	3.15	9.53017
-4.7	3.2	9.50758
-4.7	3.25	9.17314
-4.7	3.3	8.78464
-4.7	3.35	8.46698
-4.7	3.4	8.27307
-4.7	3.45	8.1338
-4.7	3.5	8.0182
-4.7	3.55	8.26777
-4.7	3.6	8.53341
-4.7	3.65	8.63152
-4.7	3.7	8.02762
-4.7	3.75	7.30592
-4.7	3.8	6.82692
-4.7	3.85	7.37084
-4.7	3.9	8.10877
-4.7	3.95	8.82861
-4.7	4	8.88187
-4.7	4.05	8.93558
-4.7	4.1	8.80758
-4.7	4.15	8.57857
-4.7	4.2	8.18336
-4.7	4.25	7.92318
-4.7	4.3	8.14483
-4.7	4.35	8.4762
-4.7	4.4	8.77166
-4.7	4.45	9.00193
-4.7	4.5	9.21034
-4.7	4.55	9.56182
-4.7	4.6	10.1706
-4.7	4.65	10.9103
-4.7	4.7	11.7565
-4.7	4.75	12.7951
-4.7	4.8	13.9087
-4.7	4.85	14.7218
-4.7	4.9	14.9864
-4.7	4.95	14.9855
-4.7	5	20.03
-4.6	0.1	43238.1
-4.6	0.15	30734.7
-4.6	0.2	30718.3
-4.6	0.25	25133
-4.6	0.3	14659.7
-4.6	0.35	5391.03
-4.6	0.4	2297.08
-4.6	0.45	1509.79
-4.6	0.5	841.748
-4.6	0.55	534.614
-4.6	0.6	358.298
-4.6	0.65	206.566
-4.6	0.7	161.741
-4.6	0.75	144.396
-4.6	0.8	123.132
-4.6	0.85	124.368
-4.6	0.9	126.27
-4.6	0.95	122.053
-4.6	1	121.837
-4.6	1.05	119.578
-4.6	1.1	114.575
-4.6	1.15	117.604
-4.6	1.2	119.987
-4.6	1.25	118.35
-4.6	1.3	110.39
-4.6	1.35	101.863
-4.6	1.4	95.6853
-4.6	1.45	94.9739
-4.6	1.5	95.5403
-4.6	1.55	94.0774
-4.6	1.6	88.9942
-4.6	1.65	83.1324
-4.6	1.7	77.6106
-4.6	1.75	72.0913
-4.6	1.8	66.5774
-4.6	1.85	61.1259
-4.6	1.9	56.8518
-4.6	1.95	54.3839
-4.6	2	51.328
-4.6	2.05	44.9652
-4.6	2.1	37.233
-4.6	2.15	29.8786
-4.6	2.2	25.9377
-4.6	2.25	24.7439
-4.6	2.3	24.0969
-4.6	2.35	22.6634
-4.6	2.4	20.7726
-4.6	2.45	19.0459
-4.6	2.5	17.5632
-4.6	2.55	16.2338
-4.6	2.6	14.9787
-4.6	2.65	14.0014
-4.6	2.7	13.0755
-4.6	2.75	12.268
-4.6	2.8	11.776
-4.6	2.85	11.3771
-4.6	2.9	10.9956
-4.6	2.95	10.6478
-4.6	3	10.3169
-4.6	3.05	10.0306
-4.6	3.1	9.78173
-4.6	3.15	9.57609
-4.6	3.2	9.27578
-4.6	3.25	8.75243
-4.6	3.3	8.16022
-4.6	3.35	7.69389
-4.6	3.4	7.60209
-4.6	3.45	7.59384
-4.6	3.5	7.50731
-4.6	3.55	7.08372
-4.6	3.6	6.62201
-4.6	3.65	6.20104
-4.6	3.7	6.0549
-4.6	3.75	6.16546
-4.6	3.8	6.66016
-4.6	3.85	7.13935
-4.6	3.9	7.53607
-4.6	3.95	8.13988
-4.6	4	9.45937
-4.6	4.05	10.8899
-4.6	4.1	11.9004
-4.6	4.15	11.7312
-4.6	4.2	11.2306
-4.6	4.25	10.7729
-4.6	4.3	10.3012
-4.6	4.35	9.87927
-4.6	4.4	9.3898
-4.6	4.45	8.67037
-4.6	4.5	7.92474
-4.6	4.55	7.56486
-4.6	4.6	8.3241
-4.6	4.65	9.39891
-4.6	4.7	10.7163
-4.6	4.75	12.7869
-4.6	4.8	14.9949
-4.6	4.85	16.3037
-4.6	4.9	15.0315
-4.6	4.95	13.0228
-4.6	5	8.82922
-4.5	0.1	26825.2
-4.5	0.15	25834.6
-4.5	0.2	21983.8
-4.5	0.25	16192.4
-4.5	0.3	9319.87
-4.5	0.35	3680.58
-4.5	0.4	1879.28
-4.5	0.45	1356.08
-4.5	0.5	888.337
-4.5	0.55	613.744
-4.5	0.6	382.511
-4.5	0.65	185.6
-4.5	0.7	132.836
-4.5	0.75	122.764
-4.5	0.8	114.385
-4.5	0.85	112.519
-4.5	0.9	109.183
-4.5	0.95	102.589
-4.5	1	106.005
-4.5	1.05	104.883
-4.5	1.1	99.4782
-4.5	1.15	100.227
-4.5	1.2	98.3989
-4.5	1.25	92.5058
-4.5	1.3	87.4714
-4.5	1.35	87.3823
-4.5	1.4	88.8532
-4.5	1.45	89.1922
-4.5	1.5	89.0409
-4.5	1.55	87.0147
-4.5	1.6	83.5883
-4.5	1.65	81.967
-4.5	1.7	79.626
-4.5	1.75	74.2568
-4.5	1.8	67.7971
-4.5	1.85	60.6846
-4.5	1.9	55.0199
-4.5	1.95	56.2002
-4.5	2	57.39
-4.5	2.05	52.9571
-4.5	2.1	46.3128
-4.5	2.15	37.0016
-4.5	2.2	28.602
-4.5	2.25	29.6858
-4.5	2.3	32.0843
-4.5	2.35	30.144
-4.5	2.4	27.0384
-4.5	2.45	24.2535
-4.5	2.5	23.1019
-4.5	2.55	22.743
-4.5	2.6	22.0677
-4.5	2.65	19.643
-4.5	2.7	16.7509
-4.5	2.75	14.0642
-4.5	2.8	12.5279
-4.5	2.85	11.9455
-4.5	2.9	11.4267
-4.5	2.95	10.5777
-4.5	3	9.56928
-4.5	3.05	8.99246
-4.5	3.1	8.80473
-4.5	3.15	8.72806
-4.5	3.2	8.57488
-4.5	3.25	8.28215
-4.5	3.3	7.92208
-4.5	3.35	7.5191
-4.5	3.4	7.02968
-4.5	3.45	6.49617
-4.5	3.5	6.06532
-4.5	3.55	5.84213
-4.5	3.6	5.72292
-4.5	3.65	5.56954
-4.5	3.7	5.34853
-4.5	3.75	5.56976
-4.5	3.8	7.24632
-4.5	3.85	7.59533
-4.5	3.9	7.52296
-4.5	3.95	7.91831
-4.5	4	9.49515
-4.5	4.05	11.4225
-4.5	4.1	12.6562
-4.5	4.15	12.0815
-4.5	4.2	10.9207
-4.5	4.25	9.98453
-4.5	4.3	9.67835
-4.5	4.35	9.58045
-4.5	4.4	9.53538
-4.5	4.45	9.64789
-4.5	4.5	9.83058
-4.5	4.55	10.2756
-4.5	4.6	11.366
-4.5	4.65	12.6721
-4.5	4.7	13.9901
-4.5	4.75	15.2935
-4.5	4.8	16.5452
-4.5	4.85	16.8409
-4.5	4.9	14.6263
-4.5	4.95	11.5898
-4.5	5	8.55332
-4.4	0.1	8314.38
-4.4	0.15	14718.9
-4.4	0.2	12769.7
-4.4	0.25	8759.74
-4.4	0.3	4990.47
-4.4	0.35	2047.5
-4.4	0.4	1160.43
-4.4	0.45	1019.58
-4.4	0.5	889.145
-4.4	0.55	690.47
-4.4	0.6	468.535
-4.4	0.65	274.195
-4.4	0.7	187.424
-4.4	0.75	132.559
-4.4	0.8	86.3824
-4.4	0.85	80.9051
-4.4	0.9	83.3257
-4.4	0.95	85.2341
-4.4	1	90.6565
-4.4	1.05	95.121
-4.4	1.1	96.2248
-4.4	1.15	95.2589
-4.4	1.2	86.1784
-4.4	1.25	74.7738
-4.4	1.3	68.8992
-4.4	1.35	69.5766
-4.4	1.4	72.2434
-4.4	1.45	72.8541
-4.4	1.5	73.2734
-4.4	1.55	74.6341
-4.4	1.6	77.0167
-4.4	1.65	78.607
-4.4	1.7	78.8925
-4.4	1.75	74.591
-4.4	1.8	68.7123
-4.4	1.85	62.7987
-4.4	1.9	58.4832
-4.4	1.95	57.7652
-4.4	2	57.3492
-4.4	2.05	54.3199
-4.4	2.1	49.3579
-4.4	2.15	41.7857
-4.4	2.2	34.2918
-4.4	2.25	33.4453
-4.4	2.3	33.9376
-4.4	2.35	32.0195
-4.4	2.4	29.1894
-4.4	2.45	25.9993
-4.4	2.5	23.2674
-4.4	2.55	22.7491
-4.4	2.6	22.308
-4.4	2.65	20.5689
-4.4	2.7	18.3498
-4.4	2.75	16.0433
-4.4	2.8	14.5353
-4.4	2.85	16.0496
-4.4	2.9	17.33
-4.4	2.95	15.0338
-4.4	3	12.1388
-4.4	3.05	10.485
-4.4	3.1	10.3273
-4.4	3.15	11.2107
-4.4	3.2	12.075
-4.4	3.25	11.8032
-4.4	3.3	11.1181
-4.4	3.35	10.433
-4.4	3.4	9.25879
-4.4	3.45	8.02287
-4.4	3.5	7.08659
-4.4	3.55	7.30918
-4.4	3.6	7.76078
-4.4	3.65	8.09783
-4.4	3.7	7.90685
-4.4	3.75	7.8892
-4.4	3.8	8.13888
-4.4	3.85	8.26647
-4.4	3.9	8.18565
-4.4	3.95	8.40759
-4.4	4	9.50173
-4.4	4.05	10.8293
-4.4	4.1	11.5979
-4.4	4.15	10.6868
-4.4	4.2	9.30556
-4.4	4.25	8.25481
-4.4	4.3	8.32022
-4.4	4.35	8.66841
-4.4	4.4	9.21557
-4.4	4.45	10.3706
-4.4	4.5	11.7219
-4.4	4.55	13.1408
-4.4	4.6	14.6091
-4.4	4.65	16.1387
-4.4	4.7	17.3681
-4.4	4.75	17.6461
-4.4	4.8	17.6123
-4.4	4.85	16.9499
-4.4	4.9	14.5579
-4.4	4.95	11.5938
-4.4	5	8.27743
-4.3	0.1	2780.92
-4.3	0.15	6377.05
-4.3	0.2	5707.82
-4.3	0.25	3957.2
-4.3	0.3	2258.12
-4.3	0.35	900.5
-4.3	0.4	505.515
-4.3	0.45	521.715
-4.3	0.5	550.2
-4.3	0.55	462.115
-4.3	0.6	350.178
-4.3	0.65	261.898
-4.3	0.7	199.912
-4.3	0.75	140.763
-4.3	0.8	90.5083
-4.3	0.85	74.7065
-4.3	0.9	68.2672
-4.3	0.95	62.7969
-4.3	1	69.1839
-4.3	1.05	78.3137
-4.3	1.1	86.182
-4.3	1.15	88.2522
-4.3	1.2	79.4139
-4.3	1.25	63.007
-4.3	1.3	55.2176
-4.3	1.35	52.6775
-4.3	1.4	51.7776
-4.3	1.45	55.8782
-4.3	1.5	61.8116
-4.3	1.55	64.8155
-4.3	1.6	66.1299
-4.3	1.65	70.489
-4.3	1.7	74.4713
-4.3	1.75	74.7077
-4.3	1.8	73.149
-4.3	1.85	69.5036
-4.3	1.9	65.2551
-4.3	1.95	65.4848
-4.3	2	65.7948
-4.3	2.05	60.6574
-4.3	2.1	53.9604
-4.3	2.15	47.8377
-4.3	2.2	43.2755
-4.3	2.25	40.0911
-4.3	2.3	37.7091
-4.3	2.35	35.7521
-4.3	2.4	33.6318
-4.3	2.45	30.9473
-4.3	2.5	28.5447
-4.3	2.55	27.6068
-4.3	2.6	26.9422
-4.3	2.65	25.3765
-4.3	2.7	23.5429
-4.3	2.75	21.9849
-4.3	2.8	20.9333
-4.3	2.85	20.3611
-4.3	2.9	19.5623
-4.3	2.95	17.9568
-4.3	3	15.946
-4.3	3.05	13.6689
-4.3	3.1	11.9017
-4.3	3.15	13.7126
-4.3	3.2	15.8016
-4.3	3.25	14.8722
-4.3	3.3	13.099
-4.3	3.35	11.6731
-4.3	3.4	10.7961
-4.3	3.45	10.2831
-4.3	3.5	9.86138
-4.3	3.55	9.04888
-4.3	3.6	8.1893
-4.3	3.65	7.58085
-4.3	3.7	7.99377
-4.3	3.75	8.69252
-4.3	3.8	9.23244
-4.3	3.85	9.30414
-4.3	3.9	9.16293
-4.3	3.95	9.07866
-4.3	4	9.09305
-4.3	4.05	9.16128
-4.3	4.1	9.05962
-4.3	4.15	9.06542
-4.3	4.2	9.39935
-4.3	4.25	9.54861
-4.3	4.3	9.27891
-4.3	4.35	8.99674
-4.3	4.4	8.97308
-4.3	4.45	9.71124
-4.3	4.5	10.7574
-4.3	4.55	11.8948
-4.3	4.6	13.3836
-4.3	4.65	14.9814
-4.3	4.7	16.1859
-4.3	4.75	16.2453
-4.3	4.8	15.8345
-4.3	4.85	15.1063
-4.3	4.9	13.5274
-4.3	4.95	11.6089
-4.3	5	9.73431
-4.2	0.1	2625.66
-4.2	0.15	2381.88
-4.2	0.2	2029.23
-4.2	0.25	1411.58
-4.2	0.3	815.749
-4.2	0.35	396.209
-4.2	0.4	191.423
-4.2	0.45	179.85
-4.2	0.5	176.939
-4.2	0.55	154.22
-4.2	0.6	132.745
-4.2	0.65	146.93
-4.2	0.7	148.029
-4.2	0.75	116.143
-4.2	0.8	86.4286
-4.2	0.85	72.2516
-4.2	0.9	62.9143
-4.2	0.95	57.2171
-4.2	1	57.0179
-4.2	1.05	60.4429
-4.2	1.1	64.622
-4.2	1.15	70.85
-4.2	1.2	69.3971
-4.2	1.25	53.1171
-4.2	1.3	39.3162
-4.2	1.35	35.8818
-4.2	1.4	35.3317
-4.2	1.45	38.3382
-4.2	1.5	42.6981
-4.2	1.55	46.2378
-4.2	1.6	50.2223
-4.2	1.65	54.5553
-4.2	1.7	58.8759
-4.2	1.75	62.7018
-4.2	1.8	65.9434
-4.2	1.85	66.5141
-4.2	1.9	65.7842
-4.2	1.95	64.5708
-4.2	2	62.7851
-4.2	2.05	59.9023
-4.2	2.1	55.978
-4.2	2.15	50.6396
-4.2	2.2	45.4851
-4.2	2.25	42.4534
-4.2	2.3	40.058
-4.2	2.35	38.1711
-4.2	2.4	36.1136
-4.2	2.45	32.9068
-4.2	2.5	30.1253
-4.2	2.55	28.915
-4.2	2.6	27.9897
-4.2	2.65	26.2951
-4.2	2.7	24.6853
-4.2	2.75	23.8891
-4.2	2.8	23.1165
-4.2	2.85	21.9808
-4.2	2.9	20.3869
-4.2	2.95	17.7668
-4.2	3	15.2816
-4.2	3.05	14.13
-4.2	3.1	13.777
-4.2	3.15	14.1468
-4.2	3.2	14.8025
-4.2	3.25	15.3603
-4.2	3.3	15.384
-4.2	3.35	13.9161
-4.2	3.4	12.5468
-4.2	3.45	11.9054
-4.2	3.5	11.3031
-4.2	3.55	10.3859
-4.2	3.6	9.33054
-4.2	3.65	8.57514
-4.2	3.7	8.91093
-4.2	3.75	9.58006
-4.2	3.8	10.1827
-4.2	3.85	10.1175
-4.2	3.9	9.91245
-4.2	3.95	9.21667
-4.2	4	7.9349
-4.2	4.05	6.85737
-4.2	4.1	6.07071
-4.2	4.15	6.27359
-4.2	4.2	9.23948
-4.2	4.25	10.301
-4.2	4.3	10.0562
-4.2	4.35	9.5992
-4.2	4.4	9.51018
-4.2	4.45	10.569
-4.2	4.5	12.052
-4.2	4.55	13.5756
-4.2	4.6	15.1826
-4.2	4.65	16.8387
-4.2	4.7	17.9687
-4.2	4.75	17.4705
-4.2	4.8	16.3615
-4.2	4.85	15.1741
-4.2	4.9	13.8149
-4.2	4.95	12.3627
-4.2	5	10.8971
-4.1	0.1	364.895
-4.1	0.15	679.185
-4.1	0.2	539.709
-4.1	0.25	400.234
-4.1	0.3	274.588
-4.1	0.35	179.497
-4.1	0.4	116.683
-4.1	0.45	79.5032
-4.1	0.5	57.1523
-4.1	0.55	54.8348
-4.1	0.6	51.5924
-4.1	0.65	64.2022
-4.1	0.7	71.1702
-4.1	0.75	75.7236
-4.1	0.8	80.6662
-4.1	0.85	70.0766
-4.1	0.9	58.9261
-4.1	0.95	52.0708
-4.1	1	50.4454
-4.1	1.05	53.1208
-4.1	1.1	56.8772
-4.1	1.15	58.2009
-4.1	1.2	53.1278
-4.1	1.25	43.5516
-4.1	1.3	33.7803
-4.1	1.35	27.2542
-4.1	1.4	23.2321
-4.1	1.45	27.611
-4.1	1.5	33.4908
-4.1	1.55	34.5737
-4.1	1.6	35.5624
-4.1	1.65	38.2702
-4.1	1.7	40.0091
-4.1	1.75	43.0179
-4.1	1.8	47.1514
-4.1	1.85	53.8374
-4.1	1.9	58.6617
-4.1	1.95	58.7615
-4.1	2	57.5604
-4.1	2.05	56.1255
-4.1	2.1	53.8467
-4.1	2.15	49.461
-4.1	2.2	45.4693
-4.1	2.25	43.5839
-4.1	2.3	41.7271
-4.1	2.35	37.5604
-4.1	2.4	33.2537
-4.1	2.45	30.3709
-4.1	2.5	27.7254
-4.1	2.55	25.3741
-4.1	2.6	23.5464
-4.1	2.65	22.8853
-4.1	2.7	22.4589
-4.1	2.75	22.3225
-4.1	2.8	22.235
-4.1	2.85	21.9148
-4.1	2.9	20.9886
-4.1	2.95	18.0075
-4.1	3	15.1826
-4.1	3.05	15.6821
-4.1	3.1	16.3647
-4.1	3.15	15.1265
-4.1	3.2	14.0247
-4.1	3.25	15.8433
-4.1	3.3	17.8904
-4.1	3.35	17.6342
-4.1	3.4	16.8544
-4.1	3.45	16.0002
-4.1	3.5	14.9503
-4.1	3.55	13.7943
-4.1	3.6	12.6189
-4.1	3.65	11.5482
-4.1	3.7	10.4524
-4.1	3.75	9.43221
-4.1	3.8	8.69629
-4.1	3.85	9.41187
-4.1	3.9	10.5249
-4.1	3.95	10.7121
-4.1	4	7.87202
-4.1	4.05	6.95938
-4.1	4.1	6.42493
-4.1	4.15	6.97474
-4.1	4.2	9.38884
-4.1	4.25	10.565
-4.1	4.3	10.4777
-4.1	4.35	10.1508
-4.1	4.4	10.3514
-4.1	4.45	12.1656
-4.1	4.5	14.5496
-4.1	4.55	16.8114
-4.1	4.6	18.6718
-4.1	4.65	20.402
-4.1	4.7	21.3957
-4.1	4.75	20.1537
-4.1	4.8	18.1068
-4.1	4.85	16.1887
-4.1	4.9	14.7205
-4.1	4.95	13.3921
-4.1	5	12.06
-4	0.1	372.96
-4	0.15	283.385
-4	0.2	231.743
-4	0.25	180.1
-4	0.3	128.924
-4	0.35	83.5208
-4	0.4	57.1378
-4	0.45	38.4141
-4	0.5	26.2509
-4	0.55	25.087
-4	0.6	26.4915
-4	0.65	27.9071
-4	0.7	28.4413
-4	0.75	36.2349
-4	0.8	43.5927
-4	0.85	37.6626
-4	0.9	32.7094
-4	0.95	33.1738
-4	1	35.7021
-4	1.05	41.5814
-4	1.1	48.1922
-4	1.15	48.4237
-4	1.2	41.9572
-4	1.25	32.657
-4	1.3	27.4642
-4	1.35	22.3387
-4	1.4	17.9227
-4	1.45	18.6906
-4	1.5	21.2707
-4	1.55	22.8761
-4	1.6	24.7767
-4	1.65	28.3122
-4	1.7	30.6004
-4	1.75	33.9254
-4	1.8	38.6083
-4	1.85	44.2174
-4	1.9	49.4126
-4	1.95	53.5125
-4	2	56.4872
-4	2.05	56.8464
-4	2.1	55.7969
-4	2.15	53.6435
-4	2.2	50.7229
-4	2.25	44.8347
-4	2.3	38.5605
-4	2.35	34.7848
-4	2.4	31.6555
-4	2.45	28.1542
-4	2.5	24.8164
-4	2.55	24.8588
-4	2.6	25.5131
-4	2.65	24.0474
-4	2.7	22.042
-4	2.75	20.0147
-4	2.8	18.7602
-4	2.85	20.2723
-4	2.9	21.8957
-4	2.95	20.5016
-4	3	18.7566
-4	3.05	18.5814
-4	3.1	18.8629
-4	3.15	17.6482
-4	3.2	16.4403
-4	3.25	16.6744
-4	3.3	17.4316
-4	3.35	18.2759
-4	3.4	18.9235
-4	3.45	17.4876
-4	3.5	15.4696
-4	3.55	13.8244
-4	3.6	12.3651
-4	3.65	11.0197
-4	3.7	10.2169
-4	3.75	9.48283
-4	3.8	9.00111
-4	3.85	9.02189
-4	3.9	9.3431
-4	3.95	9.14647
-4	4	8.22703
-4	4.05	7.4494
-4	4.1	7.18154
-4	4.15	7.88132
-4	4.2	9.1072
-4	4.25	10.081
-4	4.3	10.3367
-4	4.35	10.4313
-4	4.4	11.0774
-4	4.45	13.532
-4	4.5	16.5736
-4	4.55	19.3554
-4	4.6	21.2886
-4	4.65	22.9238
-4	4.7	23.7653
-4	4.75	22.0715
-4	4.8	19.5219
-4	4.85	17.1246
-4	4.9	15.4387
-4	4.95	13.9347
-4	5	13.2228
-3.9	0.1	191.363
-3.9	0.15	160.269
-3.9	0.2	129.175
-3.9	0.25	98.0807
-3.9	0.3	67.3599
-3.9	0.35	39.5042
-3.9	0.4	18.2772
-3.9	0.45	13.0634
-3.9	0.5	12.2993
-3.9	0.55	13.3093
-3.9	0.6	15.2199
-3.9	0.65	16.7079
-3.9	0.7	18.0125
-3.9	0.75	20.6559
-3.9	0.8	22.0055
-3.9	0.85	17.8096
-3.9	0.9	17.481
-3.9	0.95	19.8754
-3.9	1	22.6834
-3.9	1.05	28.8517
-3.9	1.1	36.483
-3.9	1.15	38.0229
-3.9	1.2	34.5237
-3.9	1.25	29.1219
-3.9	1.3	24.3831
-3.9	1.35	18.9722
-3.9	1.4	13.6311
-3.9	1.45	12.9984
-3.9	1.5	14.4238
-3.9	1.55	16.22
-3.9	1.6	18.1489
-3.9	1.65	20.2082
-3.9	1.7	21.1583
-3.9	1.75	24.1011
-3.9	1.8	28.406
-3.9	1.85	33.9034
-3.9	1.9	39.4933
-3.9	1.95	44.7964
-3.9	2	50.1957
-3.9	2.05	55.9139
-3.9	2.1	59.8389
-3.9	2.15	57.3457
-3.9	2.2	51.8672
-3.9	2.25	45.022
-3.9	2.3	38.1871
-3.9	2.35	32.7313
-3.9	2.4	28.235
-3.9	2.45	24.6181
-3.9	2.5	22.4017
-3.9	2.55	22.0871
-3.9	2.6	22.1145
-3.9	2.65	20.9225
-3.9	2.7	19.1515
-3.9	2.75	16.7443
-3.9	2.8	14.6733
-3.9	2.85	15.9906
-3.9	2.9	18.1404
-3.9	2.95	19.0992
-3.9	3	19.508
-3.9	3.05	20.0618
-3.9	3.1	19.7504
-3.9	3.15	18.2289
-3.9	3.2	16.7599
-3.9	3.25	16.7398
-3.9	3.3	17.2801
-3.9	3.35	17.8554
-3.9	3.4	17.6698
-3.9	3.45	15.8745
-3.9	3.5	13.7517
-3.9	3.55	12.75
-3.9	3.6	12.1285
-3.9	3.65	11.4825
-3.9	3.7	10.5461
-3.9	3.75	9.52986
-3.9	3.8	8.63911
-3.9	3.85	8.29357
-3.9	3.9	8.10835
-3.9	3.95	7.89571
-3.9	4	7.38874
-3.9	4.05	6.83365
-3.9	4.1	6.43411
-3.9	4.15	6.6866
-3.9	4.2	7.13924
-3.9	4.25	7.76696
-3.9	4.3	8.85769
-3.9	4.35	10.1609
-3.9	4.4	11.9781
-3.9	4.45	15.11
-3.9	4.5	18.8149
-3.9	4.55	21.8949
-3.9	4.6	23.2502
-3.9	4.65	23.8197
-3.9	4.7	23.9562
-3.9	4.75	22.797
-3.9	4.8	21.1751
-3.9	4.85	19.2926
-3.9	4.9	16.7512
-3.9	4.95	13.8993
-3.9	5	10.4183
-3.8	0.1	9.76606
-3.8	0.15	40.1471
-3.8	0.2	34.0561
-3.8	0.25	27.9651
-3.8	0.3	21.6351
-3.8	0.35	15.0179
-3.8	0.4	10.3272
-3.8	0.45	9.39466
-3.8	0.5	10.2456
-3.8	0.55	11.0965
-3.8	0.6	11.9475
-3.8	0.65	12.756
-3.8	0.7	13.7062
-3.8	0.75	14.6286
-3.8	0.8	15.1071
-3.8	0.85	15.4913
-3.8	0.9	16.7738
-3.8	0.95	17.8892
-3.8	1	16.1542
-3.8	1.05	18.1274
-3.8	1.1	21.0725
-3.8	1.15	21.1529
-3.8	1.2	19.8392
-3.8	1.25	18.5006
-3.8	1.3	17.2003
-3.8	1.35	15.0898
-3.8	1.4	12.9547
-3.8	1.45	13.1084
-3.8	1.5	14.3396
-3.8	1.55	15.3286
-3.8	1.6	15.8199
-3.8	1.65	15.8857
-3.8	1.7	15.2595
-3.8	1.75	17.0216
-3.8	1.8	19.9768
-3.8	1.85	23.5058
-3.8	1.9	27.7228
-3.8	1.95	32.5853
-3.8	2	38.7191
-3.8	2.05	48.8118
-3.8	2.1	57.6802
-3.8	2.15	57.5643
-3.8	2.2	52.2166
-3.8	2.25	44.1843
-3.8	2.3	36.125
-3.8	2.35	30.3631
-3.8	2.4	26.0493
-3.8	2.45	23.6634
-3.8	2.5	21.6776
-3.8	2.55	19.3392
-3.8	2.6	17.1236
-3.8	2.65	15.7558
-3.8	2.7	14.7187
-3.8	2.75	13.7345
-3.8	2.8	12.9818
-3.8	2.85	13.256
-3.8	2.9	14.1923
-3.8	2.95	15.8095
-3.8	3	17.081
-3.8	3.05	16.1466
-3.8	3.1	15.3482
-3.8	3.15	15.4927
-3.8	3.2	15.7873
-3.8	3.25	15.6626
-3.8	3.3	15.7878
-3.8	3.35	16.8087
-3.8	3.4	17.1649
-3.8	3.45	16.4299
-3.8	3.5	15.5351
-3.8	3.55	14.9839
-3.8	3.6	14.5777
-3.8	3.65	14.007
-3.8	3.7	12.8905
-3.8	3.75	11.5767
-3.8	3.8	10.3716
-3.8	3.85	9.44513
-3.8	3.9	8.64735
-3.8	3.95	7.90888
-3.8	4	7.61888
-3.8	4.05	7.41538
-3.8	4.1	7.30807
-3.8	4.15	7.059
-3.8	4.2	6.89283
-3.8	4.25	7.02967
-3.8	4.3	8.48298
-3.8	4.35	10.3412
-3.8	4.4	12.9836
-3.8	4.45	17.9017
-3.8	4.5	23.7478
-3.8	4.55	28.3549
-3.8	4.6	28.6818
-3.8	4.65	27.349
-3.8	4.7	25.9622
-3.8	4.75	25.1391
-3.8	4.8	24.4163
-3.8	4.85	23.1172
-3.8	4.9	19.5765
-3.8	4.95	15.2652
-3.8	5	10.6215
-3.7	0.1	10.5287
-3.7	0.15	10.562
-3.7	0.2	10.5953
-3.7	0.25	10.6286
-3.7	0.3	9.73113
-3.7	0.35	6.68545
-3.7	0.4	6.44601
-3.7	0.45	7.22677
-3.7	0.5	7.90961
-3.7	0.55	8.80155
-3.7	0.6	9.89353
-3.7	0.65	10.6984
-3.7	0.7	10.4133
-3.7	0.75	9.79309
-3.7	0.8	9.43208
-3.7	0.85	9.97355
-3.7	0.9	10.8438
-3.7	0.95	11.3031
-3.7	1	11.6626
-3.7	1.05	12.6354
-3.7	1.1	13.3202
-3.7	1.15	11.1657
-3.7	1.2	10.5293
-3.7	1.25	10.7087
-3.7	1.3	10.8282
-3.7	1.35	10.4675
-3.7	1.4	10.723
-3.7	1.45	11.2044
-3.7	1.5	12.152
-3.7	1.55	12.8231
-3.7	1.6	12.5533
-3.7	1.65	11.3889
-3.7	1.7	10.6829
-3.7	1.75	12.7538
-3.7	1.8	15.4291
-3.7	1.85	17.0718
-3.7	1.9	19.8995
-3.7	1.95	24.1947
-3.7	2	30.1515
-3.7	2.05	39.8725
-3.7	2.1	49.5691
-3.7	2.15	53.766
-3.7	2.2	51.4495
-3.7	2.25	44.7154
-3.7	2.3	37.2976
-3.7	2.35	30.6282
-3.7	2.4	24.9198
-3.7	2.45	22.0971
-3.7	2.5	20.0636
-3.7	2.55	17.4929
-3.7	2.6	14.913
-3.7	2.65	12.9956
-3.7	2.7	11.7408
-3.7	2.75	11.751
-3.7	2.8	11.5642
-3.7	2.85	10.9836
-3.7	2.9	10.7173
-3.7	2.95	11.4431
-3.7	3	12.222
-3.7	3.05	12.4903
-3.7	3.1	12.6508
-3.7	3.15	13.1892
-3.7	3.2	13.8038
-3.7	3.25	14.4169
-3.7	3.3	15.1122
-3.7	3.35	15.9076
-3.7	3.4	16.2553
-3.7	3.45	16.2183
-3.7	3.5	16.0151
-3.7	3.55	15.4716
-3.7	3.6	14.837
-3.7	3.65	14.2241
-3.7	3.7	13.5473
-3.7	3.75	12.8899
-3.7	3.8	12.085
-3.7	3.85	11.0906
-3.7	3.9	9.91308
-3.7	3.95	8.83137
-3.7	4	7.75812
-3.7	4.05	6.79108
-3.7	4.1	6.1549
-3.7	4.15	6.89997
-3.7	4.2	8.07504
-3.7	4.25	9.22748
-3.7	4.3	9.94954
-3.7	4.35	10.593
-3.7	4.4	12.4399
-3.7	4.45	18.1292
-3.7	4.5	25.306
-3.7	4.55	30.9586
-3.7	4.6	31.5821
-3.7	4.65	30.1923
-3.7	4.7	28.5785
-3.7	4.75	26.6267
-3.7	4.8	24.5577
-3.7	4.85	22.214
-3.7	4.9	19.2
-3.7	4.95	15.8622
-3.7	5	12.234
-3.6	0.1	11.2914
-3.6	0.15	11.156
-3.6	0.2	11.0206
-3.6	0.25	10.8852
-3.6	0.3	9.68597
-3.6	0.35	6.33493
-3.6	0.4	5.37464
-3.6	0.45	5.98422
-3.6	0.5	5.71112
-3.6	0.55	6.7609
-3.6	0.6	8.31077
-3.6	0.65	9.40522
-3.6	0.7	9.1917
-3.6	0.75	8.43904
-3.6	0.8	7.93885
-3.6	0.85	8.2381
-3.6	0.9	8.86689
-3.6	0.95	9.53913
-3.6	1	10.1471
-3.6	1.05	10.7701
-3.6	1.1	11.0508
-3.6	1.15	10.834
-3.6	1.2	10.7483
-3.6	1.25	11.3784
-3.6	1.3	10.7315
-3.6	1.35	9.25579
-3.6	1.4	8.10521
-3.6	1.45	8.92578
-3.6	1.5	10.2211
-3.6	1.55	10.9009
-3.6	1.6	10.365
-3.6	1.65	9.93696
-3.6	1.7	9.92624
-3.6	1.75	10.6394
-3.6	1.8	11.9016
-3.6	1.85	13.9924
-3.6	1.9	17.2541
-3.6	1.95	20.9865
-3.6	2	26.2619
-3.6	2.05	36.1377
-3.6	2.1	47.3854
-3.6	2.15	55.5973
-3.6	2.2	54.6164
-3.6	2.25	49.9082
-3.6	2.3	43.899
-3.6	2.35	34.898
-3.6	2.4	25.1299
-3.6	2.45	17.3359
-3.6	2.5	15.0314
-3.6	2.55	14.1018
-3.6	2.6	13.2363
-3.6	2.65	12.7669
-3.6	2.7	12.6499
-3.6	2.75	12.684
-3.6	2.8	12.0584
-3.6	2.85	11.0741
-3.6	2.9	10.2789
-3.6	2.95	10.3339
-3.6	3	10.6443
-3.6	3.05	11.0758
-3.6	3.1	11.9409
-3.6	3.15	12.9536
-3.6	3.2	13.9269
-3.6	3.25	14.6532
-3.6	3.3	15.3172
-3.6	3.35	15.7841
-3.6	3.4	15.55
-3.6	3.45	15.0639
-3.6	3.5	14.4624
-3.6	3.55	13.6553
-3.6	3.6	12.7369
-3.6	3.65	12.1138
-3.6	3.7	12.639
-3.6	3.75	13.5268
-3.6	3.8	13.9372
-3.6	3.85	12.4313
-3.6	3.9	10.2641
-3.6	3.95	8.33098
-3.6	4	7.54445
-3.6	4.05	7.10762
-3.6	4.1	7.03825
-3.6	4.15	7.91856
-3.6	4.2	9.21347
-3.6	4.25	10.2811
-3.6	4.3	10.602
-3.6	4.35	10.6201
-3.6	4.4	12.1344
-3.6	4.45	18.2416
-3.6	4.5	26.2246
-3.6	4.55	32.6277
-3.6	4.6	33.933
-3.6	4.65	33.1472
-3.6	4.7	31.7785
-3.6	4.75	28.9593
-3.6	4.8	25.5809
-3.6	4.85	22.3594
-3.6	4.9	19.7213
-3.6	4.95	17.3237
-3.6	5	15.1825
-3.5	0.1	12.0541
-3.5	0.15	11.7499
-3.5	0.2	11.4458
-3.5	0.25	11.1417
-3.5	0.3	10.0397
-3.5	0.35	7.05666
-3.5	0.4	5.48488
-3.5	0.45	6.05907
-3.5	0.5	6.55937
-3.5	0.55	7.87794
-3.5	0.6	9.59657
-3.5	0.65	10.7366
-3.5	0.7	10.1148
-3.5	0.75	8.83722
-3.5	0.8	7.86272
-3.5	0.85	7.88717
-3.5	0.9	8.2777
-3.5	0.95	8.73965
-3.5	1	9.37687
-3.5	1.05	10.0679
-3.5	1.1	10.5791
-3.5	1.15	9.84099
-3.5	1.2	7.15653
-3.5	1.25	7.92076
-3.5	1.3	9.18722
-3.5	1.35	8.97156
-3.5	1.4	8.59228
-3.5	1.45	8.64292
-3.5	1.5	8.61184
-3.5	1.55	7.25563
-3.5	1.6	6.1722
-3.5	1.65	7.76432
-3.5	1.7	9.38461
-3.5	1.75	8.207
-3.5	1.8	7.36605
-3.5	1.85	10.7333
-3.5	1.9	14.378
-3.5	1.95	18.1283
-3.5	2	22.9893
-3.5	2.05	31.1084
-3.5	2.1	40.5231
-3.5	2.15	47.7531
-3.5	2.2	48.0174
-3.5	2.25	45.4914
-3.5	2.3	41.5629
-3.5	2.35	33.8556
-3.5	2.4	24.6277
-3.5	2.45	16.9563
-3.5	2.5	14.2995
-3.5	2.55	13.4513
-3.5	2.6	12.803
-3.5	2.65	12.6108
-3.5	2.7	12.6002
-3.5	2.75	12.5615
-3.5	2.8	12.4024
-3.5	2.85	12.197
-3.5	2.9	11.9381
-3.5	2.95	11.5185
-3.5	3	11.0247
-3.5	3.05	10.7498
-3.5	3.1	11.1681
-3.5	3.15	11.8547
-3.5	3.2	12.518
-3.5	3.25	13.0676
-3.5	3.3	13.5732
-3.5	3.35	14.0051
-3.5	3.4	14.2113
-3.5	3.45	14.3106
-3.5	3.5	14.1947
-3.5	3.55	13.4541
-3.5	3.6	12.4655
-3.5	3.65	11.7267
-3.5	3.7	11.7961
-3.5	3.75	12.1736
-3.5	3.8	12.2351
-3.5	3.85	11.2756
-3.5	3.9	9.89605
-3.5	3.95	8.6901
-3.5	4	8.11871
-3.5	4.05	7.80591
-3.5	4.1	7.75626
-3.5	4.15	8.45617
-3.5	4.2	9.43968
-3.5	4.25	10.2123
-3.5	4.3	10.2986
-3.5	4.35	10.1146
-3.5	4.4	11.7455
-3.5	4.45	19.0181
-3.5	4.5	28.5728
-3.5	4.55	36.2593
-3.5	4.6	37.7276
-3.5	4.65	36.69
-3.5	4.7	34.8804
-3.5	4.75	31.1929
-3.5	4.8	26.7489
-3.5	4.85	22.77
-3.5	4.9	20.3773
-3.5	4.95	18.6321
-3.5	5	16.9313
