# Supplementary material for: Evidence for singular-phonon-induced nematic superconductivity in a topological superconductor candidate Sr0.1Bi2Se3
Source: Nat Commun. 2019 Jun 26;10:2802. doi: 10.1038/s41467-019-10942-2 (PMC6594966; doi:10.1038/s41467-019-10942-2)
Supplement: Supplementary file 3 — Source Data [file 41467_2019_10942_MOESM3_ESM.zip › fig3.xlsx]

## Sheet: panel a
q (rlu)	Energy (meV)	Intensity (arb. unit.)	Error (arb. unit.)
0.06	-1	0.254308	0.0130042
0.06	-0.8	0.439064	0.0145243
0.06	-0.6	0.353121	0.0118825
0.06	-0.4	25.5537	0.0806043
0.06	-0.2	229.334	0.292635
0.06	-1.11022e-16	347.416	0.373208
0.06	0.2	129.02	0.20083
0.06	0.4	1.83047	0.0191766
0.06	0.6	0.266084	0.00886731
0.06	0.8	0.235928	0.00815652
0.06	1	0.142302	0.00637377
0.06	1.2	0.125844	0.00576008
0.06	1.4	0.13611	0.00605724
0.06	1.6	0.140924	0.00610847
0.06	1.8	0.133816	0.00580834
0.06	2	0.146596	0.00616946
0.06	2.2	0.144356	0.00606952
0.06	2.4	0.116451	0.00547145
0.06	2.6	0.102169	0.00535983
0.06	2.8	0.0798195	0.00454691
0.06	3	0.0765799	0.00445953
0.06	3.2	0.0697209	0.00463422
0.06	3.4	0.0537118	0.0042246
0.06	3.6	0.048323	0.00383827
0.06	3.8	0.0411252	0.00385027
0.06	4	0.0331039	0.00354889
0.06	4.2	0.027897	0.00303328
0.06	4.4	0.0263351	0.0031228
0.06	4.6	0.0291066	0.00407085
0.06	4.8	0.0217039	0.00316515
0.06	5	0.025488	0.00382482
0.06	5.2	0.026319	0.00414557
0.06	5.4	0.0279832	0.00593748
0.06	5.6	0.0154165	0.00305777
0.06	5.8	0.0302929	0.00681336
0.06	6	0.0293911	0.0115788
0.06	6.2	0.00801617	0.00395298
0.06	6.4	0.00430584	0.00348644
0.06	6.6	0.0181156	0.0142153
0.06	6.8	0	0
0.08	-1	0.188063	0.0107809
0.08	-0.8	0.406523	0.0130439
0.08	-0.6	0.404115	0.0124365
0.08	-0.4	22.2029	0.0891991
0.08	-0.2	171.301	0.254817
0.08	-1.11022e-16	186.975	0.240626
0.08	0.2	46.4626	0.111522
0.08	0.4	0.621833	0.0118937
0.08	0.6	0.190227	0.00783938
0.08	0.8	0.188882	0.00747122
0.08	1	0.109787	0.00590209
0.08	1.2	0.103522	0.00537556
0.08	1.4	0.107309	0.00558563
0.08	1.6	0.123352	0.00581767
0.08	1.8	0.130995	0.00606527
0.08	2	0.13887	0.00593136
0.08	2.2	0.137562	0.00577275
0.08	2.4	0.126351	0.00577706
0.08	2.6	0.113074	0.00562852
0.08	2.8	0.0944958	0.00490987
0.08	3	0.0798234	0.00455148
0.08	3.2	0.0727613	0.00476069
0.08	3.4	0.0642422	0.00455153
0.08	3.6	0.0509523	0.00401478
0.08	3.8	0.0369638	0.00357594
0.08	4	0.0346817	0.00336573
0.08	4.2	0.0286319	0.00308695
0.08	4.4	0.0209122	0.00245109
0.08	4.6	0.0281188	0.00350455
0.08	4.8	0.0248382	0.00344667
0.08	5	0.0308059	0.00476023
0.08	5.2	0.024415	0.00609345
0.08	5.4	0.0223134	0.00408812
0.08	5.6	0.0202792	0.00432068
0.08	5.8	0.0251081	0.00538987
0.08	6	0.0286242	0.0111806
0.08	6.2	0.0101504	0.00438025
0.08	6.4	0.000951849	0.000951849
0.08	6.6	0.0114819	0.0114819
0.08	6.8	0	0
0.1	-1	0.185853	0.00986435
0.1	-0.8	0.422597	0.0134399
0.1	-0.6	0.464503	0.0144827
0.1	-0.4	9.42778	0.0520652
0.1	-0.2	67.8447	0.140417
0.1	-1.11022e-16	94.6539	0.172986
0.1	0.2	31.627	0.0998772
0.1	0.4	0.511091	0.0115564
0.1	0.6	0.15656	0.00734233
0.1	0.8	0.156238	0.00677735
0.1	1	0.0737192	0.00479431
0.1	1.2	0.0646607	0.00432006
0.1	1.4	0.0825226	0.00502064
0.1	1.6	0.084873	0.00492489
0.1	1.8	0.108629	0.00535205
0.1	2	0.114945	0.00526499
0.1	2.2	0.125773	0.0055029
0.1	2.4	0.121843	0.00537087
0.1	2.6	0.119884	0.00565912
0.1	2.8	0.0965661	0.00491675
0.1	3	0.0829919	0.0046849
0.1	3.2	0.0757275	0.00466366
0.1	3.4	0.064402	0.00442926
0.1	3.6	0.0593619	0.00433876
0.1	3.8	0.0452452	0.00400971
0.1	4	0.0359498	0.00366564
0.1	4.2	0.0287118	0.00319416
0.1	4.4	0.0215943	0.00258265
0.1	4.6	0.0190203	0.00253859
0.1	4.8	0.0251362	0.0043226
0.1	5	0.0221016	0.00331009
0.1	5.2	0.0205426	0.00493655
0.1	5.4	0.0220864	0.00468893
0.1	5.6	0.0257895	0.00571805
0.1	5.8	0.027247	0.00560015
0.1	6	0.0239349	0.00584358
0.1	6.2	0.0170591	0.00517516
0.1	6.4	0.016748	0.00779647
0.1	6.6	0.0400695	0.0220887
0.12	-1	0.200915	0.0106736
0.12	-0.8	0.446014	0.0136906
0.12	-0.6	0.425764	0.0127535
0.12	-0.4	5.46985	0.037159
0.12	-0.2	55.0474	0.136826
0.12	-1.11022e-16	97.5301	0.188448
0.12	0.2	29.7697	0.095979
0.12	0.4	0.331452	0.00909725
0.12	0.6	0.143686	0.00664993
0.12	0.8	0.149079	0.00677984
0.12	1	0.051941	0.00371431
0.12	1.2	0.0422362	0.00349431
0.12	1.4	0.0558944	0.00411141
0.12	1.6	0.0568916	0.00407783
0.12	1.8	0.0718459	0.00451214
0.12	2	0.0882119	0.00487808
0.12	2.2	0.107838	0.00552282
0.12	2.4	0.109641	0.00524301
0.12	2.6	0.107867	0.00511453
0.12	2.8	0.0830837	0.00438781
0.12	3	0.085254	0.00482052
0.12	3.2	0.0739925	0.00443552
0.12	3.4	0.0741564	0.00522128
0.12	3.6	0.0587463	0.00395777
0.12	3.8	0.0501782	0.00387778
0.12	4	0.0435128	0.00391347
0.12	4.2	0.0337403	0.00347578
0.12	4.4	0.0301497	0.00347124
0.12	4.6	0.0252112	0.00380963
0.12	4.8	0.0236748	0.00423244
0.12	5	0.0177847	0.0031151
0.12	5.2	0.0128001	0.00279562
0.12	5.4	0.0193545	0.00463341
0.12	5.6	0.0238973	0.00552204
0.12	5.8	0.0294131	0.0062715
0.12	6	0.0192731	0.00548404
0.12	6.2	0.0152522	0.00558961
0.12	6.4	0.0189616	0.013077
0.12	6.6	0.0446657	0.032595
0.14	-1	0.172005	0.00980559
0.14	-0.8	0.411513	0.0121915
0.14	-0.6	0.410117	0.012155
0.14	-0.4	5.58372	0.0417793
0.14	-0.2	53.877	0.144438
0.14	-1.11022e-16	65.5771	0.153618
0.14	0.2	12.1917	0.0582305
0.14	0.4	0.184061	0.00682657
0.14	0.6	0.142662	0.00648974
0.14	0.8	0.132164	0.00635256
0.14	1	0.0435067	0.00363181
0.14	1.2	0.0331713	0.00306212
0.14	1.4	0.0415588	0.00363678
0.14	1.6	0.043853	0.00353783
0.14	1.8	0.0487129	0.00370808
0.14	2	0.0682761	0.00423129
0.14	2.2	0.0876896	0.00478648
0.14	2.4	0.0944158	0.00528526
0.14	2.6	0.0848327	0.00437962
0.14	2.8	0.0895972	0.0049406
0.14	3	0.0885598	0.00503759
0.14	3.2	0.0734743	0.00454892
0.14	3.4	0.07226	0.00471157
0.14	3.6	0.0729784	0.00501678
0.14	3.8	0.0560348	0.00434254
0.14	4	0.0478604	0.00420607
0.14	4.2	0.0422173	0.00438897
0.14	4.4	0.0421571	0.0044666
0.14	4.6	0.034867	0.00439574
0.14	4.8	0.0298893	0.00435667
0.14	5	0.0292266	0.0045121
0.14	5.2	0.0214521	0.00437908
0.14	5.4	0.0214044	0.00433967
0.14	5.6	0.0250002	0.00518764
0.14	5.8	0.0399548	0.00763901
0.14	6	0.0276214	0.00765357
0.14	6.2	0.0390396	0.0135985
0.14	6.4	0.0441559	0.0172112
0.14	6.6	0.0224999	0.0151928
0.16	-1	0.157423	0.00866294
0.16	-0.8	0.445985	0.0125193
0.16	-0.6	0.535122	0.0153652
0.16	-0.4	3.08812	0.0310532
0.16	-0.2	23.6431	0.0861137
0.16	-1.11022e-16	37.1238	0.119835
0.16	0.2	9.67281	0.0547537
0.16	0.4	0.128536	0.00596341
0.16	0.6	0.133847	0.00674437
0.16	0.8	0.119158	0.00600308
0.16	1	0.0457512	0.00387263
0.16	1.2	0.02952	0.00294085
0.16	1.4	0.0319046	0.00352247
0.16	1.6	0.0320068	0.00295931
0.16	1.8	0.0326524	0.00286829
0.16	2	0.0460227	0.0035098
0.16	2.2	0.0599285	0.00403779
0.16	2.4	0.0659755	0.0040161
0.16	2.6	0.0703304	0.00414073
0.16	2.8	0.0865001	0.00479542
0.16	3	0.0823071	0.00486767
0.16	3.2	0.0759526	0.00507476
0.16	3.4	0.0746969	0.00496505
0.16	3.6	0.0723557	0.00481603
0.16	3.8	0.0713309	0.00520784
0.16	4	0.0561119	0.00445538
0.16	4.2	0.0469133	0.0045617
0.16	4.4	0.0480061	0.00540435
0.16	4.6	0.0338619	0.00437562
0.16	4.8	0.0334106	0.00484726
0.16	5	0.0294717	0.00464228
0.16	5.2	0.0201943	0.0040972
0.16	5.4	0.0198525	0.00393947
0.16	5.6	0.0152525	0.00375664
0.16	5.8	0.0318776	0.00725662
0.16	6	0.0142703	0.00506625
0.16	6.2	0.055401	0.0159897
0.16	6.4	0.058048	0.0204036
0.16	6.6	0.0312149	0.0199536
0.18	-1	0.215451	0.0108326
0.18	-0.8	0.559113	0.0162925
0.18	-0.6	0.514987	0.0147276
0.18	-0.4	1.6713	0.0220436
0.18	-0.2	20.3233	0.0891349
0.18	-1.11022e-16	27.2428	0.0972283
0.18	0.2	6.00843	0.0408647
0.18	0.4	0.109702	0.00564303
0.18	0.6	0.122764	0.00628548
0.18	0.8	0.12975	0.00649048
0.18	1	0.0352359	0.00306302
0.18	1.2	0.025721	0.00269658
0.18	1.4	0.0256252	0.00272013
0.18	1.6	0.0217714	0.00227728
0.18	1.8	0.0233033	0.00261132
0.18	2	0.0337965	0.00295083
0.18	2.2	0.0435552	0.0036271
0.18	2.4	0.0460557	0.00341982
0.18	2.6	0.0632566	0.00457039
0.18	2.8	0.0669376	0.00423395
0.18	3	0.0663441	0.00424046
0.18	3.2	0.0708683	0.00497288
0.18	3.4	0.0733909	0.00521682
0.18	3.6	0.0724416	0.00507197
0.18	3.8	0.0740441	0.00526102
0.18	4	0.0613957	0.00508375
0.18	4.2	0.0571763	0.00484996
0.18	4.4	0.0485748	0.00503378
0.18	4.6	0.0335845	0.00428481
0.18	4.8	0.038534	0.0049229
0.18	5	0.0307958	0.00514519
0.18	5.2	0.021424	0.00500002
0.18	5.4	0.0226362	0.00499161
0.18	5.6	0.0136424	0.00368943
0.18	5.8	0.0247912	0.00674359
0.18	6	0.0327438	0.00979554
0.18	6.2	0.0548819	0.0147978
0.18	6.4	0.0483461	0.0193025
0.18	6.6	0.027742	0.0196491

## Sheet: panel b
q (rlu)	Energy (meV)	Intensity (arb. unit.)	Error (arb. unit.)
0.5	-1	0.311108	0.045827
0.5	-0.8	1.56715	0.0860198
0.5	-0.6	2.32889	0.107395
0.5	-0.4	1.6566	0.0793359
0.5	-0.2	13.9305	0.250254
0.5	-1.11022e-16	20.5339	0.286687
0.5	0.2	6.3915	0.147859
0.5	0.4	0.141483	0.0201423
0.5	0.6	0.160053	0.0233809
0.5	0.8	0.170479	0.0244818
0.5	1	0.0836266	0.0129279
0.5	1.2	0.183223	0.0247705
0.5	1.4	0.192868	0.0220368
0.5	1.6	0.155074	0.0169198
0.5	1.8	0.178917	0.0195352
0.5	2	0.185104	0.0216296
0.5	2.2	0.157375	0.0193304
0.5	2.4	0.115733	0.0199056
0.5	2.6	0.0771826	0.0193429
0.5	2.8	0.0845194	0.025606
0.5	3	0.0632998	0.0141394
0.5	3.2	0.0654608	0.0117043
0.5	3.4	0.0335052	0.00834847
0.5	3.6	0.0365931	0.00904483
0.5	3.8	0.0270895	0.00616508
0.5	4	0.0363312	0.00772551
0.5	4.2	0.0318118	0.00749169
0.5	4.4	0.0159631	0.00491901
0.5	4.6	0.0267918	0.00735974
0.5	4.8	0.0290329	0.008203
0.5	5	0.0230051	0.00699528
0.5	5.2	0.0199159	0.00620469
0.5	5.4	0.0200203	0.00629304
0.5	5.6	0.0291071	0.00961838
0.5	5.8	0.017769	0.00682189
0.5	6	0.00750334	0.00433206
0.6	-1	0.0510196	0.0173999
0.6	-0.8	0.200583	0.0303657
0.6	-0.6	0.30206	0.0386226
0.6	-0.4	0.823149	0.0586356
0.6	-0.2	9.04017	0.207854
0.6	-1.11022e-16	18.223	0.272601
0.6	0.2	6.54073	0.154567
0.6	0.4	0.152991	0.0210279
0.6	0.6	0.183713	0.0266006
0.6	0.8	0.137551	0.0191918
0.6	1	0.0430277	0.0110383
0.6	1.2	0.0728614	0.0134217
0.6	1.4	0.112379	0.0166714
0.6	1.6	0.133085	0.0181883
0.6	1.8	0.163853	0.0203538
0.6	2	0.183607	0.0196049
0.6	2.2	0.152422	0.0182165
0.6	2.4	0.107069	0.0145955
0.6	2.6	0.10781	0.0166398
0.6	2.8	0.0829193	0.0255532
0.6	3	0.0302537	0.0121124
0.6	3.2	0.0409888	0.00869996
0.6	3.4	0.0402472	0.00927757
0.6	3.6	0.0534075	0.0114889
0.6	3.8	0.0307348	0.00742617
0.6	4	0.0185716	0.00585708
0.6	4.2	0.021661	0.00600371
0.6	4.4	0.0143743	0.00456525
0.6	4.6	0.0301132	0.00830732
0.6	4.8	0.0204518	0.00555516
0.6	5	0.0263576	0.00806038
0.6	5.2	0.0209761	0.00532126
0.6	5.4	0.0104569	0.0039363
0.6	5.6	0.0115837	0.00503843
0.6	5.8	0.0162626	0.00572749
0.6	6	0.0320033	0.0115053
0.6	6.2	0.0496443	0.0287507
0.7	-1	0.0195646	0.0195646
0.7	-0.8	0.13038	0.0324779
0.7	-0.6	0.209876	0.0349852
0.7	-0.4	1.06765	0.0637066
0.7	-0.2	9.05505	0.215209
0.7	-1.11022e-16	13.8942	0.256555
0.7	0.2	4.36027	0.130228
0.7	0.4	0.153645	0.0237031
0.7	0.6	0.214972	0.0306587
0.7	0.8	0.115627	0.0176264
0.7	1	0.0338008	0.0100294
0.7	1.2	0.0313502	0.00748146
0.7	1.4	0.0431296	0.00906743
0.7	1.6	0.0938044	0.0150497
0.7	1.8	0.147491	0.0177876
0.7	2	0.198595	0.0224722
0.7	2.2	0.146607	0.0184614
0.7	2.4	0.140508	0.0198321
0.7	2.6	0.107979	0.0149771
0.7	2.8	0.0776987	0.0155425
0.7	3	0.058627	0.0145789
0.7	3.2	0.0264723	0.00940682
0.7	3.4	0.043215	0.0122447
0.7	3.6	0.0432834	0.0103334
0.7	3.8	0.0393463	0.00943367
0.7	4	0.0351803	0.0102496
0.7	4.2	0.0207127	0.00593523
0.7	4.4	0.027716	0.00717721
0.7	4.6	0.0361317	0.00782479
0.7	4.8	0.0282216	0.00768003
0.7	5	0.0245781	0.00783899
0.7	5.2	0.0235161	0.00643228
0.7	5.4	0.00902658	0.00285863
0.7	5.6	0.00174814	0.00123646
0.7	5.8	0.0109241	0.00521143
0.7	6	0.0204777	0.00832591
0.7	6.2	0.0260207	0.0152383
0.7	6.4	0	0
0.8	-1	0.00682973	0.00682973
0.8	-0.8	0.0494886	0.0316853
0.8	-0.6	0.198785	0.0531366
0.8	-0.4	22.7768	0.371263
0.8	-0.2	144.278	0.883275
0.8	-1.11022e-16	154.216	0.944677
0.8	0.2	11.7682	0.218172
0.8	0.4	0.165144	0.0257476
0.8	0.6	0.24247	0.0300797
0.8	0.8	0.117153	0.0170319
0.8	1	0.03053	0.0082634
0.8	1.2	0.0323775	0.00781852
0.8	1.4	0.0417167	0.00999226
0.8	1.6	0.0434371	0.00883163
0.8	1.8	0.089284	0.0139515
0.8	2	0.156693	0.0210932
0.8	2.2	0.179411	0.0206168
0.8	2.4	0.113264	0.0163701
0.8	2.6	0.0861125	0.0116825
0.8	2.8	0.0920678	0.0174205
0.8	3	0.0542381	0.00959861
0.8	3.2	0.0463748	0.00963041
0.8	3.4	0.0464824	0.013394
0.8	3.6	0.0246754	0.00914182
0.8	3.8	0.0253124	0.00673741
0.8	4	0.036258	0.0098127
0.8	4.2	0.00904994	0.00396724
0.8	4.4	0.0122936	0.004308
0.8	4.6	0.014815	0.00420233
0.8	4.8	0.022545	0.00636565
0.8	5	0.0259963	0.00867785
0.8	5.2	0.0265813	0.00638196
0.8	5.4	0.0457572	0.0157428
0.8	5.6	0.0182386	0.00590866
0.8	5.8	0.019904	0.00736996
0.8	6	0.0152474	0.00649047
0.8	6.2	0.0100048	0.00520391
0.8	6.4	0.00872369	0.00709048
0.8	6.6	0	0
0.9	-1	0.018769	0.00967688
0.9	-0.8	0.13314	0.0259323
0.9	-0.6	0.0860929	0.0231978
0.9	-0.4	21.0547	0.487288
0.9	-0.2	261.485	1.7028
0.9	-1.11022e-16	346.577	1.38836
0.9	0.2	102.628	0.668342
0.9	0.4	1.23923	0.0677526
0.9	0.6	0.207676	0.0281497
0.9	0.8	0.127023	0.0204374
0.9	1	0.0364352	0.0103273
0.9	1.2	0.0223352	0.00677264
0.9	1.4	0.0323118	0.00862465
0.9	1.6	0.026439	0.00702567
0.9	1.8	0.0786129	0.0139533
0.9	2	0.0857631	0.0124041
0.9	2.2	0.123453	0.0142229
0.9	2.4	0.140446	0.0195332
0.9	2.6	0.0828209	0.0135289
0.9	2.8	0.0974074	0.0175279
0.9	3	0.0546061	0.00956708
0.9	3.2	0.0571236	0.0107841
0.9	3.4	0.0416291	0.0105036
0.9	3.6	0.021378	0.0102171
0.9	3.8	0.0223182	0.0088638
0.9	4	0.0225118	0.00696732
0.9	4.2	0.0100473	0.00434682
0.9	4.4	0.0192151	0.00704988
0.9	4.6	0.0231915	0.00646201
0.9	4.8	0.022482	0.00640937
0.9	5	0.0160589	0.00465539
0.9	5.2	0.0218882	0.00568638
0.9	5.4	0.0229227	0.0061738
0.9	5.6	0.0281879	0.00709843
0.9	5.8	0.0258972	0.00819487
0.9	6	0.0146313	0.00586321
0.9	6.2	0.0149926	0.00787231
0.9	6.4	0.016243	0.00886448
0.9	6.6	0.0223518	0.0107592
0.9	6.8	0.0667457	0.0485582
1	-1	0.0137892	0.00835861
1	-0.8	0.10647	0.0217268
1	-0.6	0.204692	0.0345233
1	-0.4	0.485435	0.0654069
1	-0.2	64.3104	1.32268
1	-1.11022e-16	113.889	1.12907
1	0.2	60.6671	0.561567
1	0.4	1.54354	0.0819497
1	0.6	0.271313	0.0342217
1	0.8	0.122058	0.0234555
1	1	0.0280613	0.00969979
1	1.2	0.0236303	0.00652053
1	1.4	0.022491	0.00636422
1	1.6	0.0159675	0.00564297
1	1.8	0.0218513	0.00635779
1	2	0.0549774	0.0100314
1	2.2	0.079174	0.0135632
1	2.4	0.129922	0.0190461
1	2.6	0.103206	0.0131367
1	2.8	0.0755665	0.0115437
1	3	0.0565658	0.0131201
1	3.2	0.0587199	0.0111464
1	3.4	0.0358226	0.00743881
1	3.6	0.0292419	0.00873043
1	3.8	0.00513806	0.00264532
1	4	0.0231066	0.0117773
1	4.2	0.0316448	0.0106796
1	4.4	0.0257386	0.00833037
1	4.6	0.0344941	0.0085888
1	4.8	0.0243771	0.00629293
1	5	0.026402	0.00723841
1	5.2	0.0158728	0.00468906
1	5.4	0.0136098	0.00384907
1	5.6	0.0230346	0.00549418
1	5.8	0.0163797	0.00598167
1	6	0.0219699	0.00642485
1	6.2	0.0246195	0.00969626
1	6.4	0.011525	0.00690384
1	6.6	0.0275112	0.0113393
1	6.8	0.0402646	0.0201092
1.1	-1	0.00335478	0.00335478
1.1	-0.8	0.0586419	0.0154071
1.1	-0.6	0.222608	0.037422
1.1	-0.4	0.662169	0.0515159
1.1	-0.2	5.41774	0.184683
1.1	-1.11022e-16	10.2834	0.487058
1.1	0.2	6.30986	0.366482
1.1	0.4	0.541717	0.058848
1.1	0.6	0.518005	0.0487189
1.1	0.8	0.208863	0.0320721
1.1	1	0.0230072	0.00785904
1.1	1.2	0.0246217	0.00864208
1.1	1.4	0.0097606	0.00417198
1.1	1.6	0.0420514	0.0121104
1.1	1.8	0.0181245	0.005538
1.1	2	0.0281412	0.00809347
1.1	2.2	0.0355669	0.00872794
1.1	2.4	0.0761644	0.0112886
1.1	2.6	0.125546	0.0163082
1.1	2.8	0.083732	0.0135001
1.1	3	0.039259	0.00877261
1.1	3.2	0.0469261	0.0105377
1.1	3.4	0.0493533	0.0106394
1.1	3.6	0.029321	0.00726506
1.1	3.8	0.0258889	0.00961369
1.1	4	0.0392146	0.0159697
1.1	4.2	0.0246195	0.00998216
1.1	4.4	0.0382078	0.0117371
1.1	4.6	0.0297756	0.00840793
1.1	4.8	0.0279005	0.00676941
1.1	5	0.0332488	0.00798347
1.1	5.2	0.0115407	0.00422749
1.1	5.4	0.0105255	0.00387638
1.1	5.6	0.0235436	0.00537906
1.1	5.8	0.0146389	0.00394094
1.1	6	0.0098572	0.00336768
1.1	6.2	0.00407319	0.00193097
1.1	6.4	0.00734283	0.00536221
1.1	6.6	0.00212986	0.00212986
1.1	6.8	0.020744	0.0118303
1.1	7	0.0416129	0.0243155
1.2	-1	0.0478417	0.0215135
1.2	-0.8	0.0757097	0.0181442
1.2	-0.6	0.223008	0.0347488
1.2	-0.4	0.775091	0.0541059
1.2	-0.2	7.94513	0.205425
1.2	-1.11022e-16	11.7911	0.242367
1.2	0.2	4.7693	0.209758
1.2	0.4	0.360814	0.0686528
1.2	0.6	0.338214	0.0676899
1.2	0.8	0.213089	0.0347071
1.2	1	0.0271564	0.00892377
1.2	1.2	0.0288549	0.00974613
1.2	1.4	0.0173454	0.00721164
1.2	1.6	0.0256756	0.00906379
1.2	1.8	0.0179791	0.00663734
1.2	2	0.0210898	0.00657123
1.2	2.2	0.00962216	0.00382805
1.2	2.4	0.0436072	0.00891245
1.2	2.6	0.0763115	0.0122462
1.2	2.8	0.104882	0.0149646
1.2	3	0.0654774	0.0112773
1.2	3.2	0.0444729	0.00873973
1.2	3.4	0.0384815	0.00850656
1.2	3.6	0.0312411	0.0073089
1.2	3.8	0.0245035	0.00581148
1.2	4	0.0296988	0.00885255
1.2	4.2	0.0155089	0.00671578
1.2	4.4	0.0296082	0.0139739
1.2	4.6	0.0189	0.00629871
1.2	4.8	0.0295522	0.00808681
1.2	5	0.0196861	0.00482351
1.2	5.2	0.013656	0.0038464
1.2	5.4	0.0180455	0.00504153
1.2	5.6	0.0115405	0.00368029
1.2	5.8	0.0139236	0.00440964
1.2	6	0.0154056	0.00514411
1.2	6.2	0.0140992	0.00454796
1.2	6.4	0.00931965	0.00379534
1.2	6.6	0.0133993	0.00535591
1.2	6.8	0.0151729	0.00657187
1.2	7	0.0467929	0.0304943
1.2	7.2	0	0
1.3	-1	0.036109	0.0171527
1.3	-0.8	0.0665514	0.0156329
1.3	-0.6	0.210173	0.0312499
1.3	-0.4	0.805109	0.0576901
1.3	-0.2	9.32042	0.212285
1.3	-1.11022e-16	15.1658	0.285709
1.3	0.2	4.76694	0.149434
1.3	0.4	2.82524	0.124831
1.3	0.6	9.75779	0.428003
1.3	0.8	3.5995	0.210018
1.3	1	0.0105493	0.00501063
1.3	1.2	0.0241547	0.00785248
1.3	1.4	0.0160695	0.00708832
1.3	1.6	0.0206268	0.00868134
1.3	1.8	0.0233365	0.0089868
1.3	2	0.0234182	0.00681246
1.3	2.2	0.0153537	0.00529395
1.3	2.4	0.0344874	0.00795566
1.3	2.6	0.0625116	0.0107727
1.3	2.8	0.0748935	0.0112516
1.3	3	0.0692687	0.0131255
1.3	3.2	0.0442705	0.0109552
1.3	3.4	0.032046	0.00830728
1.3	3.6	0.0302736	0.0075259
1.3	3.8	0.028094	0.0081141
1.3	4	0.0179123	0.00680197
1.3	4.2	0.0253512	0.00855789
1.3	4.4	0.0125489	0.00554576
1.3	4.6	0.0227171	0.00886801
1.3	4.8	0.0202258	0.00770307
1.3	5	0.0120412	0.00411809
1.3	5.2	0.0152078	0.00428205
1.3	5.4	0.0217217	0.00558923
1.3	5.6	0.0117367	0.00417575
1.3	5.8	0.0216318	0.00628016
1.3	6	0.027401	0.00716834
1.3	6.2	0.0186538	0.00508099
1.3	6.4	0.0123362	0.00444133
1.3	6.6	0.0170384	0.00587246
1.3	6.8	0.0194963	0.0090988
1.3	7	0.00894859	0.00535441
1.3	7.2	0.00885311	0.00644144
1.3	7.4	0	0

## Sheet: panel c
q (rlu)	Energy (meV)	Intensity (counts per 5 mins)	Error (counts per 5 mins)
0.1	0.5012	13.5	3
0.1	0.7002	24	4
0.1	0.8984	87	7.61577
0.1	1.1	277.5	13.6015
0.1	1.2969	603	20.0499
0.1	1.4984	534	18.868
0.1	1.6977	264	13.2665
0.1	1.9011	33	4.69042
0.1	2.0975	25.5	4.12311
0.1	2.3008	30	4.47214
0.1	2.5004	33	4.69042
0.1	2.7005	28.5	4.3589
0.1	2.901	33	4.69042
0.1	3.1011	31.5	4.58258
0.1	3.3015	33	4.69042
0.1	3.5009	40.5	5.19615
0.1	3.7008	25.5	4.12311
0.1	3.9011	24	4
0.1	4.101	33	4.69042
0.1	4.3009	12	2.82843
0.1	4.5003	15	3.16228
0.15	0.4993	11	3.31663
0.15	0.702	7	2.64575
0.15	0.9017	14	3.74166
0.15	1.0991	6	2.44949
0.15	1.2994	16	4
0.15	1.4993	20	4.47214
0.15	1.7012	100	10
0.15	1.9022	219	14.7986
0.15	2.0989	314	17.72
0.15	2.3023	267	16.3401
0.15	2.5025	76	8.7178
0.15	2.7027	17	4.12311
0.15	2.9026	13	3.60555
0.15	3.102	15	3.87298
0.15	3.3026	20	4.47214
0.15	3.5026	24	4.89898
0.15	3.7022	24	4.89898
0.15	3.9024	17	4.12311
0.15	4.1021	28	5.2915
0.15	4.3023	21	4.58258
0.15	4.4997	26	5.09902
0.2	0.4996	9	2.44949
0.2	0.6983	21	3.74166
0.2	0.9031	9	2.44949
0.2	1.1133	13.5	3
0.2	1.3007	6	2
0.2	1.4987	12	2.82843
0.2	1.6984	4.5	1.73205
0.2	1.8889	10.5	2.64575
0.2	2.1007	18	3.4641
0.2	2.3064	18	3.4641
0.2	2.5017	70.5	6.85565
0.2	2.7019	109.5	8.544
0.2	2.9016	96	8
0.2	3.1014	64.5	6.55744
0.2	3.301	34.5	4.79583
0.2	3.5018	9	2.44949
0.2	3.7013	7.5	2.23607
0.2	3.9016	12	2.82843
0.2	4.1011	13.5	3
0.2	4.3007	9	2.44949
0.2	4.5017	6	2
0.25	2.9009	7.5	2.23607
0.25	3.0986	12	2.82843
0.25	3.2986	13.5	3
0.25	3.5033	22.5	3.87298
0.25	3.7058	27	4.24264
0.25	3.9101	28.5	4.3589
0.25	4.1003	13.5	3
0.3	0.5029	7.5	2.23607
0.3	0.7019	12	2.82843
0.3	0.9012	13.5	3
0.3	1.1018	4.5	1.73205
0.3	1.3019	9	2.44949
0.3	1.5018	9	2.44949
0.3	1.7018	4.5	1.73205
0.3	1.9017	9	2.44949
0.3	2.1016	9	2.44949
0.3	2.3006	3	1.41421
0.3	2.5006	7.5	2.23607
0.3	2.7	13.5	3
0.3	2.8998	1.5	1
0.3	3.1053	6	2
0.3	3.313	6	2
0.3	3.5141	4.5	1.73205
0.3	3.7032	6	2
0.3	3.8874	9	2.44949
0.3	4.1018	15	3.16228
0.3	4.303	19.5	3.60555
0.3	4.4865	18	3.4641
0.3	4.6984	16.5	3.31663
0.3	4.8942	27	4.24264
0.3	5.1035	15	3.16228
0.3	5.2985	10.5	2.64575
0.3	5.5012	12	2.82843
0.3	5.7011	12	2.82843

## Sheet: panel d
q (rlu)	Energy (meV)	Intensity (counts per 5 mins)	Error (counts per 5 mins)
0.5	0.1962	27280	165.167
0.5	0.3463	4091	63.9609
0.5	0.4974	1812	42.5676
0.5	0.6472	691	26.2869
0.5	0.7969	645	25.3968
0.5	0.9538	452	21.2603
0.5	1.0054	399	19.975
0.5	1.1053	272.5	16.506
0.5	1.2239	137.5	11.6899
0.5	1.2994	84	9.16515
0.5	1.398	94	9.67869
0.5	1.52285	96	9.79783
0.5	1.5986	83	9.11043
0.5	1.69735	80.5	8.97006
0.5	1.8225	63.5	7.94122
0.5	1.898	48	6.9282
0.5	1.9976	62.5	7.90411
0.5	2.1225	47	6.85565
0.5	2.1984	24	4.89898
0.5	2.2964	37.5	6.09271
0.5	2.4463	26	5.09902
0.5	2.5968	27	5.19615
0.5	2.7469	15	3.87298
0.5	2.8972	9	3
0.5	3.046	8	2.82843
0.6	0.19865	12004.1	156.295
0.6	0.34905	1913.63	62.6985
0.6	0.49855	1782.75	60.5017
0.6	0.6505	817.125	41.0665
0.6	0.79985	472.5	31.1893
0.6	0.9755	429.891	31.5446
0.6	1.11228	359.25	28.6736
0.6	1.22462	128.719	17.214
0.6	1.2997	71	8.42615
0.6	1.39885	73.4063	12.9783
0.6	1.5235	66.0469	12.2106
0.6	1.5994	78	8.83176
0.6	1.69823	81.1406	13.742
0.6	1.8233	63.7031	12.1191
0.6	1.899	57	7.54983
0.6	1.9983	52.5938	10.9889
0.6	2.1232	47.5313	10.2742
0.6	2.1989	30	5.47723
0.6	2.29805	32.625	8.46694
0.6	2.42325	26.2969	7.75778
0.6	2.4992	19	4.3589
0.6	2.59835	19.5	6.70829
0.6	2.72318	15.1406	5.94278
0.6	2.799	11	3.31663
0.6	2.89818	20.9531	6.8232
0.6	3.02255	8.95313	4.49945
0.6	3.1971	12.375	5.07226
0.6	3.3478	12	4.47214
0.6	3.4987	6	3.16228
0.6	3.6473	10.2	4.12311
0.6	3.7977	8.4	3.74166
0.6	3.9476	7.8	3.60555
0.6	4.098	12.6	4.58258
0.6	4.2481	6.6	3.31662
0.6	4.3981	9	3.87298
0.6	4.5481	15	5
0.6	4.6981	19.8	5.74456
0.6	4.8484	18.6	5.56776
0.6	4.9982	8.4	3.74166
0.7	0.204	4954.8	90.8735
0.7	0.3526	488.4	28.5307
0.7	0.49965	975.75	26.9641
0.7	0.6491	701.25	22.7777
0.7	0.79955	475.875	18.7216
0.7	0.95205	350.25	16.0911
0.7	1.1047	357.75	16.298
0.7	1.2523	112.125	9.09667
0.7	1.40105	54	6.28741
0.7	1.52658	73.4063	9.23699
0.7	1.6025	66.6	10.5357
0.7	1.70088	79.0313	9.50045
0.7	1.8261	76.0781	9.36621
0.7	1.9022	64.8	10.3923
0.7	2.0011	73.6406	9.23834
0.7	2.12595	49.5	7.56138
0.7	2.2022	45.6	8.7178
0.7	2.30095	38.8594	6.68474
0.7	2.42587	33.375	6.18481
0.7	2.5027	30	7.07107
0.7	2.60117	28.6875	5.72772
0.7	2.72573	24.4219	5.32241
0.7	2.8026	22.8	6.16441
0.7	2.90153	19.4063	4.69372
0.7	3.026	17.4844	4.47765
0.7	3.1022	10.2	4.12311
0.7	3.20062	18.7031	4.61279
0.7	3.32465	11.1094	3.53596
0.7	3.4023	10.8	4.24264
0.7	3.50128	11.1563	3.49052
0.7	3.65045	6.375	1.9827
0.7	3.8051	9	3.87298
0.7	3.9535	9.6	4
0.7	4.1039	9.6	4
0.7	4.2539	10.2	4.12311
0.7	4.404	8.4	3.74166
0.7	4.5537	10.2	4.12311
0.7	4.704	15	5
0.7	4.8541	14.4	4.89898
0.7	5.0042	9.6	4
0.8	0.2031	1563.43	36.9865
0.8	0.3026	538.286	21.7025
0.8	0.4024	84.5714	8.60233
0.8	0.50335	162.492	16.7039
0.8	0.6026	145.143	11.2694
0.8	0.67755	407.607	29.0176
0.8	0.80265	356.066	27.1739
0.8	0.9261	326.951	26.1881
0.8	1.0022	302.857	16.2788
0.8	1.10535	281.311	24.3859
0.8	1.2045	218.286	13.8203
0.8	1.2797	70.4262	11.4162
0.8	1.40375	40.5246	9.35201
0.8	1.503	41.3115	4.91699
0.8	1.59028	48.1328	6.55432
0.8	1.70232	60.7082	7.34405
0.8	1.80285	72	6.47079
0.8	1.89013	68.3459	7.79346
0.8	2.00238	62.459	7.49298
0.8	2.11473	57.5607	7.19145
0.8	2.20235	45.2459	5.13451
0.8	2.3031	38.6016	5.85925
0.8	2.40285	38.5574	4.67656
0.8	2.49038	30.3541	5.2075
0.8	2.6026	30.9	4.93964
0.8	2.7024	25.2	6.48074
0.8	2.7781	24	4.35325
0.8	2.90295	21	4.07337
0.8	3.0023	14.4	4.89898
0.8	3.07815	12.9	3.17483
0.8	3.20265	14.7	3.3935
0.8	3.3024	15.6	5.09902
0.8	3.3786	11.4	2.96257
0.8	3.50215	9.9	2.79648
0.8	3.6518	7.2	3.4641
0.8	3.8042	12	4.47214
0.9	0.5034	42.6	8.42615
0.9	0.6529	116.4	13.9284
0.9	0.8001	285	21.7945
0.9	0.9748	261.75	13.8725
0.9	1.10235	261	13.8458
0.9	1.2	170	13.0384
0.9	1.2773	74.625	7.06987
0.9	1.40175	24	4.22379
0.9	1.50125	45.75	7.68997
0.9	1.58975	38.4844	6.64584
0.9	1.70138	34.875	6.31751
0.9	1.80055	40.125	7.28525
0.9	1.8888	60.9844	8.35799
0.9	2.00155	55.5469	7.92038
0.9	2.1004	52.875	8.25308
0.9	2.18893	41.4375	6.83724
0.9	2.30188	45.3281	7.18383
0.9	2.4003	31.125	6.20469
0.9	2.48903	28.4063	5.669
0.9	2.6016	18.8906	4.62624
0.9	2.7002	21	5.20353
0.9	2.7892	23.2969	5.15836
0.9	2.9011	20.7656	4.83142
0.9	3.0002	12.375	3.69258
0.9	3.0513	15.6	5.09902
0.9	3.1027	17.4	5.38516
0.9	3.20235	11.4	4.35739
0.9	3.3025	20.4	5.83095
0.9	3.3779	18	5.45804
0.9	3.50165	16.2	5.19258
0.9	3.6535	13.2	4.69042
0.9	3.8036	6.6	3.31662
0.9	3.9537	13.8	4.79583
1	0.1979	250.8	20.445
1	0.346	66	10.4881
1	0.5005	17.4	5.38196
1	0.6503	23.7	6.21646
1	0.79985	88.8	12.1621
1	0.94895	168	16.7245
1	1.1007	218.4	19.0785
1	1.25205	77.1	11.3332
1	1.4019	22.5	6.11704
1	1.52673	25.8	6.54159
1	1.6029	28.2	6.85565
1	1.70195	32.25	7.32458
1	1.82632	43.5	8.50725
1	1.9027	49.8	9.11043
1	2.001	59.55	9.9422
1	2.12573	54.45	9.51027
1	2.2025	54.6	9.53939
1	2.3018	35.1	7.63119
1	2.42572	32.55	7.35951
1	2.5024	23.4	6.245
1	2.60127	29.55	7.01201
1	2.72627	21.6	5.99912
1	2.8028	18	5.47723
1	2.90123	25.2	6.47494
1	3.0263	18	5.45826
1	3.1025	19.2	5.65685
1	3.20118	17.1	5.3349
1	3.3261	16.5	5.24383
1	3.4035	21	5.91608
1	3.50087	16.2	5.19357
1	3.6487	10.2	4.03063
1	3.79935	9.9	4.05028
1	3.95045	9	3.85337
1	4.1007	7.8	3.53553
1	4.25065	11.1	4.2817
1	4.4006	10.5	4.18287
1	4.5509	20.4	5.82843
1	4.701	25.8	6.55744
1	4.8508	16.8	5.27792
1	5.00095	13.2	4.64575
1.1	0.5045	9.6	4
1.1	0.6526	16.8	5.2915
1.1	0.8027	22.2	6.08276
1.1	0.9516	56.4	9.69536
1.1	1.104	142.2	15.3948
1.1	1.2542	74.4	11.1355
1.1	1.4045	14.4	4.89898
1.1	1.5035	17.4	5.38516
1.1	1.57875	20.4	5.83032
1.1	1.70345	18	5.4393
1.1	1.8028	27	6.7082
1.1	1.87815	38.1	7.96714
1.1	2.00315	51.9	9.29583
1.1	2.1026	63.6	10.2956
1.1	2.1778	53.7	9.46041
1.1	2.3032	38.7	8.02968
1.1	2.42695	24	6.32258
1.1	2.5026	21	5.91608
1.1	2.60325	22.5	6.11265
1.1	2.72755	18.6	5.56123
1.1	2.803	12	4.47214
1.1	2.9036	18	5.47036
1.1	3.003	19.8	5.74456
1.1	3.0784	23.7	6.27466
1.1	3.2034	15.9	5.13653
1.1	3.3263	18.6	5.56486
1.1	3.403	17.4	5.38516
1.1	3.50315	11.4	4.35739
1.1	3.6535	10.8	4.24264
1.1	3.8022	7.2	3.4641
1.1	3.9527	7.8	3.60555
1.1	4.1038	4.8	2.82843
1.1	4.2537	7.2	3.4641
1.1	4.4036	11.4	4.3589
1.1	4.5538	20.4	5.83095
1.1	4.704	23.4	6.245
1.1	4.8541	18	5.47723
1.1	5.0042	10.2	4.12311
1.2	0.5044	11.4	4.3589
1.2	0.6529	12	4.47214
1.2	0.8027	16.2	5.19615
1.2	0.952	23.4	6.245
1.2	1.1039	51	9.21954
1.2	1.2546	47.4	8.88819
1.2	1.4044	16.8	5.2915
1.2	1.5036	20.4	5.83095
1.2	1.5788	21.6	6
1.2	1.70275	15	4.999
1.2	1.803	19.2	5.65685
1.2	1.87805	24.3	6.36093
1.2	2.003	36.6	7.77817
1.2	2.1022	64.2	10.3441
1.2	2.17795	59.1	9.92443
1.2	2.30315	34.2	7.54255
1.2	2.4026	25.2	6.48074
1.2	2.47825	23.1	6.20156
1.2	2.6027	15.6	5.0368
1.2	2.72695	14.4	4.7863
1.2	2.8027	13.2	4.69042
1.2	2.9028	14.4	4.89472
1.2	3.0025	19.2	5.65685
1.2	3.07805	13.2	4.68556
1.2	3.20245	16.8	5.2702
1.2	3.3023	15	5
1.2	3.37775	18.3	5.5
1.2	3.50135	16.2	5.13749
1.2	3.6517	15	5
1.2	3.8024	10.8	4.24264
1.2	3.9533	7.2	3.4641
1.2	4.1035	9	3.87298
1.2	4.2539	5.4	3
1.2	4.4036	13.2	4.69042
1.2	4.5541	32.4	7.34847
1.2	4.7037	25.8	6.55744
1.2	4.854	26.4	6.63325
1.2	5.0039	10.2	4.12311
1.3	0.5041	7.8	3.60555
1.3	0.6519	11.4	4.3589
1.3	0.8029	7.2	3.4641
1.3	0.9503	8.4	3.74166
1.3	1.1001	13.8	4.79583
1.3	1.2541	25.8	6.55744
1.3	1.404	10.8	4.24264
1.3	1.57625	12.3	4.52736
1.3	1.7012	7.8	3.60288
1.3	1.798	15.6	5.09902
1.3	1.8758	15.6	5.09524
1.3	2.0004	27.6	6.74948
1.3	2.0975	46.8	8.83176
1.3	2.1756	52.8	9.36242
1.3	2.30055	33.9	7.48384
1.3	2.3975	23.4	6.245
1.3	2.47575	24	6.30011
1.3	2.6001	15	4.99599
1.3	2.698	9.6	4
1.3	2.7751	11.1	4.2817
1.3	2.90085	9.3	3.93238
1.3	3.0534	12	4.47214
1.3	3.204	12.6	4.58258
1.3	3.3523	15.6	5.09902
1.3	3.5024	16.8	5.2915
1.3	3.6535	15	5
1.3	3.8006	11.4	4.3589
1.3	3.9538	9.6	4
1.3	4.1036	4.2	2.64575
1.3	4.2537	10.2	4.12311
1.3	4.4034	10.8	4.24264
1.3	4.5537	33	7.4162
1.3	4.7036	28.2	6.85565
1.3	4.8539	21	5.91608
1.3	5.0039	12	4.47214
