# Supplementary material for: Evidence for singular-phonon-induced nematic superconductivity in a topological superconductor candidate Sr0.1Bi2Se3
Source: Nat Commun. 2019 Jun 26;10:2802. doi: 10.1038/s41467-019-10942-2 (PMC6594966; doi:10.1038/s41467-019-10942-2)
Supplement: Supplementary file 3 — Source Data [file 41467_2019_10942_MOESM3_ESM.zip › fig4.xlsx]

## Sheet: panel a
q (rlu)	Linewidth (meV)	error (meV)
0.08	1.9217	0.093
0.1	1.7937	0.225
0.12	1.7378	0.10886
0.14	1.8145	0.24989
0.16	1.5723	0.17517
0.18	1.809	0.20972
0.2	1.7189	0.29153
0.06	2.2875	0.19841
0.08	2.0361	0.18384
0.1	2.0606	0.16864
0.12	2.1044	0.24205
0.14	2.1234	0.37762
0.16	2.3067	0.356
0.18	2.2253	0.365
0.15	0.43599	0.0303
0.2	0.51763	0.046148
0.1	0.39707	0.022235
0.07	0.47624	0.039623
0.06	0.53781	0.11914
0.22	0.55976	0.080448
0.25	0.50878	0.11955

## Sheet: panel b
q (rlu)	Linewidth (meV)	error (meV)
0.5	1.2597	0.194
0.6	0.9	0.15671
0.7	0.59338	0.13267
0.8	0.63437	0.1326
0.9	0.69268	0.1556
1	0.43734	0.2019
1.1	0.18798	0.09669
1.2	0.18397	0.11139
1.3	0.44928	0.11957
0.3	0.7294	0.0668
0.4	0.6768	0.134
0.5	0.50114	0.19883
0.6	0.46584	0.044
0.7	0.3777	0.13946
0.8	0.266	0.0688
0.9	0.30327	0.0914
1	0.08709	0.07883
1.1	0.19954	0.0574
1.2	0.22182	0.1042
0.5	1.0284	0.1672
0.6	1.1348	0.08617
0.7	0.9467	0.13571
0.8	0.89258	0.25913
0.9	0.66435	0.15503
1	0.49971	0.12935
1.1	0.34522	0.050246
1.2	0.25571	0.048111
1.3	0.23781	0.048462
1.4	0.15515	0.051666
