# Supplementary material for: Evidence for singular-phonon-induced nematic superconductivity in a topological superconductor candidate Sr0.1Bi2Se3
Source: Nat Commun. 2019 Jun 26;10:2802. doi: 10.1038/s41467-019-10942-2 (PMC6594966; doi:10.1038/s41467-019-10942-2)
Supplement: Supplementary file 3 — Source Data [file 41467_2019_10942_MOESM3_ESM.zip › figs1.xlsx]

## Sheet: panel b
Bi2Se3				Sr0.1Bi2Se3
Sample Angle (deg)	Intensity (arb.unit)	Error (arb.unit)		Sample Angle (deg)	Intensity (arb.unit)	Error (arb.unit)
-4.504	0.0114837	0.00126491		-10.432	0.00653546	0.00074162
-4.2486	0.0181586	0.0015906		-9.702	0.00940568	0.000953939
-3.7493	0.0566291	0.00280891		-8.92799	0.00932973	0.000984886
-3.2496	0.0972528	0.00368103		-8.17101	0.0105967	0.00100499
-2.7496	0.141824	0.00444522		-7.411	0.017339	0.00138203
-2.2491	0.501121	0.00835584		-6.505	0.0310775	0.00202731
-1.7493	1.36872	0.0138094		-5.62199	0.0608955	0.00236854
-1.2493	1.57341	0.0148061		-4.858	0.161534	0.00416773
-0.750099	1.45657	0.0142457		-4.064	0.311402	0.00561338
-0.249298	1.48162	0.0143677		-3.30499	0.539489	0.00698498
0.2514	1.39915	0.0139621		-2.571	0.915166	0.00951998
0.750702	1.42908	0.0141106		-1.813	1.24914	0.0111835
1.2509	1.36958	0.0138138		-1.043	1.3896	0.012247
1.7502	0.745868	0.0101941		-0.279007	1.61484	0.0128164
2.2512	0.364465	0.00712601		0.498993	1.488	0.0123179
2.7507	0.25257	0.00593212		1.26199	1.29248	0.0111027
3.2509	0.15905	0.00470744		2.03999	0.92833	0.010201
3.7502	0.0742854	0.00321714		2.806	0.537787	0.00703633
4.2507	0.0411979	0.00239583		3.536	0.0993067	0.00306594
4.7502	0.0305036	0.00206155		4.304	0.0226482	0.00154919
5.2507	0.0228239	0.00178326		5.07201	0.01504	0.00118743
5.5004	0.0206707	0.00169706		5.86301	0.0106528	0.00113137
				6.658	0.00716186	0.000830662
				7.41499	0.00558854	0.000707107
				8.175	0.00338624	0.000583095
				8.94299	0.00371626	0.000608276
				9.74699	0.00150693	0.000412311
				10.521	0.00274809	0.000519615

## Sheet: panel c
Temperature (K)	Resistance (Ohms)	Std. Dev. (Ohm)
9.8825	0.0083455	2.62845e-05
9.99565	0.0083833	2.26912e-05
9.30375	0.00833465	2.91683e-05
8.95535	0.00834603	2.70613e-05
8.4627	0.00833992	2.41566e-05
7.9621	0.00838246	2.72436e-05
7.4562	0.00838971	2.46008e-05
6.96065	0.00833137	2.30545e-05
6.4593	0.00836558	2.56192e-05
5.9628	0.00837864	2.39026e-05
5.45895	0.00836123	2.00569e-05
4.9575	0.00833121	2.47224e-05
4.45335	0.0083416	2.38995e-05
3.9965	0.00833289	2.25624e-05
3.9872	0.00837849	2.13542e-05
3.9546	0.00836039	1.94583e-05
3.92525	0.00832358	2.28007e-05
3.8943	0.00836382	2.53339e-05
3.865	0.00831212	2.453e-05
3.83235	0.00834412	2.23985e-05
3.80835	0.00835321	2.43959e-05
3.7761	0.00835321	2.58508e-05
3.7414	0.00835008	2.27627e-05
3.705	0.00830326	2.45763e-05
3.67425	0.00830983	2.33072e-05
3.6418	0.00836214	2.32878e-05
3.61185	0.00835054	2.69173e-05
3.58835	0.0083749	2.23085e-05
3.55495	0.00828043	2.4165e-05
3.52545	0.00828669	2.53227e-05
3.491	0.00832037	2.28063e-05
3.46475	0.0082789	2.54937e-05
3.4326	0.00830746	2.47916e-05
3.4027	0.00833137	2.34615e-05
3.37555	0.0083235	2.37228e-05
3.3425	0.00831426	2.63501e-05
3.3094	0.00824927	2.29312e-05
3.28135	0.00830326	2.62042e-05
3.2505	0.00825431	2.55233e-05
3.2196	0.0078811	2.83723e-05
3.1919	0.00635792	6.68543e-05
3.1637	0.00254079	7.89445e-05
3.13755	0.00040231	2.87211e-05
3.0982	3.65042e-05	2.50622e-05
3.06265	4.93342e-05	2.56121e-05
3.02975	4.85705e-05	2.5911e-05
2.99115	4.87232e-05	1.80166e-05
2.95095	2.42852e-05	2.28824e-05
2.91965	5.36108e-05	2.10858e-05
2.8838	2.70345e-05	2.47131e-05
2.8503	6.07131e-05	2.58393e-05
2.81465	5.10143e-05	2.34923e-05
2.78155	-1.72593e-05	3.73828e-05
2.75655	2.48962e-05	2.29987e-05
2.72635	-6.1935e-05	3.03125e-05
2.6932	5.34581e-07	2.34901e-05
2.66285	6.06367e-05	2.34051e-05
2.63485	6.49134e-06	2.30118e-05
2.60555	4.23083e-05	2.13744e-05
2.5755	7.6369e-07	2.32851e-05
2.542	1.48155e-05	2.45847e-05
2.50995	5.0327e-05	2.26778e-05
2.479	3.1693e-05	2.09742e-05
2.4447	2.35216e-05	2.17497e-05
2.41495	3.22276e-05	2.29374e-05
2.38055	2.6729e-05	2.47791e-05
2.344	5.552e-05	2.5283e-05
2.31165	2.55071e-05	2.19805e-05
2.2825	3.78025e-05	2.57994e-05
2.25325	4.3912e-05	2.41599e-05
2.2211	5.78111e-05	2.01301e-05
2.194	-2.04668e-05	2.15845e-05
2.1645	2.89437e-05	2.1982e-05
2.13375	4.25374e-05	2.21181e-05
2.1033	2.29106e-06	2.3116e-05
2.07375	3.01656e-05	2.36993e-05
2.03885	2.45144e-05	2.53261e-05
2.00605	2.87146e-05	2.51927e-05
2.001	2.22997e-05	2.24779e-05

## Sheet: panel d
Temperature (K)	Shield Fraction (%)	Moment (emu)	Std. Dev. (emu)
2.00075	95.9827	-0.000637268	2.50829e-07
2.00033	95.965	-0.00063715	2.85528e-07
2.00016	96	-0.000637383	2.91932e-07
2.00107	95.9728	-0.000637202	3.31937e-07
2.00315	95.9724	-0.0006372	3.09999e-07
2.00857	95.9595	-0.000637114	2.70407e-07
2.0145	95.9047	-0.00063675	2.96838e-07
2.01786	95.8915	-0.000636662	2.99833e-07
2.02097	95.8431	-0.000636341	2.67878e-07
2.0238	95.8156	-0.000636158	3.04881e-07
2.02682	95.7398	-0.000635655	2.35743e-07
2.03001	95.6503	-0.000635061	2.53929e-07
2.03452	95.5715	-0.000634537	3.13095e-07
2.03898	95.5473	-0.000634377	3.36677e-07
2.04184	95.4789	-0.000633923	2.38928e-07
2.04479	95.418	-0.000633518	2.81231e-07
2.04731	95.3463	-0.000633043	2.87582e-07
2.05172	95.3306	-0.000632938	2.68927e-07
2.05649	95.1514	-0.000631748	3.03178e-07
2.05926	95.1177	-0.000631525	3.37346e-07
2.06207	95.1145	-0.000631504	2.57237e-07
2.06502	95.0448	-0.00063104	3.16607e-07
2.0679	94.9962	-0.000630718	3.08635e-07
2.07115	94.9243	-0.00063024	3.02011e-07
2.07557	94.8213	-0.000629557	2.97324e-07
2.07935	94.8163	-0.000629523	2.39766e-07
2.08215	94.7765	-0.000629259	2.87354e-07
2.08523	94.6956	-0.000628722	3.0528e-07
2.08786	94.6901	-0.000628686	2.79385e-07
2.09197	94.6154	-0.00062819	2.98928e-07
2.09675	94.6134	-0.000628176	2.97175e-07
2.09965	94.4385	-0.000627015	3.04118e-07
2.10203	94.4026	-0.000626777	3.2849e-07
2.10487	94.311	-0.000626169	3.01823e-07
2.10825	94.2041	-0.000625459	3.44195e-07
2.11214	94.2147	-0.000625529	3.0635e-07
2.1159	94.0802	-0.000624636	2.74616e-07
2.11883	94.0401	-0.00062437	2.86617e-07
2.1216	94.023	-0.000624256	3.14407e-07
2.12509	93.9128	-0.000623525	2.60313e-07
2.12843	93.8574	-0.000623157	2.51541e-07
2.13187	93.7945	-0.000622739	3.14666e-07
2.13535	93.7697	-0.000622574	2.35825e-07
2.13837	93.662	-0.000621859	3.18051e-07
2.14135	93.5785	-0.000621305	2.87697e-07
2.14422	93.5444	-0.000621079	3.16023e-07
2.14833	93.4554	-0.000620488	2.66082e-07
2.15246	93.3956	-0.000620091	3.30737e-07
2.15549	93.2975	-0.000619439	3.13608e-07
2.15849	93.2249	-0.000618958	2.87779e-07
2.16168	93.1663	-0.000618569	3.117e-07
2.16568	93.0715	-0.000617939	2.67308e-07
2.16937	92.9962	-0.000617439	2.94668e-07
2.17244	92.9287	-0.000616991	3.11368e-07
2.17582	92.817	-0.00061625	3.19733e-07
2.17886	92.734	-0.000615698	2.82838e-07
2.18179	92.7646	-0.000615902	2.6014e-07
2.18541	92.6008	-0.000614814	2.97755e-07
2.18921	92.5331	-0.000614364	2.60287e-07
2.19331	92.4007	-0.000613486	2.7609e-07
2.19712	92.3253	-0.000612985	2.5812e-07
2.19999	92.298	-0.000612804	2.88149e-07
2.20313	92.1913	-0.000612095	2.93537e-07
2.20614	92.154	-0.000611847	2.75172e-07
2.2084	92.0261	-0.000610998	2.80679e-07
2.21071	92.0285	-0.000611014	3.43412e-07
2.21533	91.8832	-0.00061005	3.28498e-07
2.22022	91.7807	-0.000609369	3.2629e-07
2.22274	91.6965	-0.00060881	3.15437e-07
2.22498	91.634	-0.000608395	2.81223e-07
2.22764	91.5544	-0.000607866	3.07249e-07
2.23233	91.4271	-0.000607021	3.58352e-07
2.23725	91.3726	-0.000606659	2.7829e-07
2.24006	91.3263	-0.000606352	3.10884e-07
2.24278	91.18	-0.000605381	2.55844e-07
2.24632	91.1386	-0.000605106	2.49864e-07
2.24982	91.0224	-0.000604334	2.59174e-07
2.25258	90.917	-0.000603634	2.83055e-07
2.25596	90.8886	-0.000603446	3.02842e-07
2.25965	90.7431	-0.00060248	3.13223e-07
2.26268	90.5848	-0.000601429	2.88309e-07
2.26696	90.5092	-0.000600927	2.86814e-07
2.27109	90.4133	-0.00060029	3.15865e-07
2.27355	90.3519	-0.000599883	3.79188e-07
2.27643	90.2126	-0.000598958	2.52351e-07
2.28018	90.1518	-0.000598554	2.91857e-07
2.28368	90.0257	-0.000597717	2.62944e-07
2.28676	89.9019	-0.000596895	3.14404e-07
2.2902	89.828	-0.000596404	3.30892e-07
2.29345	89.6509	-0.000595228	3.11587e-07
2.29616	89.5913	-0.000594833	2.8591e-07
2.29863	89.4455	-0.000593865	2.66578e-07
2.30299	89.3797	-0.000593428	3.44955e-07
2.3076	89.3109	-0.000592971	3.85627e-07
2.31004	89.1499	-0.000591902	3.28289e-07
2.31289	89.039	-0.000591166	2.94356e-07
2.31642	88.8915	-0.000590186	2.65621e-07
2.32044	88.7832	-0.000589468	2.49232e-07
2.32419	88.7298	-0.000589113	2.94754e-07
2.32706	88.6123	-0.000588333	2.90459e-07
2.33054	88.5283	-0.000587775	3.30443e-07
2.33433	88.342	-0.000586538	3.08833e-07
2.33687	88.2278	-0.00058578	3.46587e-07
2.33906	88.1422	-0.000585211	3.37976e-07
2.3434	88.0562	-0.000584641	3.24382e-07
2.34779	87.9136	-0.000583694	2.45966e-07
2.35082	87.7159	-0.000582381	3.5099e-07
2.35399	87.6533	-0.000581966	3.02927e-07
2.35787	87.4382	-0.000580538	3.74106e-07
2.36117	87.3779	-0.000580137	3.27683e-07
2.36352	87.1889	-0.000578882	3.07224e-07
2.3663	87.0994	-0.000578288	3.18242e-07
2.37036	86.9821	-0.000577509	3.19548e-07
2.37449	86.8848	-0.000576863	3.09247e-07
2.37846	86.7575	-0.000576018	3.23551e-07
2.38231	86.5998	-0.000574971	3.28689e-07
2.38507	86.4756	-0.000574146	3.02999e-07
2.38757	86.3533	-0.000573334	2.66083e-07
2.38995	86.2477	-0.000572633	2.88466e-07
2.39233	86.1375	-0.000571902	3.08464e-07
2.39553	85.9494	-0.000570653	2.83441e-07
2.39928	85.8138	-0.000569752	2.8615e-07
2.40313	85.6644	-0.00056876	3.5259e-07
2.40724	85.4647	-0.000567434	2.22627e-07
2.41089	85.3346	-0.000566571	3.02181e-07
2.41434	85.2823	-0.000566223	2.65737e-07
2.41789	85.0736	-0.000564838	3.4219e-07
2.42122	84.9277	-0.000563869	2.92375e-07
2.42517	84.78	-0.000562888	2.67507e-07
2.42853	84.5863	-0.000561602	3.20652e-07
2.43116	84.4762	-0.000560871	2.71119e-07
2.43431	84.2789	-0.000559562	2.73096e-07
2.43816	84.1468	-0.000558685	3.32981e-07
2.44175	83.9743	-0.000557539	2.76042e-07
2.44434	83.8225	-0.000556531	2.80671e-07
2.44733	83.6749	-0.000555551	2.42913e-07
2.45117	83.5509	-0.000554728	3.15231e-07
2.45494	83.3024	-0.000553078	3.06334e-07
2.45801	83.1557	-0.000552104	3.01737e-07
2.46128	83.0071	-0.000551117	3.34243e-07
2.46411	82.8625	-0.000550157	3.06292e-07
2.46718	82.6502	-0.000548748	2.81011e-07
2.47083	82.5011	-0.000547758	2.76083e-07
2.47386	82.3185	-0.000546546	2.86871e-07
2.47676	82.1247	-0.000545259	3.422e-07
2.47989	82.0012	-0.000544439	3.04502e-07
2.48414	81.8027	-0.000543121	3.32947e-07
2.48839	81.6655	-0.00054221	2.67278e-07
2.49144	81.4567	-0.000540824	2.94995e-07
2.49413	81.2735	-0.000539608	3.30862e-07
2.49662	81.0544	-0.000538153	3.02603e-07
2.49931	80.8591	-0.000536856	3.45621e-07
2.50397	80.668	-0.000535587	3.12455e-07
2.50796	80.522	-0.000534618	2.63896e-07
2.51071	80.3097	-0.000533208	2.75388e-07
2.51378	80.1109	-0.000531889	3.09338e-07
2.51606	79.8973	-0.00053047	2.97427e-07
2.51986	79.7027	-0.000529178	3.21424e-07
2.52393	79.4807	-0.000527704	2.59804e-07
2.52684	79.2987	-0.000526496	3.02505e-07
2.52993	79.0763	-0.00052502	3.10422e-07
2.53297	78.8592	-0.000523578	3.1438e-07
2.53633	78.6257	-0.000522028	3.37454e-07
2.53983	78.3208	-0.000520003	3.07067e-07
2.54252	78.1282	-0.000518724	3.105e-07
2.54487	77.9369	-0.000517454	2.88987e-07
2.54894	77.7515	-0.000516223	3.09183e-07
2.5535	77.5082	-0.000514608	3.25386e-07
2.55691	77.182	-0.000512442	2.99881e-07
2.56019	76.9427	-0.000510853	3.38509e-07
2.56301	76.7868	-0.000509819	3.20099e-07
2.56521	76.5617	-0.000508324	3.2834e-07
2.56935	76.3165	-0.000506696	2.77268e-07
2.57415	76.0895	-0.000505189	2.7895e-07
2.57696	75.7837	-0.000503159	2.81296e-07
2.57946	75.5243	-0.000501436	2.89226e-07
2.58206	75.3232	-0.000500101	3.25563e-07
2.586	75.1307	-0.000498823	3.29391e-07
2.5907	74.7949	-0.000496593	3.03053e-07
2.59371	74.4996	-0.000494633	2.92656e-07
2.59646	74.2542	-0.000493003	3.44642e-07
2.59995	73.9793	-0.000491179	3.63953e-07
2.60344	73.701	-0.00048933	3.4641e-07
2.60515	73.4759	-0.000487836	3.00598e-07
2.60909	73.1587	-0.00048573	3.58418e-07
2.61431	72.7985	-0.000483338	3.22206e-07
2.6161	72.5304	-0.000481558	3.20603e-07
2.61747	72.3581	-0.000480414	3.24031e-07
2.61946	72.1265	-0.000478877	2.88384e-07
2.62429	71.7974	-0.000476692	2.98575e-07
2.62974	71.4022	-0.000474068	3.61734e-07
2.63271	71.0682	-0.000471851	2.89666e-07
2.63556	70.7629	-0.000469824	2.99457e-07
2.63956	70.427	-0.000467593	2.8676e-07
2.64337	70.0301	-0.000464958	3.14699e-07
2.64561	69.7094	-0.000462828	2.70306e-07
2.64795	69.4579	-0.000461159	3.3467e-07
2.65249	69.069	-0.000458577	3.13534e-07
2.65654	68.7211	-0.000456267	3.09921e-07
2.65938	68.4326	-0.000454352	3.43855e-07
2.66264	68.0812	-0.000452019	3.00205e-07
2.66566	67.6755	-0.000449325	2.92332e-07
2.66923	67.3884	-0.000447419	3.16181e-07
2.67264	66.9039	-0.000444202	3.37272e-07
2.67541	66.5199	-0.000441653	2.86356e-07
2.67922	66.116	-0.000438971	2.50327e-07
2.68166	65.8162	-0.00043698	2.93552e-07
2.68451	65.476	-0.000434721	2.9507e-07
2.68946	65.0819	-0.000432105	2.88439e-07
2.69277	64.6342	-0.000429132	3.27758e-07
2.69524	64.2677	-0.000426699	3.07327e-07
2.69792	63.8429	-0.000423879	3.61083e-07
2.70231	63.4216	-0.000421081	3.39902e-07
2.70623	63.0273	-0.000418464	3.0988e-07
2.70842	62.7129	-0.000416376	3.43872e-07
2.71103	62.3176	-0.000413752	3.41395e-07
2.71434	61.7955	-0.000410285	3.17262e-07
2.71919	61.2695	-0.000406793	3.92709e-07
2.72372	60.749	-0.000403337	3.30093e-07
2.72662	60.3534	-0.000400711	3.11497e-07
2.72891	59.9457	-0.000398003	3.05976e-07
2.73134	59.5177	-0.000395162	3.32217e-07
2.73364	59.1552	-0.000392755	3.10402e-07
2.73823	58.5982	-0.000389057	3.84442e-07
2.74347	58.0081	-0.000385139	3.58878e-07
2.74596	57.5341	-0.000381992	3.43308e-07
2.7484	57.1381	-0.000379362	3.30725e-07
2.7517	56.7077	-0.000376505	3.92023e-07
2.75585	56.0857	-0.000372375	3.97239e-07
2.75958	55.3574	-0.00036754	3.65427e-07
2.76188	54.9454	-0.000364804	2.49141e-07
2.76465	54.512	-0.000361927	3.27439e-07
2.76778	54.0109	-0.0003586	3.50343e-07
2.77018	53.4219	-0.00035469	3.28456e-07
2.77382	52.7794	-0.000350424	3.74811e-07
2.77852	52.1506	-0.000346249	3.39079e-07
2.78217	51.6388	-0.000342851	3.18958e-07
2.78508	51.0746	-0.000339105	3.83408e-07
2.78764	50.474	-0.000335117	3.50088e-07
2.7902	49.9912	-0.000331912	3.5867e-07
2.7935	49.3338	-0.000327547	3.39642e-07
2.79725	48.5447	-0.000322308	4.04612e-07
2.80131	47.9852	-0.000318593	3.39254e-07
2.80539	47.4255	-0.000314877	3.04071e-07
2.8085	46.7259	-0.000310232	3.7678e-07
2.81161	46.0228	-0.000305564	3.7157e-07
2.8146	45.4002	-0.00030143	4.02833e-07
2.81815	44.7638	-0.000297205	3.63311e-07
2.82255	44.061	-0.000292539	3.85424e-07
2.82625	43.1654	-0.000286592	4.3172e-07
2.82945	42.5371	-0.000282421	3.52041e-07
2.83257	41.8148	-0.000277625	3.73018e-07
2.8357	41.0984	-0.000272869	3.56716e-07
2.83835	40.4038	-0.000268257	3.66585e-07
2.84045	39.8142	-0.000264342	3.40298e-07
2.84275	39.1476	-0.000259917	4.07123e-07
2.84713	38.3151	-0.000254389	3.66159e-07
2.85178	37.5223	-0.000249126	3.8575e-07
2.85457	36.7756	-0.000244168	3.28757e-07
2.85706	35.9409	-0.000238626	3.87907e-07
2.86031	35.0818	-0.000232922	3.7907e-07
2.86473	34.1342	-0.00022663	3.73639e-07
2.86856	33.4728	-0.000222239	3.41738e-07
2.87168	32.707	-0.000217155	3.73933e-07
2.87583	31.7917	-0.000211078	3.92296e-07
2.87887	30.9323	-0.000205372	3.64803e-07
2.88074	30.3996	-0.000201835	3.89098e-07
2.88332	29.6763	-0.000197033	3.94336e-07
2.88668	28.8534	-0.000191569	3.98553e-07
2.89088	27.7514	-0.000184253	4.10622e-07
2.8942	26.9216	-0.000178743	3.57899e-07
2.89617	26.2763	-0.000174459	3.64985e-07
2.90012	25.489	-0.000169232	3.05709e-07
2.90316	24.7569	-0.000164371	3.33549e-07
2.90607	23.9525	-0.00015903	3.28199e-07
2.91079	23.2214	-0.000154176	4.46645e-07
2.91456	22.2613	-0.000147802	4.20926e-07
2.91813	21.4039	-0.000142109	3.68849e-07
2.92018	20.8139	-0.000138192	3.24483e-07
2.92339	20.2353	-0.00013435	3.57513e-07
2.92765	19.5337	-0.000129692	3.94406e-07
2.93104	18.6472	-0.000123807	3.91104e-07
2.93396	17.9684	-0.0001193	3.9176e-07
2.93578	17.4713	-0.000115999	4.09101e-07
2.93971	16.8108	-0.000111614	3.8495e-07
2.94467	16.0653	-0.000106664	3.62036e-07
2.94806	15.3022	-0.000101598	3.81203e-07
2.95093	14.7628	-9.80163e-05	3.99358e-07
2.95383	14.1871	-9.41942e-05	3.54323e-07
2.95755	13.4562	-8.93409e-05	3.44202e-07
2.96061	12.7556	-8.46894e-05	2.5992e-07
2.9637	12.3875	-8.22456e-05	3.64831e-07
2.96757	11.8691	-7.88036e-05	3.54436e-07
2.97089	11.2909	-7.49649e-05	3.36249e-07
2.97498	10.5931	-7.03317e-05	3.98367e-07
2.9786	9.96076	-6.61335e-05	3.87205e-07
2.98068	9.5144	-6.31699e-05	3.13696e-07
2.98353	9.1608	-6.08222e-05	3.66522e-07
2.98733	8.60673	-5.71435e-05	3.93414e-07
2.99095	8.0964	-5.37553e-05	3.54431e-07
2.99403	7.61148	-5.05357e-05	3.26745e-07
2.99699	7.26308	-4.82225e-05	3.30527e-07
3.00116	6.74944	-4.48123e-05	3.6425e-07
3.00473	6.26397	-4.1589e-05	3.86055e-07
3.00714	5.96987	-3.96364e-05	3.58451e-07
3.01063	5.55366	-3.6873e-05	3.41274e-07
3.01421	5.16243	-3.42754e-05	3.39769e-07
3.01698	4.75136	-3.15462e-05	3.5316e-07
3.0207	4.38904	-2.91406e-05	3.14707e-07
3.02427	4.04816	-2.68774e-05	3.6859e-07
3.0264	3.8239	-2.53884e-05	3.25396e-07
3.0288	3.55892	-2.36291e-05	3.23216e-07
3.03175	3.19086	-2.11854e-05	3.1509e-07
3.03467	2.98876	-1.98436e-05	3.17589e-07
3.03962	2.64161	-1.75387e-05	3.42521e-07
3.0447	2.33371	-1.54944e-05	3.54839e-07
3.04722	2.11098	-1.40156e-05	3.19084e-07
3.05062	1.92978	-1.28126e-05	2.70285e-07
3.05304	1.69426	-1.12488e-05	2.75888e-07
3.05583	1.46998	-9.75981e-06	3.81558e-07
3.05929	1.33414	-8.85792e-06	3.73929e-07
3.06118	1.21809	-8.08738e-06	3.29007e-07
3.06405	1.01564	-6.74325e-06	3.41866e-07
3.06941	0.855202	-5.67803e-06	3.60483e-07
3.07447	0.722104	-4.79434e-06	3.42785e-07
3.07706	0.587765	-3.90241e-06	3.25816e-07
3.08054	0.478508	-3.17701e-06	3.01598e-07
3.08462	0.353686	-2.34827e-06	3.2945e-07
3.08722	0.294056	-1.95236e-06	3.40259e-07
3.09001	0.175563	-1.16563e-06	4.30735e-07
3.09206	0.180867	-1.20085e-06	4.49653e-07
3.09493	0.0457816	-3.03963e-07	3.45241e-06
3.09935	-0.0299024	1.98534e-07	1.17135e-07
3.10287	-0.0523108	3.47313e-07	1.29049e-07
3.10659	-0.112731	7.48466e-07	1.98051e-07
3.10953	-0.10918	7.24889e-07	2.19525e-07
3.11285	-0.200313	1.32996e-06	2.33268e-07
3.11685	-0.249623	1.65735e-06	2.85655e-07
3.12019	-0.253743	1.68471e-06	2.42436e-07
3.12322	-0.211494	1.40419e-06	2.48202e-07
3.12478	-0.263817	1.75159e-06	3.05816e-07
3.12855	-0.261521	1.73635e-06	2.72172e-07
3.13407	-0.231805	1.53905e-06	2.51133e-07
3.13723	-0.281561	1.8694e-06	2.68733e-07
3.13968	-0.269177	1.78717e-06	2.47418e-07
3.14178	-0.347053	2.30423e-06	2.43128e-07
3.14545	-0.387196	2.57075e-06	2.86593e-07
3.14919	-0.327228	2.1726e-06	2.67926e-07
3.15224	-0.254678	1.69091e-06	2.90164e-07
3.15649	-0.316788	2.10328e-06	2.30359e-07
3.15962	-0.328142	2.17867e-06	2.8342e-07
3.16132	-0.336782	2.23603e-06	2.40982e-07
3.1655	-0.292518	1.94215e-06	2.53536e-07
3.17013	-0.313116	2.0789e-06	2.33506e-07
3.17287	-0.340904	2.2634e-06	2.37029e-07
3.17549	-0.285665	1.89664e-06	2.27321e-07
3.17785	-0.328659	2.1821e-06	2.43573e-07
3.18115	-0.305093	2.02563e-06	2.54228e-07
3.18476	-0.293513	1.94875e-06	2.59524e-07
3.18747	-0.35168	2.33494e-06	2.94946e-07
3.19123	-0.316108	2.09877e-06	2.60724e-07
3.19542	-0.304461	2.02144e-06	2.82529e-07
3.19938	-0.31079	2.06346e-06	2.92338e-07
3.2036	-0.32378	2.14971e-06	2.44948e-07
3.20633	-0.32334	2.14678e-06	2.07684e-07
3.2078	-0.335382	2.22673e-06	2.80723e-07
3.20998	-0.305334	2.02724e-06	2.24301e-07
3.21293	-0.35	2.32379e-06	2.68305e-07
3.21792	-0.357633	2.37447e-06	2.82266e-07
3.22345	-0.357688	2.37484e-06	2.53213e-07
3.22616	-0.277141	1.84005e-06	2.4299e-07
3.22795	-0.332646	2.20857e-06	1.65087e-07
3.23013	-0.310655	2.06256e-06	2.73408e-07
3.23455	-0.316639	2.10229e-06	2.39542e-07
3.2378	-0.259531	1.72313e-06	2.14279e-07
3.24155	-0.27763	1.8433e-06	2.46938e-07
3.24644	-0.378332	2.5119e-06	2.90759e-07
3.24928	-0.364073	2.41723e-06	3.07769e-07
3.25301	-0.288817	1.91757e-06	2.93807e-07
3.25609	-0.319996	2.12458e-06	2.8006e-07
3.25914	-0.323726	2.14935e-06	2.90311e-07
3.26299	-0.301511	2.00185e-06	3.21919e-07
3.26604	-0.266108	1.7668e-06	2.37586e-07
3.26814	-0.313487	2.08137e-06	2.59589e-07
3.27023	-0.333555	2.21461e-06	2.8127e-07
3.27507	-0.321713	2.13598e-06	2.93377e-07
3.28038	-0.311032	2.06506e-06	2.8285e-07
3.28301	-0.321222	2.13272e-06	2.73123e-07
3.28599	-0.307074	2.03879e-06	2.93148e-07
3.28996	-0.302554	2.00878e-06	2.93502e-07
3.2936	-0.310196	2.05952e-06	2.41481e-07
3.29901	-0.314891	2.09069e-06	2.77906e-07
3.3071	-0.305507	2.02838e-06	2.82287e-07
3.31652	-0.361311	2.39889e-06	2.86196e-07
3.32604	-0.318924	2.11746e-06	2.49008e-07
3.33582	-0.310137	2.05912e-06	2.43571e-07
3.34523	-0.321523	2.13472e-06	2.19193e-07
3.35639	-0.303321	2.01387e-06	2.42077e-07
3.36347	-0.305165	2.02612e-06	2.56354e-07
3.3723	-0.30941	2.0543e-06	2.93556e-07
3.38112	-0.329031	2.18457e-06	2.22473e-07
3.39058	-0.321597	2.13521e-06	2.35877e-07
3.40332	-0.32615	2.16544e-06	2.45552e-07
3.40659	-0.316941	2.1043e-06	2.3528e-07
3.41061	-0.334437	2.22046e-06	3.17135e-07
3.42309	-0.316049	2.09838e-06	2.43975e-07
3.43155	-0.316626	2.10221e-06	3.09565e-07
3.43959	-0.292718	1.94348e-06	2.27108e-07
3.45122	-0.273972	1.81901e-06	2.49296e-07
3.45804	-0.29218	1.9399e-06	2.78999e-07
3.46459	-0.325586	2.1617e-06	2.54533e-07
3.47507	-0.308127	2.04578e-06	2.88638e-07
3.48623	-0.322994	2.14449e-06	2.66769e-07
3.49021	-0.297952	1.97822e-06	2.7145e-07
3.49786	-0.309209	2.05296e-06	2.93671e-07
3.50946	-0.348569	2.31429e-06	2.72887e-07
3.51766	-0.313046	2.07844e-06	2.63792e-07
3.52611	-0.297914	1.97797e-06	3.15241e-07
3.53468	-0.28527	1.89402e-06	2.65416e-07
3.54274	-0.317967	2.11111e-06	2.76401e-07
3.54971	-0.305896	2.03097e-06	2.62651e-07
3.55775	-0.332078	2.2048e-06	2.58687e-07
3.56662	-0.319661	2.12236e-06	2.53058e-07
3.57072	-0.272379	1.80843e-06	2.68974e-07
3.57569	-0.301538	2.00203e-06	2.10946e-07
3.58516	-0.292713	1.94344e-06	2.41632e-07
3.59464	-0.265399	1.76209e-06	2.70205e-07
3.60215	-0.308233	2.04649e-06	2.541e-07
3.60851	-0.33457	2.22135e-06	2.80046e-07
3.62089	-0.314389	2.08735e-06	2.43939e-07
3.63435	-0.335082	2.22474e-06	2.4377e-07
3.64298	-0.297124	1.97272e-06	2.15748e-07
3.6505	-0.283525	1.88243e-06	2.61093e-07
3.65852	-0.305685	2.02957e-06	2.90747e-07
3.66591	-0.286963	1.90526e-06	2.84769e-07
3.6733	-0.24744	1.64285e-06	2.1267e-07
3.68209	-0.324516	2.15459e-06	2.5732e-07
3.69137	-0.343412	2.28005e-06	3.06428e-07
3.70013	-0.291507	1.93543e-06	2.39224e-07
3.70856	-0.263541	1.74975e-06	2.2956e-07
3.71608	-0.335814	2.22961e-06	3.05437e-07
3.72171	-0.315595	2.09536e-06	3.01762e-07
3.72796	-0.296183	1.96648e-06	1.97383e-07
3.73848	-0.32534	2.16006e-06	2.20476e-07
3.74525	-0.353832	2.34924e-06	2.86214e-07
3.74886	-0.286423	1.90168e-06	1.89788e-07
3.75764	-0.333622	2.21505e-06	2.61577e-07
3.76696	-0.297707	1.97659e-06	2.64147e-07
3.77491	-0.336431	2.2337e-06	2.41211e-07
3.78395	-0.26562	1.76356e-06	1.87916e-07
3.79333	-0.306419	2.03444e-06	2.28915e-07
3.80442	-0.293471	1.94847e-06	2.6509e-07
3.81457	-0.327865	2.17683e-06	2.71799e-07
3.82191	-0.310509	2.06159e-06	2.81315e-07
3.83062	-0.308199	2.04626e-06	2.7648e-07
3.839	-0.305623	2.02915e-06	2.85494e-07
3.84671	-0.316041	2.09832e-06	2.33574e-07
3.85406	-0.299305	1.9872e-06	2.16872e-07
3.86439	-0.275199	1.82716e-06	2.66593e-07
3.87127	-0.346242	2.29884e-06	2.54576e-07
3.87488	-0.321337	2.13348e-06	2.62957e-07
3.93283	-0.35015	2.32478e-06	2.59713e-07
3.93072	-0.318937	2.11755e-06	2.45538e-07
3.92804	-0.290488	1.92867e-06	2.93281e-07
3.92539	-0.364848	2.42237e-06	2.72684e-07
3.92264	-0.329849	2.19e-06	2.64597e-07
3.91856	-0.337573	2.24128e-06	2.58011e-07
3.91414	-0.361384	2.39937e-06	2.71633e-07
3.91076	-0.315277	2.09325e-06	2.54381e-07
3.90735	-0.264501	1.75613e-06	2.30493e-07
3.90323	-0.343117	2.27809e-06	2.08391e-07
3.8997	-0.331517	2.20107e-06	2.70669e-07
3.89786	-0.311389	2.06744e-06	2.51698e-07
3.89354	-0.305326	2.02718e-06	2.63246e-07
3.88852	-0.333372	2.21339e-06	2.3338e-07
3.88627	-0.34827	2.31231e-06	2.86624e-07
3.88399	-0.354194	2.35164e-06	2.75676e-07
3.88101	-0.3227	2.14254e-06	2.27478e-07
3.87686	-0.321571	2.13504e-06	2.47305e-07
3.87294	-0.301156	1.99949e-06	2.37204e-07
3.87048	-0.349671	2.3216e-06	2.87318e-07
3.86801	-0.316488	2.10129e-06	2.318e-07
3.86581	-0.292248	1.94035e-06	2.40027e-07
3.86141	-0.312536	2.07505e-06	2.36306e-07
3.85645	-0.309869	2.05735e-06	3.09869e-07
3.85346	-0.353612	2.34777e-06	2.95837e-07
3.85049	-0.293299	1.94733e-06	2.54557e-07
3.84793	-0.330731	2.19585e-06	2.74794e-07
3.84458	-0.305769	2.03012e-06	2.41566e-07
3.84103	-0.279221	1.85386e-06	2.11994e-07
3.83842	-0.302007	2.00515e-06	2.92696e-07
3.83508	-0.320118	2.12539e-06	2.32962e-07
3.83132	-0.259138	1.72052e-06	2.90346e-07
3.82704	-0.297769	1.97701e-06	2.75266e-07
3.82362	-0.292963	1.9451e-06	2.59973e-07
3.82148	-0.290562	1.92916e-06	2.82022e-07
3.81924	-0.300581	1.99568e-06	2.31583e-07
3.81488	-0.333593	2.21486e-06	2.52468e-07
3.80996	-0.295719	1.96339e-06	2.50584e-07
3.80698	-0.30442	2.02117e-06	2.36368e-07
3.80366	-0.273087	1.81313e-06	3.07179e-07
3.80038	-0.288374	1.91463e-06	3.06163e-07
3.79754	-0.363514	2.41352e-06	2.36039e-07
3.79487	-0.311226	2.06635e-06	2.5886e-07
3.79059	-0.270861	1.79835e-06	2.65154e-07
3.78562	-0.321488	2.13449e-06	2.527e-07
3.78275	-0.301768	2.00356e-06	2.54901e-07
3.78099	-0.300254	1.99351e-06	2.5675e-07
3.7779	-0.325542	2.1614e-06	2.69536e-07
3.77417	-0.339295	2.25271e-06	2.79365e-07
3.76977	-0.338402	2.24679e-06	2.98599e-07
3.76556	-0.285307	1.89427e-06	3.02786e-07
3.76299	-0.326302	2.16645e-06	2.53085e-07
3.76069	-0.335714	2.22894e-06	2.73676e-07
3.75724	-0.334566	2.22132e-06	2.66665e-07
3.75386	-0.289068	1.91924e-06	2.44687e-07
3.75158	-0.312836	2.07704e-06	2.6983e-07
3.748	-0.274076	1.8197e-06	2.09357e-07
3.74385	-0.310761	2.06327e-06	2.11256e-07
3.74053	-0.296473	1.96841e-06	2.66058e-07
3.73775	-0.321112	2.13199e-06	2.75572e-07
3.73485	-0.271579	1.80312e-06	2.56238e-07
3.73032	-0.309802	2.0569e-06	2.20417e-07
3.72625	-0.298301	1.98054e-06	3.03853e-07
3.72358	-0.299817	1.99061e-06	2.44862e-07
3.72004	-0.324405	2.15385e-06	2.42176e-07
3.71744	-0.344184	2.28517e-06	2.69242e-07
3.71453	-0.299297	1.98715e-06	2.48447e-07
3.71006	-0.332036	2.20452e-06	2.366e-07
3.70624	-0.320277	2.12645e-06	2.30585e-07
3.70317	-0.283652	1.88328e-06	2.6275e-07
3.70026	-0.315177	2.09259e-06	2.64295e-07
3.69763	-0.315845	2.09702e-06	2.78733e-07
3.69508	-0.311862	2.07057e-06	2.27842e-07
3.69155	-0.298429	1.98139e-06	2.65457e-07
3.68741	-0.292661	1.94309e-06	2.82077e-07
3.68342	-0.312888	2.07739e-06	2.94667e-07
3.67993	-0.293262	1.94709e-06	2.55463e-07
3.67702	-0.369873	2.45573e-06	2.80679e-07
3.67426	-0.269048	1.78632e-06	2.58388e-07
3.67164	-0.315872	2.0972e-06	2.71278e-07
3.66904	-0.339997	2.25737e-06	2.61126e-07
3.66427	-0.326646	2.16873e-06	2.7025e-07
3.65865	-0.3425	2.27399e-06	2.98032e-07
3.65567	-0.311173	2.066e-06	2.9412e-07
3.65381	-0.304814	2.02378e-06	3.10979e-07
3.65123	-0.331213	2.19905e-06	2.78586e-07
3.64832	-0.318492	2.1146e-06	2.57149e-07
3.64576	-0.308915	2.05101e-06	2.65485e-07
3.64146	-0.335885	2.23007e-06	3.12616e-07
3.63651	-0.312079	2.07202e-06	2.94414e-07
3.63352	-0.313129	2.07899e-06	2.62862e-07
3.63171	-0.312803	2.07683e-06	2.43992e-07
3.6288	-0.315091	2.09202e-06	2.65565e-07
3.62448	-0.316222	2.09953e-06	2.8095e-07
3.62054	-0.308479	2.04812e-06	2.04019e-07
3.61714	-0.341397	2.26667e-06	2.90925e-07
3.61397	-0.316103	2.09873e-06	2.45765e-07
3.61096	-0.276714	1.83722e-06	2.1304e-07
3.60834	-0.307221	2.03976e-06	2.45122e-07
3.60604	-0.285765	1.89731e-06	2.80902e-07
3.60287	-0.327223	2.17256e-06	2.33442e-07
3.59923	-0.330611	2.19506e-06	2.49966e-07
3.59542	-0.353019	2.34383e-06	2.57541e-07
3.59141	-0.302635	2.00931e-06	2.29115e-07
3.58814	-0.36347	2.41322e-06	2.66304e-07
3.58527	-0.316844	2.10365e-06	2.44929e-07
3.58131	-0.355432	2.35985e-06	2.93144e-07
3.57793	-0.277433	1.84199e-06	2.35444e-07
3.57506	-0.261039	1.73315e-06	2.65499e-07
3.571	-0.299432	1.98805e-06	2.30596e-07
3.56703	-0.277591	1.84304e-06	2.88474e-07
3.56429	-0.322307	2.13992e-06	3.07586e-07
3.56288	-0.307548	2.04193e-06	3.08728e-07
3.5593	-0.34081	2.26277e-06	2.83657e-07
3.55496	-0.321556	2.13494e-06	2.36823e-07
3.55147	-0.342094	2.2713e-06	2.36575e-07
3.54766	-0.277427	1.84195e-06	3.09256e-07
3.54471	-0.288839	1.91772e-06	2.7571e-07
3.54136	-0.320002	2.12462e-06	2.46574e-07
3.53811	-0.282156	1.87335e-06	2.18634e-07
3.53528	-0.296164	1.96635e-06	2.64826e-07
3.5323	-0.30755	2.04195e-06	2.98149e-07
3.52813	-0.329544	2.18797e-06	2.33048e-07
3.52398	-0.334625	2.22171e-06	1.98626e-07
3.52154	-0.316516	2.10148e-06	2.45923e-07
3.51928	-0.340759	2.26244e-06	2.29238e-07
3.51518	-0.300858	1.99752e-06	2.69058e-07
3.51016	-0.318996	2.11794e-06	2.63836e-07
3.50706	-0.317929	2.11086e-06	2.12803e-07
3.50499	-0.313903	2.08413e-06	2.5374e-07
3.50258	-0.320664	2.12902e-06	2.99408e-07
3.49923	-0.310075	2.05871e-06	2.90771e-07
3.49612	-0.341677	2.26853e-06	2.3295e-07
3.49245	-0.330591	2.19493e-06	2.30589e-07
3.48848	-0.316824	2.10352e-06	2.03405e-07
3.4844	-0.361117	2.3976e-06	2.68012e-07
3.48075	-0.336626	2.23499e-06	2.76838e-07
3.47857	-0.336901	2.23682e-06	2.24144e-07
3.47586	-0.338409	2.24684e-06	2.95334e-07
3.47317	-0.331307	2.19968e-06	2.88935e-07
3.47077	-0.296755	1.97028e-06	2.90425e-07
3.46761	-0.327486	2.17431e-06	2.10811e-07
3.46231	-0.361768	2.40192e-06	2.52361e-07
3.45799	-0.351806	2.33578e-06	2.73087e-07
3.45625	-0.328537	2.18129e-06	2.70195e-07
3.45358	-0.310072	2.05869e-06	2.33717e-07
3.44988	-0.315016	2.09152e-06	2.52643e-07
3.44593	-0.276948	1.83877e-06	2.78712e-07
3.4424	-0.298251	1.98021e-06	2.45528e-07
3.43941	-0.298078	1.97906e-06	2.59283e-07
3.43685	-0.305587	2.02892e-06	2.71005e-07
3.43425	-0.300537	1.99539e-06	3.21062e-07
3.42965	-0.300677	1.99632e-06	2.23897e-07
3.42559	-0.312092	2.0721e-06	2.54626e-07
3.42263	-0.286974	1.90534e-06	2.83806e-07
3.41918	-0.31102	2.06499e-06	2.37392e-07
3.41638	-0.313185	2.07936e-06	2.47041e-07
3.41286	-0.283877	1.88477e-06	2.73679e-07
3.40934	-0.279078	1.85291e-06	2.62958e-07
3.40674	-0.303927	2.0179e-06	2.45936e-07
3.40371	-0.319049	2.11829e-06	2.1167e-07
3.39995	-0.275333	1.82805e-06	2.32226e-07
3.39638	-0.309645	2.05586e-06	2.84287e-07
3.39344	-0.300211	1.99322e-06	2.56622e-07
3.39001	-0.283618	1.88306e-06	2.64747e-07
3.38668	-0.334358	2.21994e-06	2.55225e-07
3.38428	-0.338564	2.24787e-06	2.53341e-07
3.37965	-0.320947	2.1309e-06	2.45545e-07
3.37544	-0.3146	2.08876e-06	2.31611e-07
3.37342	-0.331743	2.20257e-06	2.87133e-07
3.37038	-0.291767	1.93716e-06	2.52982e-07
3.36416	-0.294864	1.95772e-06	2.39909e-07
3.35775	-0.317131	2.10556e-06	2.93758e-07
3.35381	-0.343525	2.2808e-06	2.80945e-07
3.34955	-0.339158	2.2518e-06	2.59951e-07
3.34439	-0.295688	1.96319e-06	2.30231e-07
3.33972	-0.323983	2.15105e-06	2.71365e-07
3.33432	-0.334683	2.2221e-06	2.50165e-07
3.32877	-0.31508	2.09194e-06	2.16654e-07
3.32429	-0.318543	2.11494e-06	2.25719e-07
3.31896	-0.302533	2.00864e-06	2.4363e-07
3.31428	-0.30904	2.05184e-06	2.69705e-07
3.3088	-0.340324	2.25955e-06	2.55394e-07
3.30322	-0.27423	1.82072e-06	2.78964e-07
3.29949	-0.31924	2.11956e-06	2.71734e-07
3.2931	-0.315103	2.0921e-06	2.35646e-07
3.28695	-0.296799	1.97056e-06	2.22197e-07
3.28455	-0.325931	2.16399e-06	2.26207e-07
3.28144	-0.325345	2.1601e-06	2.71094e-07
3.27442	-0.327903	2.17708e-06	3.19136e-07
3.26668	-0.341166	2.26514e-06	2.45451e-07
3.26194	-0.343176	2.27848e-06	2.34449e-07
3.25861	-0.318939	2.11756e-06	2.74946e-07
3.25531	-0.326485	2.16766e-06	3.12888e-07
3.24953	-0.310114	2.05897e-06	2.27955e-07
3.24339	-0.303366	2.01417e-06	2.45869e-07
3.23879	-0.321419	2.13403e-06	2.63632e-07
3.23362	-0.270089	1.79323e-06	2.37159e-07
3.22911	-0.322135	2.13878e-06	3.04809e-07
3.22529	-0.285241	1.89383e-06	2.67828e-07
3.22133	-0.309244	2.05319e-06	1.90866e-07
3.21469	-0.31852	2.11478e-06	2.57733e-07
3.20782	-0.33473	2.22241e-06	2.06025e-07
