# Supplementary material for: Evidence for singular-phonon-induced nematic superconductivity in a topological superconductor candidate Sr0.1Bi2Se3
Source: Nat Commun. 2019 Jun 26;10:2802. doi: 10.1038/s41467-019-10942-2 (PMC6594966; doi:10.1038/s41467-019-10942-2)
Supplement: Supplementary file 3 — Source Data [file 41467_2019_10942_MOESM3_ESM.zip › figs2.xlsx]

## Sheet: panel a
h (rlu)	Energy (meV)	intensity (arb. unit.)
-0.5	-1	-1e-05
-0.5	-0.9	-1e-05
-0.5	-0.8	-1e-05
-0.5	-0.7	-1e-05
-0.5	-0.6	-1e-05
-0.5	-0.5	-1e-05
-0.5	-0.4	-1e-05
-0.5	-0.3	-1e-05
-0.5	-0.2	-1e-05
-0.5	-0.1	-1e-05
-0.5	0	-1e-05
-0.5	0.1	-1e-05
-0.5	0.2	-1e-05
-0.5	0.3	-1e-05
-0.5	0.4	-1e-05
-0.5	0.5	-1e-05
-0.5	0.6	-1e-05
-0.5	0.7	-1e-05
-0.5	0.8	-1e-05
-0.5	0.9	-1e-05
-0.5	1	-1e-05
-0.5	1.1	-1e-05
-0.5	1.2	-1e-05
-0.5	1.3	-1e-05
-0.5	1.4	-9.975e-06
-0.5	1.5	-9.775e-06
-0.5	1.6	-8.775e-06
-0.5	1.7	0.000938023
-0.5	1.8	0.00377407
-0.5	1.9	0.00566406
-0.5	2	0.00565317
-0.5	2.1	0.0155058
-0.5	2.2	0.0380025
-0.5	2.3	0.037105
-0.5	2.4	0.0229948
-0.5	2.5	0.0188509
-0.5	2.6	0.0307481
-0.5	2.7	0.0306675
-0.5	2.8	0.0275155
-0.5	2.9	0.0188707
-0.5	3	0.0154575
-0.5	3.1	0.0133895
-0.5	3.2	0.0168241
-0.5	3.3	0.0218539
-0.5	3.4	0.0189468
-0.5	3.5	0.00948853
-0.5	3.6	0.00662995
-0.5	3.7	0.0164848
-0.5	3.8	0.0347514
-0.5	3.9	0.0386922
-0.5	4	0.0181502
-0.5	4.1	0.00765551
-0.5	4.2	0.00460774
-0.5	4.3	0.00518444
-0.5	4.4	0.0107076
-0.5	4.5	0.03235
-0.5	4.6	0.072377
-0.5	4.7	0.0841805
-0.5	4.8	0.0445581
-0.5	4.9	0.0086215
-0.5	5	0.000552188
-0.5	5.1	-8.15e-06
-0.5	5.2	-9.675e-06
-0.5	5.3	-9.975e-06
-0.5	5.4	-1e-05
-0.5	5.5	-1e-05
-0.5	5.6	-1e-05
-0.5	5.7	-1e-05
-0.5	5.8	-1e-05
-0.5	5.9	-1e-05
-0.5	6	-1e-05
-0.5	6.1	-1e-05
-0.5	6.2	-1e-05
-0.5	6.3	-1e-05
-0.5	6.4	-1e-05
-0.5	6.5	-1e-05
-0.5	6.6	-1e-05
-0.5	6.7	-1e-05
-0.5	6.8	-1e-05
-0.5	6.9	-1e-05
-0.5	7	-1e-05
-0.5	7.1	-1e-05
-0.5	7.2	-1e-05
-0.5	7.3	-1e-05
-0.5	7.4	-1e-05
-0.5	7.5	-1e-05
-0.5	7.6	-1e-05
-0.5	7.7	-1e-05
-0.5	7.8	-1e-05
-0.5	7.9	-1e-05
-0.5	8	-1e-05
-0.49	-1	-1e-05
-0.49	-0.9	-1e-05
-0.49	-0.8	-1e-05
-0.49	-0.7	-1e-05
-0.49	-0.6	-1e-05
-0.49	-0.5	-1e-05
-0.49	-0.4	-1e-05
-0.49	-0.3	-1e-05
-0.49	-0.2	-1e-05
-0.49	-0.1	-1e-05
-0.49	0	-1e-05
-0.49	0.1	-1e-05
-0.49	0.2	-1e-05
-0.49	0.3	-1e-05
-0.49	0.4	-1e-05
-0.49	0.5	-1e-05
-0.49	0.6	-1e-05
-0.49	0.7	-1e-05
-0.49	0.8	-1e-05
-0.49	0.9	-1e-05
-0.49	1	-1e-05
-0.49	1.1	-1e-05
-0.49	1.2	-1e-05
-0.49	1.3	-1e-05
-0.49	1.4	-9.875e-06
-0.49	1.5	-9.025e-06
-0.49	1.6	-6.75e-06
-0.49	1.7	-3.25e-06
-0.49	1.8	0.000187482
-0.49	1.9	0.000753705
-0.49	2	0.00274532
-0.49	2.1	0.0123271
-0.49	2.2	0.0309264
-0.49	2.3	0.0383459
-0.49	2.4	0.0245909
-0.49	2.5	0.0199842
-0.49	2.6	0.0259089
-0.49	2.7	0.0201298
-0.49	2.8	0.0194236
-0.49	2.9	0.0258337
-0.49	3	0.0262934
-0.49	3.1	0.0207171
-0.49	3.2	0.0187862
-0.49	3.3	0.0299266
-0.49	3.4	0.0342515
-0.49	3.5	0.0175355
-0.49	3.6	0.00826322
-0.49	3.7	0.0159658
-0.49	3.8	0.0232919
-0.49	3.9	0.0201425
-0.49	4	0.0106499
-0.49	4.1	0.00599996
-0.49	4.2	0.00798948
-0.49	4.3	0.0124231
-0.49	4.4	0.0221886
-0.49	4.5	0.055598
-0.49	4.6	0.106709
-0.49	4.7	0.100879
-0.49	4.8	0.0418802
-0.49	4.9	0.0098852
-0.49	5	0.00247116
-0.49	5.1	0.000528793
-0.49	5.2	-9.1e-06
-0.49	5.3	-9.9e-06
-0.49	5.4	-1e-05
-0.49	5.5	-1e-05
-0.49	5.6	-1e-05
-0.49	5.7	-1e-05
-0.49	5.8	-1e-05
-0.49	5.9	-1e-05
-0.49	6	-1e-05
-0.49	6.1	-1e-05
-0.49	6.2	-1e-05
-0.49	6.3	-1e-05
-0.49	6.4	-1e-05
-0.49	6.5	-1e-05
-0.49	6.6	-1e-05
-0.49	6.7	-1e-05
-0.49	6.8	-1e-05
-0.49	6.9	-1e-05
-0.49	7	-1e-05
-0.49	7.1	-1e-05
-0.49	7.2	-1e-05
-0.49	7.3	-1e-05
-0.49	7.4	-1e-05
-0.49	7.5	-1e-05
-0.49	7.6	-1e-05
-0.49	7.7	-1e-05
-0.49	7.8	-1e-05
-0.49	7.9	-1e-05
-0.49	8	-1e-05
-0.48	-1	-1e-05
-0.48	-0.9	-1e-05
-0.48	-0.8	-1e-05
-0.48	-0.7	-1e-05
-0.48	-0.6	-1e-05
-0.48	-0.5	-1e-05
-0.48	-0.4	-1e-05
-0.48	-0.3	-1e-05
-0.48	-0.2	-1e-05
-0.48	-0.1	-1e-05
-0.48	0	-1e-05
-0.48	0.1	-1e-05
-0.48	0.2	-1e-05
-0.48	0.3	-1e-05
-0.48	0.4	-1e-05
-0.48	0.5	-1e-05
-0.48	0.6	-1e-05
-0.48	0.7	-1e-05
-0.48	0.8	-1e-05
-0.48	0.9	-1e-05
-0.48	1	-1e-05
-0.48	1.1	-1e-05
-0.48	1.2	-1e-05
-0.48	1.3	-9.975e-06
-0.48	1.4	-9.625e-06
-0.48	1.5	-7.775e-06
-0.48	1.6	-3.95e-06
-0.48	1.7	-1.225e-06
-0.48	1.8	0.000753605
-0.48	1.9	0.00452296
-0.48	2	0.00930433
-0.48	2.1	0.0175784
-0.48	2.2	0.0370198
-0.48	2.3	0.0507171
-0.48	2.4	0.0280925
-0.48	2.5	0.0216598
-0.48	2.6	0.0254705
-0.48	2.7	0.0237555
-0.48	2.8	0.0255828
-0.48	2.9	0.0272265
-0.48	3	0.021996
-0.48	3.1	0.0247301
-0.48	3.2	0.0323143
-0.48	3.3	0.0355296
-0.48	3.4	0.0344856
-0.48	3.5	0.0171888
-0.48	3.6	0.00738106
-0.48	3.7	0.00936041
-0.48	3.8	0.01141
-0.48	3.9	0.00875258
-0.48	4	0.00409961
-0.48	4.1	0.00513179
-0.48	4.2	0.0129538
-0.48	4.3	0.0280843
-0.48	4.4	0.0548969
-0.48	4.5	0.0859765
-0.48	4.6	0.0916082
-0.48	4.7	0.0784821
-0.48	4.8	0.0532115
-0.48	4.9	0.0339518
-0.48	5	0.0169641
-0.48	5.1	0.00631304
-0.48	5.2	0.00277528
-0.48	5.3	0.000686128
-0.48	5.4	-1e-05
-0.48	5.5	-1e-05
-0.48	5.6	-1e-05
-0.48	5.7	-1e-05
-0.48	5.8	-1e-05
-0.48	5.9	-1e-05
-0.48	6	-1e-05
-0.48	6.1	-1e-05
-0.48	6.2	-1e-05
-0.48	6.3	-1e-05
-0.48	6.4	-1e-05
-0.48	6.5	-1e-05
-0.48	6.6	-1e-05
-0.48	6.7	-1e-05
-0.48	6.8	-1e-05
-0.48	6.9	-1e-05
-0.48	7	-1e-05
-0.48	7.1	-1e-05
-0.48	7.2	-1e-05
-0.48	7.3	-1e-05
-0.48	7.4	-1e-05
-0.48	7.5	-1e-05
-0.48	7.6	-1e-05
-0.48	7.7	-1e-05
-0.48	7.8	-1e-05
-0.48	7.9	-1e-05
-0.48	8	-1e-05
-0.47	-1	-1e-05
-0.47	-0.9	-1e-05
-0.47	-0.8	-1e-05
-0.47	-0.7	-1e-05
-0.47	-0.6	-1e-05
-0.47	-0.5	-1e-05
-0.47	-0.4	-1e-05
-0.47	-0.3	-1e-05
-0.47	-0.2	-1e-05
-0.47	-0.1	-1e-05
-0.47	0	-1e-05
-0.47	0.1	-1e-05
-0.47	0.2	-1e-05
-0.47	0.3	-1e-05
-0.47	0.4	-1e-05
-0.47	0.5	-1e-05
-0.47	0.6	-1e-05
-0.47	0.7	-1e-05
-0.47	0.8	-1e-05
-0.47	0.9	-1e-05
-0.47	1	-1e-05
-0.47	1.1	-1e-05
-0.47	1.2	-1e-05
-0.47	1.3	-9.875e-06
-0.47	1.4	-8.925e-06
-0.47	1.5	-6.15e-06
-0.47	1.6	0.000326405
-0.47	1.7	0.00149237
-0.47	1.8	0.00381515
-0.47	1.9	0.00992167
-0.47	2	0.0190514
-0.47	2.1	0.0244114
-0.47	2.2	0.0448838
-0.47	2.3	0.0389584
-0.47	2.4	0.0231289
-0.47	2.5	0.0272459
-0.47	2.6	0.0368363
-0.47	2.7	0.0351625
-0.47	2.8	0.0417918
-0.47	2.9	0.0293935
-0.47	3	0.0173887
-0.47	3.1	0.0311498
-0.47	3.2	0.0514209
-0.47	3.3	0.0392871
-0.47	3.4	0.0209899
-0.47	3.5	0.0114915
-0.47	3.6	0.00819927
-0.47	3.7	0.0172397
-0.47	3.8	0.0229518
-0.47	3.9	0.0131682
-0.47	4	0.00380467
-0.47	4.1	0.00733698
-0.47	4.2	0.0172269
-0.47	4.3	0.0421806
-0.47	4.4	0.0869503
-0.47	4.5	0.0842014
-0.47	4.6	0.090518
-0.47	4.7	0.0815845
-0.47	4.8	0.0814257
-0.47	4.9	0.0744435
-0.47	5	0.046301
-0.47	5.1	0.0325927
-0.47	5.2	0.0166947
-0.47	5.3	0.00277414
-0.47	5.4	-9.975e-06
-0.47	5.5	-1e-05
-0.47	5.6	-1e-05
-0.47	5.7	-1e-05
-0.47	5.8	-1e-05
-0.47	5.9	-1e-05
-0.47	6	-1e-05
-0.47	6.1	-1e-05
-0.47	6.2	-1e-05
-0.47	6.3	-1e-05
-0.47	6.4	-1e-05
-0.47	6.5	-1e-05
-0.47	6.6	-1e-05
-0.47	6.7	-1e-05
-0.47	6.8	-1e-05
-0.47	6.9	-1e-05
-0.47	7	-1e-05
-0.47	7.1	-1e-05
-0.47	7.2	-1e-05
-0.47	7.3	-1e-05
-0.47	7.4	-1e-05
-0.47	7.5	-1e-05
-0.47	7.6	-1e-05
-0.47	7.7	-1e-05
-0.47	7.8	-1e-05
-0.47	7.9	-1e-05
-0.47	8	-1e-05
-0.46	-1	-1e-05
-0.46	-0.9	-1e-05
-0.46	-0.8	-1e-05
-0.46	-0.7	-1e-05
-0.46	-0.6	-1e-05
-0.46	-0.5	-1e-05
-0.46	-0.4	-1e-05
-0.46	-0.3	-1e-05
-0.46	-0.2	-1e-05
-0.46	-0.1	-1e-05
-0.46	0	-1e-05
-0.46	0.1	-1e-05
-0.46	0.2	-1e-05
-0.46	0.3	-1e-05
-0.46	0.4	-1e-05
-0.46	0.5	-1e-05
-0.46	0.6	-1e-05
-0.46	0.7	-1e-05
-0.46	0.8	-1e-05
-0.46	0.9	-1e-05
-0.46	1	-1e-05
-0.46	1.1	-1e-05
-0.46	1.2	-9.975e-06
-0.46	1.3	-9.625e-06
-0.46	1.4	-7.75e-06
-0.46	1.5	-3.85e-06
-0.46	1.6	0.00131354
-0.46	1.7	0.00860009
-0.46	1.8	0.018175
-0.46	1.9	0.0195357
-0.46	2	0.0147809
-0.46	2.1	0.0155037
-0.46	2.2	0.0201907
-0.46	2.3	0.0159876
-0.46	2.4	0.0106168
-0.46	2.5	0.0184537
-0.46	2.6	0.0297781
-0.46	2.7	0.0346979
-0.46	2.8	0.035261
-0.46	2.9	0.0255213
-0.46	3	0.0186764
-0.46	3.1	0.0262691
-0.46	3.2	0.0374595
-0.46	3.3	0.0253419
-0.46	3.4	0.0122164
-0.46	3.5	0.00701649
-0.46	3.6	0.0106586
-0.46	3.7	0.0295916
-0.46	3.8	0.0440203
-0.46	3.9	0.0194408
-0.46	4	0.00452877
-0.46	4.1	0.0105243
-0.46	4.2	0.0266363
-0.46	4.3	0.0366031
-0.46	4.4	0.0503904
-0.46	4.5	0.061861
-0.46	4.6	0.0772329
-0.46	4.7	0.107244
-0.46	4.8	0.109592
-0.46	4.9	0.111223
-0.46	5	0.0917274
-0.46	5.1	0.0750088
-0.46	5.2	0.0298878
-0.46	5.3	0.00416671
-0.46	5.4	-9.875e-06
-0.46	5.5	-1e-05
-0.46	5.6	-1e-05
-0.46	5.7	-1e-05
-0.46	5.8	-1e-05
-0.46	5.9	-1e-05
-0.46	6	-1e-05
-0.46	6.1	-1e-05
-0.46	6.2	-1e-05
-0.46	6.3	-1e-05
-0.46	6.4	-1e-05
-0.46	6.5	-1e-05
-0.46	6.6	-1e-05
-0.46	6.7	-1e-05
-0.46	6.8	-1e-05
-0.46	6.9	-1e-05
-0.46	7	-1e-05
-0.46	7.1	-1e-05
-0.46	7.2	-1e-05
-0.46	7.3	-1e-05
-0.46	7.4	-1e-05
-0.46	7.5	-1e-05
-0.46	7.6	-1e-05
-0.46	7.7	-1e-05
-0.46	7.8	-1e-05
-0.46	7.9	-1e-05
-0.46	8	-1e-05
-0.45	-1	-1e-05
-0.45	-0.9	-1e-05
-0.45	-0.8	-1e-05
-0.45	-0.7	-1e-05
-0.45	-0.6	-1e-05
-0.45	-0.5	-1e-05
-0.45	-0.4	-1e-05
-0.45	-0.3	-1e-05
-0.45	-0.2	-1e-05
-0.45	-0.1	-1e-05
-0.45	0	-1e-05
-0.45	0.1	-1e-05
-0.45	0.2	-1e-05
-0.45	0.3	-1e-05
-0.45	0.4	-1e-05
-0.45	0.5	-1e-05
-0.45	0.6	-1e-05
-0.45	0.7	-1e-05
-0.45	0.8	-1e-05
-0.45	0.9	-1e-05
-0.45	1	-1e-05
-0.45	1.1	-9.975e-06
-0.45	1.2	0.000899958
-0.45	1.3	0.00363016
-0.45	1.4	0.00545235
-0.45	1.5	0.00363671
-0.45	1.6	0.00288129
-0.45	1.7	0.0142149
-0.45	1.8	0.0353189
-0.45	1.9	0.0306618
-0.45	2	0.0146032
-0.45	2.1	0.010987
-0.45	2.2	0.0119351
-0.45	2.3	0.00725665
-0.45	2.4	0.00451593
-0.45	2.5	0.0144792
-0.45	2.6	0.0317833
-0.45	2.7	0.0346763
-0.45	2.8	0.0241354
-0.45	2.9	0.0233738
-0.45	3	0.0274172
-0.45	3.1	0.0266787
-0.45	3.2	0.0248788
-0.45	3.3	0.0166688
-0.45	3.4	0.00894011
-0.45	3.5	0.00940332
-0.45	3.6	0.0128975
-0.45	3.7	0.0199075
-0.45	3.8	0.0222581
-0.45	3.9	0.0119216
-0.45	4	0.0041136
-0.45	4.1	0.0130852
-0.45	4.2	0.0269391
-0.45	4.3	0.028867
-0.45	4.4	0.0194208
-0.45	4.5	0.0235879
-0.45	4.6	0.0582127
-0.45	4.7	0.113256
-0.45	4.8	0.136367
-0.45	4.9	0.204283
-0.45	5	0.16605
-0.45	5.1	0.0872758
-0.45	5.2	0.0249243
-0.45	5.3	0.00277589
-0.45	5.4	-9.725e-06
-0.45	5.5	-1e-05
-0.45	5.6	-1e-05
-0.45	5.7	-1e-05
-0.45	5.8	-1e-05
-0.45	5.9	-1e-05
-0.45	6	-1e-05
-0.45	6.1	-1e-05
-0.45	6.2	-1e-05
-0.45	6.3	-1e-05
-0.45	6.4	-1e-05
-0.45	6.5	-1e-05
-0.45	6.6	-1e-05
-0.45	6.7	-1e-05
-0.45	6.8	-1e-05
-0.45	6.9	-1e-05
-0.45	7	-1e-05
-0.45	7.1	-1e-05
-0.45	7.2	-1e-05
-0.45	7.3	-1e-05
-0.45	7.4	-1e-05
-0.45	7.5	-1e-05
-0.45	7.6	-1e-05
-0.45	7.7	-1e-05
-0.45	7.8	-1e-05
-0.45	7.9	-1e-05
-0.45	8	-1e-05
-0.44	-1	-1e-05
-0.44	-0.9	-1e-05
-0.44	-0.8	-1e-05
-0.44	-0.7	-1e-05
-0.44	-0.6	-1e-05
-0.44	-0.5	-1e-05
-0.44	-0.4	-1e-05
-0.44	-0.3	-1e-05
-0.44	-0.2	-1e-05
-0.44	-0.1	-1e-05
-0.44	0	-1e-05
-0.44	0.1	-1e-05
-0.44	0.2	-1e-05
-0.44	0.3	-1e-05
-0.44	0.4	-1e-05
-0.44	0.5	-1e-05
-0.44	0.6	-1e-05
-0.44	0.7	-1e-05
-0.44	0.8	-1e-05
-0.44	0.9	-1e-05
-0.44	1	-1e-05
-0.44	1.1	-9.875e-06
-0.44	1.2	0.00362991
-0.44	1.3	0.0221191
-0.44	1.4	0.0378598
-0.44	1.5	0.0248052
-0.44	1.6	0.00795102
-0.44	1.7	0.0101115
-0.44	1.8	0.0194804
-0.44	1.9	0.0260401
-0.44	2	0.0286244
-0.44	2.1	0.0271348
-0.44	2.2	0.0234736
-0.44	2.3	0.00934666
-0.44	2.4	0.00610493
-0.44	2.5	0.0173365
-0.44	2.6	0.0310542
-0.44	2.7	0.0236351
-0.44	2.8	0.0142432
-0.44	2.9	0.015014
-0.44	3	0.025503
-0.44	3.1	0.0365153
-0.44	3.2	0.0370342
-0.44	3.3	0.0240771
-0.44	3.4	0.0112761
-0.44	3.5	0.0145606
-0.44	3.6	0.0194929
-0.44	3.7	0.0113759
-0.44	3.8	0.00681687
-0.44	3.9	0.0065075
-0.44	4	0.00692526
-0.44	4.1	0.0167562
-0.44	4.2	0.0322849
-0.44	4.3	0.0204316
-0.44	4.4	0.00823994
-0.44	4.5	0.0118479
-0.44	4.6	0.0418933
-0.44	4.7	0.0924389
-0.44	4.8	0.141037
-0.44	4.9	0.198775
-0.44	5	0.241247
-0.44	5.1	0.112321
-0.44	5.2	0.0275875
-0.44	5.3	0.00572802
-0.44	5.4	0.000946955
-0.44	5.5	-9.975e-06
-0.44	5.6	-1e-05
-0.44	5.7	-1e-05
-0.44	5.8	-1e-05
-0.44	5.9	-1e-05
-0.44	6	-1e-05
-0.44	6.1	-1e-05
-0.44	6.2	-1e-05
-0.44	6.3	-1e-05
-0.44	6.4	-1e-05
-0.44	6.5	-1e-05
-0.44	6.6	-1e-05
-0.44	6.7	-1e-05
-0.44	6.8	-1e-05
-0.44	6.9	-1e-05
-0.44	7	-1e-05
-0.44	7.1	-1e-05
-0.44	7.2	-1e-05
-0.44	7.3	-1e-05
-0.44	7.4	-1e-05
-0.44	7.5	-1e-05
-0.44	7.6	-1e-05
-0.44	7.7	-1e-05
-0.44	7.8	-1e-05
-0.44	7.9	-1e-05
-0.44	8	-1e-05
-0.43	-1	-1e-05
-0.43	-0.9	-1e-05
-0.43	-0.8	-1e-05
-0.43	-0.7	-1e-05
-0.43	-0.6	-1e-05
-0.43	-0.5	-1e-05
-0.43	-0.4	-1e-05
-0.43	-0.3	-1e-05
-0.43	-0.2	-1e-05
-0.43	-0.1	-1e-05
-0.43	0	-1e-05
-0.43	0.1	-1e-05
-0.43	0.2	-1e-05
-0.43	0.3	-1e-05
-0.43	0.4	-1e-05
-0.43	0.5	-1e-05
-0.43	0.6	-1e-05
-0.43	0.7	-1e-05
-0.43	0.8	-1e-05
-0.43	0.9	-1e-05
-0.43	1	-9.975e-06
-0.43	1.1	-9.625e-06
-0.43	1.2	0.00545062
-0.43	1.3	0.0375544
-0.43	1.4	0.0846495
-0.43	1.5	0.0553936
-0.43	1.6	0.0249916
-0.43	1.7	0.010089
-0.43	1.8	0.00746816
-0.43	1.9	0.0244071
-0.43	2	0.0508904
-0.43	2.1	0.0424711
-0.43	2.2	0.0193303
-0.43	2.3	0.0068825
-0.43	2.4	0.00724325
-0.43	2.5	0.0171342
-0.43	2.6	0.0172477
-0.43	2.7	0.0143295
-0.43	2.8	0.0108796
-0.43	2.9	0.00891458
-0.43	3	0.0134969
-0.43	3.1	0.0279924
-0.43	3.2	0.0417694
-0.43	3.3	0.0256868
-0.43	3.4	0.0173862
-0.43	3.5	0.0270352
-0.43	3.6	0.0299703
-0.43	3.7	0.0155384
-0.43	3.8	0.0106184
-0.43	3.9	0.020411
-0.43	4	0.0236356
-0.43	4.1	0.0225201
-0.43	4.2	0.0220147
-0.43	4.3	0.0118155
-0.43	4.4	0.00873491
-0.43	4.5	0.0316433
-0.43	4.6	0.0724058
-0.43	4.7	0.117706
-0.43	4.8	0.159928
-0.43	4.9	0.19124
-0.43	5	0.21904
-0.43	5.1	0.171101
-0.43	5.2	0.0836171
-0.43	5.3	0.0278027
-0.43	5.4	0.00381702
-0.43	5.5	-9.875e-06
-0.43	5.6	-1e-05
-0.43	5.7	-1e-05
-0.43	5.8	-1e-05
-0.43	5.9	-1e-05
-0.43	6	-1e-05
-0.43	6.1	-1e-05
-0.43	6.2	-1e-05
-0.43	6.3	-1e-05
-0.43	6.4	-1e-05
-0.43	6.5	-1e-05
-0.43	6.6	-1e-05
-0.43	6.7	-1e-05
-0.43	6.8	-1e-05
-0.43	6.9	-1e-05
-0.43	7	-1e-05
-0.43	7.1	-1e-05
-0.43	7.2	-1e-05
-0.43	7.3	-1e-05
-0.43	7.4	-1e-05
-0.43	7.5	-1e-05
-0.43	7.6	-1e-05
-0.43	7.7	-1e-05
-0.43	7.8	-1e-05
-0.43	7.9	-1e-05
-0.43	8	-1e-05
-0.42	-1	-1e-05
-0.42	-0.9	-1e-05
-0.42	-0.8	-1e-05
-0.42	-0.7	-1e-05
-0.42	-0.6	-1e-05
-0.42	-0.5	-1e-05
-0.42	-0.4	-1e-05
-0.42	-0.3	-1e-05
-0.42	-0.2	-1e-05
-0.42	-0.1	-1e-05
-0.42	0	-1e-05
-0.42	0.1	-1e-05
-0.42	0.2	-1e-05
-0.42	0.3	-1e-05
-0.42	0.4	-1e-05
-0.42	0.5	-1e-05
-0.42	0.6	-1e-05
-0.42	0.7	-1e-05
-0.42	0.8	-1e-05
-0.42	0.9	-9.975e-06
-0.42	1	-9.775e-06
-0.42	1.1	-8.775e-06
-0.42	1.2	0.00388371
-0.42	1.3	0.0245882
-0.42	1.4	0.0514128
-0.42	1.5	0.0595769
-0.42	1.6	0.0411799
-0.42	1.7	0.0145429
-0.42	1.8	0.00805048
-0.42	1.9	0.0243463
-0.42	2	0.0414851
-0.42	2.1	0.0280066
-0.42	2.2	0.0094781
-0.42	2.3	0.00289264
-0.42	2.4	0.00551264
-0.42	2.5	0.00931647
-0.42	2.6	0.00913977
-0.42	2.7	0.0116038
-0.42	2.8	0.017239
-0.42	2.9	0.0152668
-0.42	3	0.0102919
-0.42	3.1	0.0154303
-0.42	3.2	0.0256607
-0.42	3.3	0.0235626
-0.42	3.4	0.0243094
-0.42	3.5	0.0472475
-0.42	3.6	0.0501074
-0.42	3.7	0.0274362
-0.42	3.8	0.0197501
-0.42	3.9	0.0357119
-0.42	4	0.0442498
-0.42	4.1	0.0270651
-0.42	4.2	0.0128092
-0.42	4.3	0.00610209
-0.42	4.4	0.0112999
-0.42	4.5	0.0528209
-0.42	4.6	0.124683
-0.42	4.7	0.158262
-0.42	4.8	0.169911
-0.42	4.9	0.17969
-0.42	5	0.264882
-0.42	5.1	0.239345
-0.42	5.2	0.144769
-0.42	5.3	0.0455351
-0.42	5.4	0.00573098
-0.42	5.5	-9.725e-06
-0.42	5.6	-1e-05
-0.42	5.7	-1e-05
-0.42	5.8	-1e-05
-0.42	5.9	-1e-05
-0.42	6	-1e-05
-0.42	6.1	-1e-05
-0.42	6.2	-1e-05
-0.42	6.3	-1e-05
-0.42	6.4	-1e-05
-0.42	6.5	-1e-05
-0.42	6.6	-1e-05
-0.42	6.7	-1e-05
-0.42	6.8	-1e-05
-0.42	6.9	-1e-05
-0.42	7	-1e-05
-0.42	7.1	-1e-05
-0.42	7.2	-1e-05
-0.42	7.3	-1e-05
-0.42	7.4	-1e-05
-0.42	7.5	-1e-05
-0.42	7.6	-1e-05
-0.42	7.7	-1e-05
-0.42	7.8	-1e-05
-0.42	7.9	-1e-05
-0.42	8	-1e-05
-0.41	-1	-1e-05
-0.41	-0.9	-1e-05
-0.41	-0.8	-1e-05
-0.41	-0.7	-1e-05
-0.41	-0.6	-1e-05
-0.41	-0.5	-1e-05
-0.41	-0.4	-1e-05
-0.41	-0.3	-1e-05
-0.41	-0.2	-1e-05
-0.41	-0.1	-1e-05
-0.41	0	-1e-05
-0.41	0.1	-1e-05
-0.41	0.2	-1e-05
-0.41	0.3	-1e-05
-0.41	0.4	-1e-05
-0.41	0.5	-1e-05
-0.41	0.6	-1e-05
-0.41	0.7	-1e-05
-0.41	0.8	-1e-05
-0.41	0.9	-9.875e-06
-0.41	1	0.00033502
-0.41	1.1	0.00136943
-0.41	1.2	0.00397407
-0.41	1.3	0.0127198
-0.41	1.4	0.0261354
-0.41	1.5	0.0317634
-0.41	1.6	0.0232265
-0.41	1.7	0.0104349
-0.41	1.8	0.0112264
-0.41	1.9	0.0257049
-0.41	2	0.0274892
-0.41	2.1	0.0146976
-0.41	2.2	0.00574932
-0.41	2.3	0.00418206
-0.41	2.4	0.00637564
-0.41	2.5	0.0100805
-0.41	2.6	0.0107782
-0.41	2.7	0.016016
-0.41	2.8	0.0264238
-0.41	2.9	0.0297761
-0.41	3	0.0158044
-0.41	3.1	0.00915813
-0.41	3.2	0.0141109
-0.41	3.3	0.0196715
-0.41	3.4	0.0224551
-0.41	3.5	0.0411956
-0.41	3.6	0.0535959
-0.41	3.7	0.0360997
-0.41	3.8	0.0229583
-0.41	3.9	0.0275302
-0.41	4	0.030612
-0.41	4.1	0.0200921
-0.41	4.2	0.0138264
-0.41	4.3	0.0103728
-0.41	4.4	0.0116211
-0.41	4.5	0.0362469
-0.41	4.6	0.0890035
-0.41	4.7	0.126764
-0.41	4.8	0.124701
-0.41	4.9	0.141255
-0.41	5	0.190778
-0.41	5.1	0.153174
-0.41	5.2	0.080466
-0.41	5.3	0.0278059
-0.41	5.4	0.00381877
-0.41	5.5	-9.525e-06
-0.41	5.6	-9.975e-06
-0.41	5.7	-1e-05
-0.41	5.8	-1e-05
-0.41	5.9	-1e-05
-0.41	6	-1e-05
-0.41	6.1	-1e-05
-0.41	6.2	-1e-05
-0.41	6.3	-1e-05
-0.41	6.4	-1e-05
-0.41	6.5	-1e-05
-0.41	6.6	-1e-05
-0.41	6.7	-1e-05
-0.41	6.8	-1e-05
-0.41	6.9	-1e-05
-0.41	7	-1e-05
-0.41	7.1	-1e-05
-0.41	7.2	-1e-05
-0.41	7.3	-1e-05
-0.41	7.4	-1e-05
-0.41	7.5	-1e-05
-0.41	7.6	-1e-05
-0.41	7.7	-1e-05
-0.41	7.8	-1e-05
-0.41	7.9	-1e-05
-0.41	8	-1e-05
-0.4	-1	-1e-05
-0.4	-0.9	-1e-05
-0.4	-0.8	-1e-05
-0.4	-0.7	-1e-05
-0.4	-0.6	-1e-05
-0.4	-0.5	-1e-05
-0.4	-0.4	-1e-05
-0.4	-0.3	-1e-05
-0.4	-0.2	-1e-05
-0.4	-0.1	-1e-05
-0.4	0	-1e-05
-0.4	0.1	-1e-05
-0.4	0.2	-1e-05
-0.4	0.3	-1e-05
-0.4	0.4	-1e-05
-0.4	0.5	-1e-05
-0.4	0.6	-1e-05
-0.4	0.7	-1e-05
-0.4	0.8	-9.975e-06
-0.4	0.9	-9.625e-06
-0.4	1	0.00136841
-0.4	1.1	0.00871132
-0.4	1.2	0.0170983
-0.4	1.3	0.0233981
-0.4	1.4	0.0381524
-0.4	1.5	0.0342345
-0.4	1.6	0.0175444
-0.4	1.7	0.00712543
-0.4	1.8	0.0134961
-0.4	1.9	0.0253369
-0.4	2	0.0220676
-0.4	2.1	0.0147696
-0.4	2.2	0.0102777
-0.4	2.3	0.00953058
-0.4	2.4	0.00896942
-0.4	2.5	0.0128327
-0.4	2.6	0.0167639
-0.4	2.7	0.0265165
-0.4	2.8	0.0306117
-0.4	2.9	0.0311792
-0.4	3	0.0223074
-0.4	3.1	0.00993403
-0.4	3.2	0.00748525
-0.4	3.3	0.00902816
-0.4	3.4	0.0164304
-0.4	3.5	0.0366544
-0.4	3.6	0.0468286
-0.4	3.7	0.0328406
-0.4	3.8	0.0164875
-0.4	3.9	0.0163134
-0.4	4	0.0194195
-0.4	4.1	0.014947
-0.4	4.2	0.0227825
-0.4	4.3	0.0334864
-0.4	4.4	0.0222846
-0.4	4.5	0.0224082
-0.4	4.6	0.0656749
-0.4	4.7	0.123223
-0.4	4.8	0.100585
-0.4	4.9	0.112061
-0.4	5	0.121332
-0.4	5.1	0.0679376
-0.4	5.2	0.0214879
-0.4	5.3	0.00555479
-0.4	5.4	0.00095043
-0.4	5.5	-8.9e-06
-0.4	5.6	-9.875e-06
-0.4	5.7	-1e-05
-0.4	5.8	-1e-05
-0.4	5.9	-1e-05
-0.4	6	-1e-05
-0.4	6.1	-1e-05
-0.4	6.2	-1e-05
-0.4	6.3	-1e-05
-0.4	6.4	-1e-05
-0.4	6.5	-1e-05
-0.4	6.6	-1e-05
-0.4	6.7	-1e-05
-0.4	6.8	-1e-05
-0.4	6.9	-1e-05
-0.4	7	-1e-05
-0.4	7.1	-1e-05
-0.4	7.2	-1e-05
-0.4	7.3	-1e-05
-0.4	7.4	-1e-05
-0.4	7.5	-1e-05
-0.4	7.6	-1e-05
-0.4	7.7	-1e-05
-0.4	7.8	-1e-05
-0.4	7.9	-1e-05
-0.4	8	-1e-05
-0.39	-1	-1e-05
-0.39	-0.9	-1e-05
-0.39	-0.8	-1e-05
-0.39	-0.7	-1e-05
-0.39	-0.6	-1e-05
-0.39	-0.5	-1e-05
-0.39	-0.4	-1e-05
-0.39	-0.3	-1e-05
-0.39	-0.2	-1e-05
-0.39	-0.1	-1e-05
-0.39	0	-1e-05
-0.39	0.1	-1e-05
-0.39	0.2	-1e-05
-0.39	0.3	-1e-05
-0.39	0.4	-1e-05
-0.39	0.5	-1e-05
-0.39	0.6	-1e-05
-0.39	0.7	-9.975e-06
-0.39	0.8	-9.775e-06
-0.39	0.9	-8.775e-06
-0.39	1	0.00205822
-0.39	1.1	0.015732
-0.39	1.2	0.0414578
-0.39	1.3	0.042047
-0.39	1.4	0.0443192
-0.39	1.5	0.0520731
-0.39	1.6	0.0257917
-0.39	1.7	0.0147947
-0.39	1.8	0.0243913
-0.39	1.9	0.0302307
-0.39	2	0.0253269
-0.39	2.1	0.0210642
-0.39	2.2	0.0173435
-0.39	2.3	0.0122439
-0.39	2.4	0.0142431
-0.39	2.5	0.0164326
-0.39	2.6	0.0189187
-0.39	2.7	0.0278184
-0.39	2.8	0.0307211
-0.39	2.9	0.0300209
-0.39	3	0.026061
-0.39	3.1	0.0143737
-0.39	3.2	0.00597137
-0.39	3.3	0.00439772
-0.39	3.4	0.0138083
-0.39	3.5	0.0380525
-0.39	3.6	0.0503071
-0.39	3.7	0.0299761
-0.39	3.8	0.0120687
-0.39	3.9	0.014011
-0.39	4	0.0204226
-0.39	4.1	0.0185438
-0.39	4.2	0.0353177
-0.39	4.3	0.0612149
-0.39	4.4	0.0380838
-0.39	4.5	0.0327866
-0.39	4.6	0.0646387
-0.39	4.7	0.0856616
-0.39	4.8	0.0964982
-0.39	4.9	0.0974038
-0.39	5	0.102902
-0.39	5.1	0.0644684
-0.39	5.2	0.0260755
-0.39	5.3	0.00910947
-0.39	5.4	0.0034478
-0.39	5.5	0.00070108
-0.39	5.6	-9.625e-06
-0.39	5.7	-9.975e-06
-0.39	5.8	-1e-05
-0.39	5.9	-1e-05
-0.39	6	-1e-05
-0.39	6.1	-1e-05
-0.39	6.2	-1e-05
-0.39	6.3	-1e-05
-0.39	6.4	-1e-05
-0.39	6.5	-1e-05
-0.39	6.6	-1e-05
-0.39	6.7	-1e-05
-0.39	6.8	-1e-05
-0.39	6.9	-1e-05
-0.39	7	-1e-05
-0.39	7.1	-1e-05
-0.39	7.2	-1e-05
-0.39	7.3	-1e-05
-0.39	7.4	-1e-05
-0.39	7.5	-1e-05
-0.39	7.6	-1e-05
-0.39	7.7	-1e-05
-0.39	7.8	-1e-05
-0.39	7.9	-1e-05
-0.39	8	-1e-05
-0.38	-1	-1e-05
-0.38	-0.9	-1e-05
-0.38	-0.8	-1e-05
-0.38	-0.7	-1e-05
-0.38	-0.6	-1e-05
-0.38	-0.5	-1e-05
-0.38	-0.4	-1e-05
-0.38	-0.3	-1e-05
-0.38	-0.2	-1e-05
-0.38	-0.1	-1e-05
-0.38	0	-1e-05
-0.38	0.1	-1e-05
-0.38	0.2	-1e-05
-0.38	0.3	-1e-05
-0.38	0.4	-1e-05
-0.38	0.5	-1e-05
-0.38	0.6	-9.975e-06
-0.38	0.7	0.00035903
-0.38	0.8	0.00146635
-0.38	0.9	0.00220618
-0.38	1	0.00313603
-0.38	1.1	0.0134925
-0.38	1.2	0.0390524
-0.38	1.3	0.0591296
-0.38	1.4	0.0393896
-0.38	1.5	0.0278319
-0.38	1.6	0.0245312
-0.38	1.7	0.0310197
-0.38	1.8	0.0466821
-0.38	1.9	0.0599136
-0.38	2	0.0404205
-0.38	2.1	0.02893
-0.38	2.2	0.0197368
-0.38	2.3	0.0180343
-0.38	2.4	0.0252879
-0.38	2.5	0.0258712
-0.38	2.6	0.0187484
-0.38	2.7	0.017558
-0.38	2.8	0.0208786
-0.38	2.9	0.0195508
-0.38	3	0.0231356
-0.38	3.1	0.0221402
-0.38	3.2	0.0138978
-0.38	3.3	0.0107033
-0.38	3.4	0.0158543
-0.38	3.5	0.0272346
-0.38	3.6	0.0344845
-0.38	3.7	0.0227915
-0.38	3.8	0.0122312
-0.38	3.9	0.0101775
-0.38	4	0.0128502
-0.38	4.1	0.0222327
-0.38	4.2	0.0399318
-0.38	4.3	0.0517671
-0.38	4.4	0.0489645
-0.38	4.5	0.0530852
-0.38	4.6	0.0662809
-0.38	4.7	0.0695529
-0.38	4.8	0.0924423
-0.38	4.9	0.108618
-0.38	5	0.106791
-0.38	5.1	0.105827
-0.38	5.2	0.076882
-0.38	5.3	0.0486662
-0.38	5.4	0.0197096
-0.38	5.5	0.00282902
-0.38	5.6	-9.025e-06
-0.38	5.7	-9.9e-06
-0.38	5.8	-1e-05
-0.38	5.9	-1e-05
-0.38	6	-1e-05
-0.38	6.1	-1e-05
-0.38	6.2	-1e-05
-0.38	6.3	-1e-05
-0.38	6.4	-1e-05
-0.38	6.5	-1e-05
-0.38	6.6	-1e-05
-0.38	6.7	-1e-05
-0.38	6.8	-1e-05
-0.38	6.9	-1e-05
-0.38	7	-1e-05
-0.38	7.1	-1e-05
-0.38	7.2	-1e-05
-0.38	7.3	-1e-05
-0.38	7.4	-1e-05
-0.38	7.5	-1e-05
-0.38	7.6	-1e-05
-0.38	7.7	-1e-05
-0.38	7.8	-1e-05
-0.38	7.9	-1e-05
-0.38	8	-1e-05
-0.37	-1	-1e-05
-0.37	-0.9	-1e-05
-0.37	-0.8	-1e-05
-0.37	-0.7	-1e-05
-0.37	-0.6	-1e-05
-0.37	-0.5	-1e-05
-0.37	-0.4	-1e-05
-0.37	-0.3	-1e-05
-0.37	-0.2	-1e-05
-0.37	-0.1	-1e-05
-0.37	0	-1e-05
-0.37	0.1	-1e-05
-0.37	0.2	-1e-05
-0.37	0.3	-1e-05
-0.37	0.4	-1e-05
-0.37	0.5	0.00531197
-0.37	0.6	0.0216326
-0.37	0.7	0.0348162
-0.37	0.8	0.0322596
-0.37	0.9	0.021489
-0.37	1	0.0109978
-0.37	1.1	0.0156081
-0.37	1.2	0.0431632
-0.37	1.3	0.0590164
-0.37	1.4	0.0348643
-0.37	1.5	0.0155696
-0.37	1.6	0.0203794
-0.37	1.7	0.0384985
-0.37	1.8	0.0541729
-0.37	1.9	0.0711721
-0.37	2	0.0483298
-0.37	2.1	0.0258711
-0.37	2.2	0.024913
-0.37	2.3	0.0280934
-0.37	2.4	0.0290981
-0.37	2.5	0.0213875
-0.37	2.6	0.015273
-0.37	2.7	0.00936325
-0.37	2.8	0.00826003
-0.37	2.9	0.00948379
-0.37	3	0.0159037
-0.37	3.1	0.0270666
-0.37	3.2	0.027847
-0.37	3.3	0.0239773
-0.37	3.4	0.0256178
-0.37	3.5	0.0218041
-0.37	3.6	0.0227873
-0.37	3.7	0.0224652
-0.37	3.8	0.0189577
-0.37	3.9	0.00901892
-0.37	4	0.0071294
-0.37	4.1	0.0198337
-0.37	4.2	0.0415612
-0.37	4.3	0.0550064
-0.37	4.4	0.0643055
-0.37	4.5	0.0654956
-0.37	4.6	0.0783148
-0.37	4.7	0.08821
-0.37	4.8	0.110579
-0.37	4.9	0.121511
-0.37	5	0.12831
-0.37	5.1	0.134233
-0.37	5.2	0.129228
-0.37	5.3	0.0959671
-0.37	5.4	0.0331839
-0.37	5.5	0.00424803
-0.37	5.6	-8.5e-06
-0.37	5.7	-9.825e-06
-0.37	5.8	-1e-05
-0.37	5.9	-1e-05
-0.37	6	-1e-05
-0.37	6.1	-1e-05
-0.37	6.2	-1e-05
-0.37	6.3	-1e-05
-0.37	6.4	-1e-05
-0.37	6.5	-1e-05
-0.37	6.6	-1e-05
-0.37	6.7	-1e-05
-0.37	6.8	-1e-05
-0.37	6.9	-1e-05
-0.37	7	-1e-05
-0.37	7.1	-1e-05
-0.37	7.2	-1e-05
-0.37	7.3	-1e-05
-0.37	7.4	-1e-05
-0.37	7.5	-1e-05
-0.37	7.6	-1e-05
-0.37	7.7	-1e-05
-0.37	7.8	-1e-05
-0.37	7.9	-1e-05
-0.37	8	-1e-05
-0.36	-1	-1e-05
-0.36	-0.9	-1e-05
-0.36	-0.8	-1e-05
-0.36	-0.7	-1e-05
-0.36	-0.6	-1e-05
-0.36	-0.5	-1e-05
-0.36	-0.4	-1e-05
-0.36	-0.3	-1e-05
-0.36	-0.2	-1e-05
-0.36	-0.1	-1e-05
-0.36	0	-1e-05
-0.36	0.1	-1e-05
-0.36	0.2	-1e-05
-0.36	0.3	-1e-05
-0.36	0.4	-1e-05
-0.36	0.5	0.0212779
-0.36	0.6	0.129136
-0.36	0.7	0.223593
-0.36	0.8	0.156657
-0.36	0.9	0.0607751
-0.36	1	0.0190876
-0.36	1.1	0.0259557
-0.36	1.2	0.0671216
-0.36	1.3	0.0782784
-0.36	1.4	0.0407776
-0.36	1.5	0.0221517
-0.36	1.6	0.0216087
-0.36	1.7	0.0271368
-0.36	1.8	0.0382781
-0.36	1.9	0.0505332
-0.36	2	0.0403528
-0.36	2.1	0.0236353
-0.36	2.2	0.0234876
-0.36	2.3	0.0355665
-0.36	2.4	0.0276795
-0.36	2.5	0.0185836
-0.36	2.6	0.0125531
-0.36	2.7	0.00801299
-0.36	2.8	0.00575462
-0.36	2.9	0.00732436
-0.36	3	0.0133889
-0.36	3.1	0.0243657
-0.36	3.2	0.0346015
-0.36	3.3	0.0321292
-0.36	3.4	0.0316678
-0.36	3.5	0.02369
-0.36	3.6	0.0257174
-0.36	3.7	0.0306248
-0.36	3.8	0.0204429
-0.36	3.9	0.0113047
-0.36	4	0.00762835
-0.36	4.1	0.017681
-0.36	4.2	0.0391563
-0.36	4.3	0.0472181
-0.36	4.4	0.0495257
-0.36	4.5	0.0667138
-0.36	4.6	0.112156
-0.36	4.7	0.153817
-0.36	4.8	0.157482
-0.36	4.9	0.168375
-0.36	5	0.202603
-0.36	5.1	0.166883
-0.36	5.2	0.117746
-0.36	5.3	0.0641748
-0.36	5.4	0.0216666
-0.36	5.5	0.00283027
-0.36	5.6	-8.3e-06
-0.36	5.7	-9.775e-06
-0.36	5.8	-1e-05
-0.36	5.9	-1e-05
-0.36	6	-1e-05
-0.36	6.1	-1e-05
-0.36	6.2	-1e-05
-0.36	6.3	-1e-05
-0.36	6.4	-1e-05
-0.36	6.5	-1e-05
-0.36	6.6	-1e-05
-0.36	6.7	-1e-05
-0.36	6.8	-1e-05
-0.36	6.9	-1e-05
-0.36	7	-1e-05
-0.36	7.1	-1e-05
-0.36	7.2	-1e-05
-0.36	7.3	-1e-05
-0.36	7.4	-1e-05
-0.36	7.5	-1e-05
-0.36	7.6	-1e-05
-0.36	7.7	-1e-05
-0.36	7.8	-1e-05
-0.36	7.9	-1e-05
-0.36	8	-1e-05
-0.35	-1	-1e-05
-0.35	-0.9	-1e-05
-0.35	-0.8	-1e-05
-0.35	-0.7	-1e-05
-0.35	-0.6	-1e-05
-0.35	-0.5	-1e-05
-0.35	-0.4	-1e-05
-0.35	-0.3	-1e-05
-0.35	-0.2	-1e-05
-0.35	-0.1	-1e-05
-0.35	0	-1e-05
-0.35	0.1	-1e-05
-0.35	0.2	-1e-05
-0.35	0.3	-1e-05
-0.35	0.4	-9.975e-06
-0.35	0.5	0.032564
-0.35	0.6	0.218016
-0.35	0.7	0.468352
-0.35	0.8	0.256982
-0.35	0.9	0.0641098
-0.35	1	0.0155654
-0.35	1.1	0.0258009
-0.35	1.2	0.0669762
-0.35	1.3	0.0794563
-0.35	1.4	0.0450526
-0.35	1.5	0.023622
-0.35	1.6	0.0254405
-0.35	1.7	0.0244274
-0.35	1.8	0.0311021
-0.35	1.9	0.0432874
-0.35	2	0.0363452
-0.35	2.1	0.0195417
-0.35	2.2	0.0180763
-0.35	2.3	0.0236014
-0.35	2.4	0.0277615
-0.35	2.5	0.0198337
-0.35	2.6	0.0185825
-0.35	2.7	0.0118084
-0.35	2.8	0.00743661
-0.35	2.9	0.00988229
-0.35	3	0.0175773
-0.35	3.1	0.0236397
-0.35	3.2	0.0275499
-0.35	3.3	0.0342641
-0.35	3.4	0.036628
-0.35	3.5	0.0299816
-0.35	3.6	0.029689
-0.35	3.7	0.0300389
-0.35	3.8	0.0266324
-0.35	3.9	0.0172556
-0.35	4	0.0141462
-0.35	4.1	0.0178513
-0.35	4.2	0.0263123
-0.35	4.3	0.0283856
-0.35	4.4	0.0414852
-0.35	4.5	0.0853884
-0.35	4.6	0.170999
-0.35	4.7	0.234333
-0.35	4.8	0.211744
-0.35	4.9	0.245698
-0.35	5	0.28357
-0.35	5.1	0.231695
-0.35	5.2	0.114403
-0.35	5.3	0.0313055
-0.35	5.4	0.00556344
-0.35	5.5	0.00070503
-0.35	5.6	-7.8e-06
-0.35	5.7	-9.7e-06
-0.35	5.8	-1e-05
-0.35	5.9	-1e-05
-0.35	6	-1e-05
-0.35	6.1	-1e-05
-0.35	6.2	-1e-05
-0.35	6.3	-1e-05
-0.35	6.4	-1e-05
-0.35	6.5	-1e-05
-0.35	6.6	-1e-05
-0.35	6.7	-1e-05
-0.35	6.8	-1e-05
-0.35	6.9	-1e-05
-0.35	7	-1e-05
-0.35	7.1	-1e-05
-0.35	7.2	-1e-05
-0.35	7.3	-1e-05
-0.35	7.4	-1e-05
-0.35	7.5	-1e-05
-0.35	7.6	-1e-05
-0.35	7.7	-1e-05
-0.35	7.8	-1e-05
-0.35	7.9	-1e-05
-0.35	8	-1e-05
-0.34	-1	-1e-05
-0.34	-0.9	-1e-05
-0.34	-0.8	-1e-05
-0.34	-0.7	-1e-05
-0.34	-0.6	-1e-05
-0.34	-0.5	-1e-05
-0.34	-0.4	-1e-05
-0.34	-0.3	-1e-05
-0.34	-0.2	-1e-05
-0.34	-0.1	-1e-05
-0.34	0	-1e-05
-0.34	0.1	-1e-05
-0.34	0.2	-1e-05
-0.34	0.3	-9.975e-06
-0.34	0.4	-9.775e-06
-0.34	0.5	0.0242381
-0.34	0.6	0.148311
-0.34	0.7	0.262648
-0.34	0.8	0.183409
-0.34	0.9	0.054931
-0.34	1	0.0166922
-0.34	1.1	0.0182746
-0.34	1.2	0.0363491
-0.34	1.3	0.052801
-0.34	1.4	0.0403789
-0.34	1.5	0.0210401
-0.34	1.6	0.0214018
-0.34	1.7	0.0220619
-0.34	1.8	0.0282374
-0.34	1.9	0.0420843
-0.34	2	0.0297721
-0.34	2.1	0.0182338
-0.34	2.2	0.0144318
-0.34	2.3	0.0169287
-0.34	2.4	0.0211315
-0.34	2.5	0.0215329
-0.34	2.6	0.020535
-0.34	2.7	0.0150662
-0.34	2.8	0.0105529
-0.34	2.9	0.0168363
-0.34	3	0.0296052
-0.34	3.1	0.0298394
-0.34	3.2	0.0266181
-0.34	3.3	0.0249603
-0.34	3.4	0.0324974
-0.34	3.5	0.0361133
-0.34	3.6	0.0322403
-0.34	3.7	0.0384334
-0.34	3.8	0.0452953
-0.34	3.9	0.0387383
-0.34	4	0.027615
-0.34	4.1	0.0317265
-0.34	4.2	0.0456373
-0.34	4.3	0.037671
-0.34	4.4	0.0532863
-0.34	4.5	0.125311
-0.34	4.6	0.179845
-0.34	4.7	0.204405
-0.34	4.8	0.200633
-0.34	4.9	0.236599
-0.34	5	0.295759
-0.34	5.1	0.264555
-0.34	5.2	0.106272
-0.34	5.3	0.0197417
-0.34	5.4	0.00238001
-0.34	5.5	0.00153816
-0.34	5.6	0.00102019
-0.34	5.7	0.00024731
-0.34	5.8	-9.975e-06
-0.34	5.9	-1e-05
-0.34	6	-1e-05
-0.34	6.1	-1e-05
-0.34	6.2	-1e-05
-0.34	6.3	-1e-05
-0.34	6.4	-1e-05
-0.34	6.5	-1e-05
-0.34	6.6	-1e-05
-0.34	6.7	-1e-05
-0.34	6.8	-1e-05
-0.34	6.9	-1e-05
-0.34	7	-1e-05
-0.34	7.1	-1e-05
-0.34	7.2	-1e-05
-0.34	7.3	-1e-05
-0.34	7.4	-1e-05
-0.34	7.5	-1e-05
-0.34	7.6	-1e-05
-0.34	7.7	-1e-05
-0.34	7.8	-1e-05
-0.34	7.9	-1e-05
-0.34	8	-1e-05
-0.33	-1	-1e-05
-0.33	-0.9	-1e-05
-0.33	-0.8	-1e-05
-0.33	-0.7	-1e-05
-0.33	-0.6	-1e-05
-0.33	-0.5	-1e-05
-0.33	-0.4	-1e-05
-0.33	-0.3	-1e-05
-0.33	-0.2	-1e-05
-0.33	-0.1	-1e-05
-0.33	0	-1e-05
-0.33	0.1	-1e-05
-0.33	0.2	-9.975e-06
-0.33	0.3	-9.775e-06
-0.33	0.4	0.00033347
-0.33	0.5	0.0121013
-0.33	0.6	0.063419
-0.33	0.7	0.135438
-0.33	0.8	0.128133
-0.33	0.9	0.06959
-0.33	1	0.0367402
-0.33	1.1	0.0219907
-0.33	1.2	0.0266727
-0.33	1.3	0.0304422
-0.33	1.4	0.0233733
-0.33	1.5	0.0176366
-0.33	1.6	0.0217689
-0.33	1.7	0.0261265
-0.33	1.8	0.023844
-0.33	1.9	0.026523
-0.33	2	0.024489
-0.33	2.1	0.0239072
-0.33	2.2	0.0186379
-0.33	2.3	0.0202645
-0.33	2.4	0.0258547
-0.33	2.5	0.0272241
-0.33	2.6	0.0216311
-0.33	2.7	0.018641
-0.33	2.8	0.0176352
-0.33	2.9	0.0255189
-0.33	3	0.0366566
-0.33	3.1	0.0300727
-0.33	3.2	0.0236821
-0.33	3.3	0.0199699
-0.33	3.4	0.0233359
-0.33	3.5	0.0299847
-0.33	3.6	0.0306407
-0.33	3.7	0.0417691
-0.33	3.8	0.0653039
-0.33	3.9	0.0653072
-0.33	4	0.0476877
-0.33	4.1	0.0513232
-0.33	4.2	0.082587
-0.33	4.3	0.0690011
-0.33	4.4	0.0731839
-0.33	4.5	0.128419
-0.33	4.6	0.186453
-0.33	4.7	0.172792
-0.33	4.8	0.173197
-0.33	4.9	0.205057
-0.33	5	0.245337
-0.33	5.1	0.170845
-0.33	5.2	0.0743184
-0.33	5.3	0.0182869
-0.33	5.4	0.00781345
-0.33	5.5	0.0102713
-0.33	5.6	0.00615799
-0.33	5.7	0.00101844
-0.33	5.8	-9.875e-06
-0.33	5.9	-1e-05
-0.33	6	-1e-05
-0.33	6.1	-1e-05
-0.33	6.2	-1e-05
-0.33	6.3	-1e-05
-0.33	6.4	-1e-05
-0.33	6.5	-1e-05
-0.33	6.6	-1e-05
-0.33	6.7	-1e-05
-0.33	6.8	-1e-05
-0.33	6.9	-1e-05
-0.33	7	-1e-05
-0.33	7.1	-1e-05
-0.33	7.2	-1e-05
-0.33	7.3	-1e-05
-0.33	7.4	-1e-05
-0.33	7.5	-1e-05
-0.33	7.6	-1e-05
-0.33	7.7	-1e-05
-0.33	7.8	-1e-05
-0.33	7.9	-1e-05
-0.33	8	-1e-05
-0.32	-1	-1e-05
-0.32	-0.9	-1e-05
-0.32	-0.8	-1e-05
-0.32	-0.7	-1e-05
-0.32	-0.6	-1e-05
-0.32	-0.5	-1e-05
-0.32	-0.4	-1e-05
-0.32	-0.3	-1e-05
-0.32	-0.2	-1e-05
-0.32	-0.1	-1e-05
-0.32	0	-1e-05
-0.32	0.1	-1e-05
-0.32	0.2	0.000689172
-0.32	0.3	0.00278717
-0.32	0.4	0.00593404
-0.32	0.5	0.0182061
-0.32	0.6	0.0564476
-0.32	0.7	0.112332
-0.32	0.8	0.128627
-0.32	0.9	0.0999711
-0.32	1	0.0535847
-0.32	1.1	0.039779
-0.32	1.2	0.0430162
-0.32	1.3	0.0299555
-0.32	1.4	0.019321
-0.32	1.5	0.0233401
-0.32	1.6	0.0265349
-0.32	1.7	0.0262879
-0.32	1.8	0.024281
-0.32	1.9	0.0266616
-0.32	2	0.0253452
-0.32	2.1	0.0240579
-0.32	2.2	0.024932
-0.32	2.3	0.0253197
-0.32	2.4	0.0254131
-0.32	2.5	0.0285486
-0.32	2.6	0.0243312
-0.32	2.7	0.0232861
-0.32	2.8	0.022922
-0.32	2.9	0.0284282
-0.32	3	0.034519
-0.32	3.1	0.0246712
-0.32	3.2	0.020824
-0.32	3.3	0.0219779
-0.32	3.4	0.0222763
-0.32	3.5	0.0287935
-0.32	3.6	0.0326726
-0.32	3.7	0.0437205
-0.32	3.8	0.0535059
-0.32	3.9	0.0637278
-0.32	4	0.0641203
-0.32	4.1	0.0709364
-0.32	4.2	0.0898608
-0.32	4.3	0.0998638
-0.32	4.4	0.102763
-0.32	4.5	0.149991
-0.32	4.6	0.190279
-0.32	4.7	0.206972
-0.32	4.8	0.208206
-0.32	4.9	0.212233
-0.32	5	0.172695
-0.32	5.1	0.108467
-0.32	5.2	0.059561
-0.32	5.3	0.0231562
-0.32	5.4	0.0158018
-0.32	5.5	0.0236197
-0.32	5.6	0.010781
-0.32	5.7	0.00153301
-0.32	5.8	-9.75e-06
-0.32	5.9	-1e-05
-0.32	6	-1e-05
-0.32	6.1	-1e-05
-0.32	6.2	-1e-05
-0.32	6.3	-1e-05
-0.32	6.4	-1e-05
-0.32	6.5	-1e-05
-0.32	6.6	-1e-05
-0.32	6.7	-1e-05
-0.32	6.8	-1e-05
-0.32	6.9	-1e-05
-0.32	7	-1e-05
-0.32	7.1	-1e-05
-0.32	7.2	-1e-05
-0.32	7.3	-1e-05
-0.32	7.4	-1e-05
-0.32	7.5	-1e-05
-0.32	7.6	-1e-05
-0.32	7.7	-1e-05
-0.32	7.8	-1e-05
-0.32	7.9	-1e-05
-0.32	8	-1e-05
-0.31	-1	-1e-05
-0.31	-0.9	-1e-05
-0.31	-0.8	-1e-05
-0.31	-0.7	-1e-05
-0.31	-0.6	-1e-05
-0.31	-0.5	-1e-05
-0.31	-0.4	-1e-05
-0.31	-0.3	-1e-05
-0.31	-0.2	-1e-05
-0.31	-0.1	-1e-05
-0.31	0	-1e-05
-0.31	0.1	-9.975e-06
-0.31	0.2	0.00278657
-0.31	0.3	0.0169286
-0.31	0.4	0.0325504
-0.31	0.5	0.0484048
-0.31	0.6	0.0886019
-0.31	0.7	0.111022
-0.31	0.8	0.114166
-0.31	0.9	0.093075
-0.31	1	0.0743512
-0.31	1.1	0.0732942
-0.31	1.2	0.0466706
-0.31	1.3	0.0217971
-0.31	1.4	0.0184592
-0.31	1.5	0.0305411
-0.31	1.6	0.0267868
-0.31	1.7	0.0240776
-0.31	1.8	0.0277791
-0.31	1.9	0.028055
-0.31	2	0.0274511
-0.31	2.1	0.0311991
-0.31	2.2	0.0352016
-0.31	2.3	0.0380389
-0.31	2.4	0.0233605
-0.31	2.5	0.0163249
-0.31	2.6	0.0209446
-0.31	2.7	0.0289131
-0.31	2.8	0.0272104
-0.31	2.9	0.0291051
-0.31	3	0.0253753
-0.31	3.1	0.0176627
-0.31	3.2	0.0193205
-0.31	3.3	0.0212686
-0.31	3.4	0.022508
-0.31	3.5	0.0316341
-0.31	3.6	0.0353756
-0.31	3.7	0.0393138
-0.31	3.8	0.0517019
-0.31	3.9	0.0586528
-0.31	4	0.0780575
-0.31	4.1	0.0958086
-0.31	4.2	0.103145
-0.31	4.3	0.117052
-0.31	4.4	0.133293
-0.31	4.5	0.163726
-0.31	4.6	0.207315
-0.31	4.7	0.244284
-0.31	4.8	0.25765
-0.31	4.9	0.260826
-0.31	5	0.185109
-0.31	5.1	0.10022
-0.31	5.2	0.0520421
-0.31	5.3	0.0333971
-0.31	5.4	0.0395438
-0.31	5.5	0.0357045
-0.31	5.6	0.0159067
-0.31	5.7	0.00278422
-0.31	5.8	-9.725e-06
-0.31	5.9	-1e-05
-0.31	6	-1e-05
-0.31	6.1	-1e-05
-0.31	6.2	-1e-05
-0.31	6.3	-1e-05
-0.31	6.4	-1e-05
-0.31	6.5	-1e-05
-0.31	6.6	-1e-05
-0.31	6.7	-1e-05
-0.31	6.8	-1e-05
-0.31	6.9	-1e-05
-0.31	7	-1e-05
-0.31	7.1	-1e-05
-0.31	7.2	-1e-05
-0.31	7.3	-1e-05
-0.31	7.4	-1e-05
-0.31	7.5	-1e-05
-0.31	7.6	-1e-05
-0.31	7.7	-1e-05
-0.31	7.8	-1e-05
-0.31	7.9	-1e-05
-0.31	8	-1e-05
-0.3	-1	-1e-05
-0.3	-0.9	-1e-05
-0.3	-0.8	-1e-05
-0.3	-0.7	-1e-05
-0.3	-0.6	-1e-05
-0.3	-0.5	-1e-05
-0.3	-0.4	-1e-05
-0.3	-0.3	-1e-05
-0.3	-0.2	-1e-05
-0.3	-0.1	-1e-05
-0.3	0	-9.975e-06
-0.3	0.1	-9.775e-06
-0.3	0.2	0.00418551
-0.3	0.3	0.029257
-0.3	0.4	0.0721028
-0.3	0.5	0.0883839
-0.3	0.6	0.146765
-0.3	0.7	0.1706
-0.3	0.8	0.101933
-0.3	0.9	0.0648272
-0.3	1	0.0819852
-0.3	1.1	0.0860085
-0.3	1.2	0.0490862
-0.3	1.3	0.0201482
-0.3	1.4	0.0176047
-0.3	1.5	0.0242046
-0.3	1.6	0.0284429
-0.3	1.7	0.0267824
-0.3	1.8	0.0215535
-0.3	1.9	0.0200339
-0.3	2	0.0266955
-0.3	2.1	0.0294476
-0.3	2.2	0.0338643
-0.3	2.3	0.0371504
-0.3	2.4	0.0281385
-0.3	2.5	0.0155342
-0.3	2.6	0.0183858
-0.3	2.7	0.0329316
-0.3	2.8	0.0355521
-0.3	2.9	0.0387622
-0.3	3	0.0237669
-0.3	3.1	0.0174472
-0.3	3.2	0.0274371
-0.3	3.3	0.0290766
-0.3	3.4	0.0242009
-0.3	3.5	0.0348611
-0.3	3.6	0.0497077
-0.3	3.7	0.051216
-0.3	3.8	0.0631075
-0.3	3.9	0.0744572
-0.3	4	0.0810884
-0.3	4.1	0.100653
-0.3	4.2	0.112545
-0.3	4.3	0.12072
-0.3	4.4	0.14341
-0.3	4.5	0.151094
-0.3	4.6	0.168253
-0.3	4.7	0.195753
-0.3	4.8	0.22459
-0.3	4.9	0.236707
-0.3	5	0.213921
-0.3	5.1	0.133495
-0.3	5.2	0.0571693
-0.3	5.3	0.0588839
-0.3	5.4	0.116947
-0.3	5.5	0.108944
-0.3	5.6	0.0490103
-0.3	5.7	0.00730791
-0.3	5.8	-9.65e-06
-0.3	5.9	-9.975e-06
-0.3	6	-1e-05
-0.3	6.1	-1e-05
-0.3	6.2	-1e-05
-0.3	6.3	-1e-05
-0.3	6.4	-1e-05
-0.3	6.5	-1e-05
-0.3	6.6	-1e-05
-0.3	6.7	-1e-05
-0.3	6.8	-1e-05
-0.3	6.9	-1e-05
-0.3	7	-1e-05
-0.3	7.1	-1e-05
-0.3	7.2	-1e-05
-0.3	7.3	-1e-05
-0.3	7.4	-1e-05
-0.3	7.5	-1e-05
-0.3	7.6	-1e-05
-0.3	7.7	-1e-05
-0.3	7.8	-1e-05
-0.3	7.9	-1e-05
-0.3	8	-1e-05
-0.29	-1	-1e-05
-0.29	-0.9	-1e-05
-0.29	-0.8	-1e-05
-0.29	-0.7	-1e-05
-0.29	-0.6	-1e-05
-0.29	-0.5	-1e-05
-0.29	-0.4	-1e-05
-0.29	-0.3	-1e-05
-0.29	-0.2	-1e-05
-0.29	-0.1	0.00200497
-0.29	0	0.00804999
-0.29	0.1	0.0120808
-0.29	0.2	0.0108493
-0.29	0.3	0.0224008
-0.29	0.4	0.0620988
-0.29	0.5	0.142681
-0.29	0.6	0.244783
-0.29	0.7	0.25462
-0.29	0.8	0.119508
-0.29	0.9	0.0432898
-0.29	1	0.0472551
-0.29	1.1	0.0593194
-0.29	1.2	0.0528426
-0.29	1.3	0.033567
-0.29	1.4	0.0309684
-0.29	1.5	0.0299556
-0.29	1.6	0.0324619
-0.29	1.7	0.0323278
-0.29	1.8	0.0252713
-0.29	1.9	0.018434
-0.29	2	0.0201773
-0.29	2.1	0.0231475
-0.29	2.2	0.0253879
-0.29	2.3	0.0375249
-0.29	2.4	0.0354637
-0.29	2.5	0.0244321
-0.29	2.6	0.0179684
-0.29	2.7	0.0249028
-0.29	2.8	0.040711
-0.29	2.9	0.0478773
-0.29	3	0.0313929
-0.29	3.1	0.0277842
-0.29	3.2	0.0354032
-0.29	3.3	0.0327298
-0.29	3.4	0.0323076
-0.29	3.5	0.0423753
-0.29	3.6	0.058903
-0.29	3.7	0.0696853
-0.29	3.8	0.0847646
-0.29	3.9	0.0914252
-0.29	4	0.107431
-0.29	4.1	0.137771
-0.29	4.2	0.147655
-0.29	4.3	0.142658
-0.29	4.4	0.140683
-0.29	4.5	0.148073
-0.29	4.6	0.142149
-0.29	4.7	0.150515
-0.29	4.8	0.167374
-0.29	4.9	0.199804
-0.29	5	0.205625
-0.29	5.1	0.142264
-0.29	5.2	0.0819265
-0.29	5.3	0.100339
-0.29	5.4	0.17006
-0.29	5.5	0.190179
-0.29	5.6	0.0764792
-0.29	5.7	0.010582
-0.29	5.8	-9e-06
-0.29	5.9	-9.875e-06
-0.29	6	-1e-05
-0.29	6.1	-1e-05
-0.29	6.2	-1e-05
-0.29	6.3	-1e-05
-0.29	6.4	-1e-05
-0.29	6.5	-1e-05
-0.29	6.6	-1e-05
-0.29	6.7	-1e-05
-0.29	6.8	-1e-05
-0.29	6.9	-1e-05
-0.29	7	-1e-05
-0.29	7.1	-1e-05
-0.29	7.2	-1e-05
-0.29	7.3	-1e-05
-0.29	7.4	-1e-05
-0.29	7.5	-1e-05
-0.29	7.6	-1e-05
-0.29	7.7	-1e-05
[truncated: 11,742 more rows]

## Sheet: panel b
l (rlu)	Energy (meV)	intensity (arb. unit.)
-15.5	-1	0
-15.5	-0.9	0.216959
-15.5	-0.8	0.263018
-15.5	-0.7	0.210125
-15.5	-0.6	0.13144
-15.5	-0.5	0.122356
-15.5	-0.4	0.30929
-15.5	-0.3	0.993972
-15.5	-0.2	2.09837
-15.5	-0.1	2.64967
-15.5	0	2.37238
-15.5	0.1	1.27392
-15.5	0.2	0.499706
-15.5	0.3	0.188132
-15.5	0.4	0.0904991
-15.5	0.5	0.123191
-15.5	0.6	0.221635
-15.5	0.7	0.328984
-15.5	0.8	0.408605
-15.5	0.9	0.386875
-15.5	1	0.396414
-15.5	1.1	0.444131
-15.5	1.2	0.51901
-15.5	1.3	0.630397
-15.5	1.4	0.740166
-15.5	1.5	0.730049
-15.5	1.6	0.713952
-15.5	1.7	0.714981
-15.5	1.8	0.624126
-15.5	1.9	0.55643
-15.5	2	0.541303
-15.5	2.1	0.536594
-15.5	2.2	0.561002
-15.5	2.3	0.586694
-15.5	2.4	0.51988
-15.5	2.5	0.439616
-15.5	2.6	0.344952
-15.5	2.7	0.292168
-15.5	2.8	0.278875
-15.5	2.9	0.23454
-15.5	3	0.221817
-15.5	3.1	0.227896
-15.5	3.2	0.19496
-15.5	3.3	0.115254
-15.5	3.4	0.11185
-15.5	3.5	0.165094
-15.5	3.6	0.148938
-15.5	3.7	0.110035
-15.5	3.8	0.088891
-15.5	3.9	0.0754731
-15.5	4	0.0616466
-15.5	4.1	0.0341855
-15.5	4.2	0.0208219
-15.5	4.3	0.0105577
-15.5	4.4	0.00186706
-15.5	4.5	-9.975e-08
-15.5	4.6	-1e-07
-15.5	4.7	-1e-07
-15.5	4.8	-1e-07
-15.5	4.9	-1e-07
-15.5	5	-1e-07
-15.5	5.1	-1e-07
-15.5	5.2	-1e-07
-15.5	5.3	-1e-07
-15.5	5.4	-1e-07
-15.5	5.5	-1e-07
-15.5	5.6	-1e-07
-15.5	5.7	-1e-07
-15.5	5.8	-1e-07
-15.5	5.9	-1e-07
-15.5	6	-1e-07
-15.5	6.1	-1e-07
-15.5	6.2	-1e-07
-15.5	6.3	-1e-07
-15.5	6.4	-1e-07
-15.5	6.5	-1e-07
-15.5	6.6	-1e-07
-15.5	6.7	-1e-07
-15.5	6.8	-1e-07
-15.5	6.9	-1e-07
-15.5	7	-1e-07
-15.5	7.1	-1e-07
-15.5	7.2	-1e-07
-15.5	7.3	-1e-07
-15.5	7.4	-1e-07
-15.5	7.5	-1e-07
-15.5	7.6	-1e-07
-15.5	7.7	-1e-07
-15.5	7.8	-1e-07
-15.5	7.9	-1e-07
-15.5	8	-1e-07
-15.45	-1	0
-15.45	-0.9	0.170941
-15.45	-0.8	0.196213
-15.45	-0.7	0.168546
-15.45	-0.6	0.118675
-15.45	-0.5	0.12576
-15.45	-0.4	0.313507
-15.45	-0.3	1.03227
-15.45	-0.2	2.14387
-15.45	-0.1	3.01999
-15.45	0	3.06403
-15.45	0.1	2.15196
-15.45	0.2	0.915589
-15.45	0.3	0.268234
-15.45	0.4	0.103005
-15.45	0.5	0.151737
-15.45	0.6	0.241428
-15.45	0.7	0.369481
-15.45	0.8	0.462068
-15.45	0.9	0.486281
-15.45	1	0.568512
-15.45	1.1	0.657467
-15.45	1.2	0.676692
-15.45	1.3	0.713651
-15.45	1.4	0.719733
-15.45	1.5	0.684616
-15.45	1.6	0.721882
-15.45	1.7	0.712995
-15.45	1.8	0.55881
-15.45	1.9	0.464035
-15.45	2	0.489331
-15.45	2.1	0.496797
-15.45	2.2	0.532127
-15.45	2.3	0.53328
-15.45	2.4	0.458581
-15.45	2.5	0.37536
-15.45	2.6	0.327005
-15.45	2.7	0.29662
-15.45	2.8	0.293173
-15.45	2.9	0.241741
-15.45	3	0.214941
-15.45	3.1	0.246094
-15.45	3.2	0.236341
-15.45	3.3	0.1215
-15.45	3.4	0.0599513
-15.45	3.5	0.083484
-15.45	3.6	0.110174
-15.45	3.7	0.111734
-15.45	3.8	0.085033
-15.45	3.9	0.079564
-15.45	4	0.0601976
-15.45	4.1	0.0471323
-15.45	4.2	0.0495883
-15.45	4.3	0.024542
-15.45	4.4	0.00502285
-15.45	4.5	0.00073854
-15.45	4.6	0.000153783
-15.45	4.7	-1e-07
-15.45	4.8	-1e-07
-15.45	4.9	-1e-07
-15.45	5	-1e-07
-15.45	5.1	-1e-07
-15.45	5.2	-1e-07
-15.45	5.3	-1e-07
-15.45	5.4	-1e-07
-15.45	5.5	-1e-07
-15.45	5.6	-1e-07
-15.45	5.7	-1e-07
-15.45	5.8	-1e-07
-15.45	5.9	-1e-07
-15.45	6	-1e-07
-15.45	6.1	-1e-07
-15.45	6.2	-1e-07
-15.45	6.3	-1e-07
-15.45	6.4	-1e-07
-15.45	6.5	-1e-07
-15.45	6.6	-1e-07
-15.45	6.7	-1e-07
-15.45	6.8	-1e-07
-15.45	6.9	-1e-07
-15.45	7	-1e-07
-15.45	7.1	-1e-07
-15.45	7.2	-1e-07
-15.45	7.3	-1e-07
-15.45	7.4	-1e-07
-15.45	7.5	-1e-07
-15.45	7.6	-1e-07
-15.45	7.7	-1e-07
-15.45	7.8	-1e-07
-15.45	7.9	-1e-07
-15.45	8	-1e-07
-15.4	-1	0.331359
-15.4	-0.9	0.272238
-15.4	-0.8	0.228646
-15.4	-0.7	0.171663
-15.4	-0.6	0.139313
-15.4	-0.5	0.128642
-15.4	-0.4	0.360545
-15.4	-0.3	1.18869
-15.4	-0.2	2.47211
-15.4	-0.1	3.35452
-15.4	0	3.36378
-15.4	0.1	2.41748
-15.4	0.2	1.19128
-15.4	0.3	0.375729
-15.4	0.4	0.120954
-15.4	0.5	0.131015
-15.4	0.6	0.237054
-15.4	0.7	0.398695
-15.4	0.8	0.52404
-15.4	0.9	0.629025
-15.4	1	0.711237
-15.4	1.1	0.871576
-15.4	1.2	0.932325
-15.4	1.3	0.7973
-15.4	1.4	0.694612
-15.4	1.5	0.682295
-15.4	1.6	0.820101
-15.4	1.7	0.760145
-15.4	1.8	0.568662
-15.4	1.9	0.507166
-15.4	2	0.492206
-15.4	2.1	0.449014
-15.4	2.2	0.453243
-15.4	2.3	0.453494
-15.4	2.4	0.3875
-15.4	2.5	0.346207
-15.4	2.6	0.279677
-15.4	2.7	0.282477
-15.4	2.8	0.306603
-15.4	2.9	0.238855
-15.4	3	0.17878
-15.4	3.1	0.190122
-15.4	3.2	0.225809
-15.4	3.3	0.136287
-15.4	3.4	0.0591043
-15.4	3.5	0.0517181
-15.4	3.6	0.0685413
-15.4	3.7	0.0757494
-15.4	3.8	0.0751677
-15.4	3.9	0.075725
-15.4	4	0.074764
-15.4	4.1	0.0516809
-15.4	4.2	0.0509626
-15.4	4.3	0.0313252
-15.4	4.4	0.0127241
-15.4	4.5	0.00418552
-15.4	4.6	0.000615432
-15.4	4.7	-9.975e-08
-15.4	4.8	-1e-07
-15.4	4.9	-1e-07
-15.4	5	-1e-07
-15.4	5.1	-1e-07
-15.4	5.2	-1e-07
-15.4	5.3	-1e-07
-15.4	5.4	-1e-07
-15.4	5.5	-1e-07
-15.4	5.6	-1e-07
-15.4	5.7	-1e-07
-15.4	5.8	-1e-07
-15.4	5.9	-1e-07
-15.4	6	-1e-07
-15.4	6.1	-1e-07
-15.4	6.2	-1e-07
-15.4	6.3	-1e-07
-15.4	6.4	-1e-07
-15.4	6.5	-1e-07
-15.4	6.6	-1e-07
-15.4	6.7	-1e-07
-15.4	6.8	-1e-07
-15.4	6.9	-1e-07
-15.4	7	-1e-07
-15.4	7.1	-1e-07
-15.4	7.2	-1e-07
-15.4	7.3	-1e-07
-15.4	7.4	-1e-07
-15.4	7.5	-1e-07
-15.4	7.6	-1e-07
-15.4	7.7	-1e-07
-15.4	7.8	-1e-07
-15.4	7.9	-1e-07
-15.4	8	-1e-07
-15.35	-1	0.388767
-15.35	-0.9	0.42918
-15.35	-0.8	0.349998
-15.35	-0.7	0.250332
-15.35	-0.6	0.189026
-15.35	-0.5	0.170032
-15.35	-0.4	0.446744
-15.35	-0.3	1.52695
-15.35	-0.2	3.15072
-15.35	-0.1	3.9515
-15.35	0	3.69328
-15.35	0.1	2.63179
-15.35	0.2	1.2922
-15.35	0.3	0.430172
-15.35	0.4	0.200809
-15.35	0.5	0.258559
-15.35	0.6	0.356006
-15.35	0.7	0.384948
-15.35	0.8	0.508652
-15.35	0.9	0.694043
-15.35	1	0.799103
-15.35	1.1	0.965388
-15.35	1.2	0.986539
-15.35	1.3	0.845147
-15.35	1.4	0.698412
-15.35	1.5	0.745038
-15.35	1.6	0.795973
-15.35	1.7	0.731136
-15.35	1.8	0.629229
-15.35	1.9	0.512531
-15.35	2	0.487591
-15.35	2.1	0.478438
-15.35	2.2	0.490004
-15.35	2.3	0.446138
-15.35	2.4	0.393509
-15.35	2.5	0.31674
-15.35	2.6	0.251166
-15.35	2.7	0.246354
-15.35	2.8	0.28255
-15.35	2.9	0.228942
-15.35	3	0.152186
-15.35	3.1	0.119923
-15.35	3.2	0.127597
-15.35	3.3	0.107007
-15.35	3.4	0.0632053
-15.35	3.5	0.0567674
-15.35	3.6	0.074622
-15.35	3.7	0.0934401
-15.35	3.8	0.094676
-15.35	3.9	0.0572836
-15.35	4	0.042454
-15.35	4.1	0.0324044
-15.35	4.2	0.029709
-15.35	4.3	0.0290999
-15.35	4.4	0.0204085
-15.35	4.5	0.00827307
-15.35	4.6	0.00299199
-15.35	4.7	0.00137909
-15.35	4.8	0.000344698
-15.35	4.9	-1e-07
-15.35	5	-1e-07
-15.35	5.1	-1e-07
-15.35	5.2	-1e-07
-15.35	5.3	-1e-07
-15.35	5.4	-1e-07
-15.35	5.5	-1e-07
-15.35	5.6	-1e-07
-15.35	5.7	-1e-07
-15.35	5.8	-1e-07
-15.35	5.9	-1e-07
-15.35	6	-1e-07
-15.35	6.1	-1e-07
-15.35	6.2	-1e-07
-15.35	6.3	-1e-07
-15.35	6.4	-1e-07
-15.35	6.5	-1e-07
-15.35	6.6	-1e-07
-15.35	6.7	-1e-07
-15.35	6.8	-1e-07
-15.35	6.9	-1e-07
-15.35	7	-1e-07
-15.35	7.1	-1e-07
-15.35	7.2	-1e-07
-15.35	7.3	-1e-07
-15.35	7.4	-1e-07
-15.35	7.5	-1e-07
-15.35	7.6	-1e-07
-15.35	7.7	-1e-07
-15.35	7.8	-1e-07
-15.35	7.9	-1e-07
-15.35	8	-1e-07
-15.3	-1	0.699649
-15.3	-0.9	0.628414
-15.3	-0.8	0.528459
-15.3	-0.7	0.430158
-15.3	-0.6	0.372828
-15.3	-0.5	0.26824
-15.3	-0.4	0.524725
-15.3	-0.3	1.72298
-15.3	-0.2	3.49062
-15.3	-0.1	4.69458
-15.3	0	4.62072
-15.3	0.1	3.41753
-15.3	0.2	1.70679
-15.3	0.3	0.600674
-15.3	0.4	0.360483
-15.3	0.5	0.558631
-15.3	0.6	0.757709
-15.3	0.7	0.527677
-15.3	0.8	0.408705
-15.3	0.9	0.57568
-15.3	1	0.802392
-15.3	1.1	0.985447
-15.3	1.2	0.876245
-15.3	1.3	0.748124
-15.3	1.4	0.708182
-15.3	1.5	0.752164
-15.3	1.6	0.779422
-15.3	1.7	0.725016
-15.3	1.8	0.562349
-15.3	1.9	0.44756
-15.3	2	0.466361
-15.3	2.1	0.581449
-15.3	2.2	0.558798
-15.3	2.3	0.514853
-15.3	2.4	0.434997
-15.3	2.5	0.323554
-15.3	2.6	0.21348
-15.3	2.7	0.198779
-15.3	2.8	0.23265
-15.3	2.9	0.20776
-15.3	3	0.143705
-15.3	3.1	0.0927718
-15.3	3.2	0.0803671
-15.3	3.3	0.0788392
-15.3	3.4	0.0636042
-15.3	3.5	0.0730307
-15.3	3.6	0.126438
-15.3	3.7	0.145331
-15.3	3.8	0.0839524
-15.3	3.9	0.0320727
-15.3	4	0.0148529
-15.3	4.1	0.0173655
-15.3	4.2	0.0233841
-15.3	4.3	0.0198814
-15.3	4.4	0.0151909
-15.3	4.5	0.0144352
-15.3	4.6	0.0154176
-15.3	4.7	0.00917808
-15.3	4.8	0.00198111
-15.3	4.9	0.000150405
-15.3	5	-1e-07
-15.3	5.1	-1e-07
-15.3	5.2	-1e-07
-15.3	5.3	-1e-07
-15.3	5.4	-1e-07
-15.3	5.5	-1e-07
-15.3	5.6	-1e-07
-15.3	5.7	-1e-07
-15.3	5.8	-1e-07
-15.3	5.9	-1e-07
-15.3	6	-1e-07
-15.3	6.1	-1e-07
-15.3	6.2	-1e-07
-15.3	6.3	-1e-07
-15.3	6.4	-1e-07
-15.3	6.5	-1e-07
-15.3	6.6	-1e-07
-15.3	6.7	-1e-07
-15.3	6.8	-1e-07
-15.3	6.9	-1e-07
-15.3	7	-1e-07
-15.3	7.1	-1e-07
-15.3	7.2	-1e-07
-15.3	7.3	-1e-07
-15.3	7.4	-1e-07
-15.3	7.5	-1e-07
-15.3	7.6	-1e-07
-15.3	7.7	-1e-07
-15.3	7.8	-1e-07
-15.3	7.9	-1e-07
-15.3	8	-1e-07
-15.25	-1	0.579923
-15.25	-0.9	0.726854
-15.25	-0.8	0.722887
-15.25	-0.7	0.744731
-15.25	-0.6	0.727458
-15.25	-0.5	0.592744
-15.25	-0.4	4.22826
-15.25	-0.3	17.5522
-15.25	-0.2	32.1348
-15.25	-0.1	30.7398
-15.25	0	16.7865
-15.25	0.1	6.14738
-15.25	0.2	2.21135
-15.25	0.3	0.866014
-15.25	0.4	0.612462
-15.25	0.5	0.863397
-15.25	0.6	1.02809
-15.25	0.7	0.830941
-15.25	0.8	0.456372
-15.25	0.9	0.390979
-15.25	1	0.617138
-15.25	1.1	0.801104
-15.25	1.2	0.793008
-15.25	1.3	0.720472
-15.25	1.4	0.695159
-15.25	1.5	0.756575
-15.25	1.6	0.785775
-15.25	1.7	0.737073
-15.25	1.8	0.572776
-15.25	1.9	0.493777
-15.25	2	0.562051
-15.25	2.1	0.59272
-15.25	2.2	0.545358
-15.25	2.3	0.491956
-15.25	2.4	0.381125
-15.25	2.5	0.257517
-15.25	2.6	0.174614
-15.25	2.7	0.185436
-15.25	2.8	0.20903
-15.25	2.9	0.205832
-15.25	3	0.185032
-15.25	3.1	0.146004
-15.25	3.2	0.103661
-15.25	3.3	0.0944261
-15.25	3.4	0.0761141
-15.25	3.5	0.0902778
-15.25	3.6	0.117699
-15.25	3.7	0.110778
-15.25	3.8	0.0590803
-15.25	3.9	0.0164506
-15.25	4	0.00818114
-15.25	4.1	0.0212247
-15.25	4.2	0.030938
-15.25	4.3	0.0326186
-15.25	4.4	0.0284428
-15.25	4.5	0.0272532
-15.25	4.6	0.0354341
-15.25	4.7	0.020904
-15.25	4.8	0.00640879
-15.25	4.9	0.000783915
-15.25	5	-9.975e-08
-15.25	5.1	-1e-07
-15.25	5.2	-1e-07
-15.25	5.3	-1e-07
-15.25	5.4	-1e-07
-15.25	5.5	-1e-07
-15.25	5.6	-1e-07
-15.25	5.7	-1e-07
-15.25	5.8	-1e-07
-15.25	5.9	-1e-07
-15.25	6	-1e-07
-15.25	6.1	-1e-07
-15.25	6.2	-1e-07
-15.25	6.3	-1e-07
-15.25	6.4	-1e-07
-15.25	6.5	-1e-07
-15.25	6.6	-1e-07
-15.25	6.7	-1e-07
-15.25	6.8	-1e-07
-15.25	6.9	-1e-07
-15.25	7	-1e-07
-15.25	7.1	-1e-07
-15.25	7.2	-1e-07
-15.25	7.3	-1e-07
-15.25	7.4	-1e-07
-15.25	7.5	-1e-07
-15.25	7.6	-1e-07
-15.25	7.7	-1e-07
-15.25	7.8	-1e-07
-15.25	7.9	-1e-07
-15.25	8	-1e-07
-15.2	-1	0.507239
-15.2	-0.9	0.75495
-15.2	-0.8	0.937273
-15.2	-0.7	1.09547
-15.2	-0.6	4.56619
-15.2	-0.5	25.2898
-15.2	-0.4	87.2841
-15.2	-0.3	219.991
-15.2	-0.2	353.025
-15.2	-0.1	337.626
-15.2	0	196.339
-15.2	0.1	70.814
-15.2	0.2	13.7495
-15.2	0.3	1.15308
-15.2	0.4	0.925919
-15.2	0.5	1.17327
-15.2	0.6	1.29917
-15.2	0.7	1.03169
-15.2	0.8	0.661307
-15.2	0.9	0.362198
-15.2	1	0.361554
-15.2	1.1	0.537131
-15.2	1.2	0.751435
-15.2	1.3	0.764767
-15.2	1.4	0.711164
-15.2	1.5	0.771386
-15.2	1.6	0.812533
-15.2	1.7	0.766824
-15.2	1.8	0.606347
-15.2	1.9	0.544917
-15.2	2	0.573968
-15.2	2.1	0.510653
-15.2	2.2	0.491475
-15.2	2.3	0.451592
-15.2	2.4	0.328012
-15.2	2.5	0.205139
-15.2	2.6	0.179984
-15.2	2.7	0.2207
-15.2	2.8	0.2525
-15.2	2.9	0.22537
-15.2	3	0.247013
-15.2	3.1	0.199613
-15.2	3.2	0.148786
-15.2	3.3	0.112857
-15.2	3.4	0.111264
-15.2	3.5	0.110936
-15.2	3.6	0.101312
-15.2	3.7	0.0615107
-15.2	3.8	0.0292035
-15.2	3.9	0.0100016
-15.2	4	0.00787032
-15.2	4.1	0.0227965
-15.2	4.2	0.0466229
-15.2	4.3	0.0563979
-15.2	4.4	0.0593771
-15.2	4.5	0.0356422
-15.2	4.6	0.028006
-15.2	4.7	0.0281972
-15.2	4.8	0.0117671
-15.2	4.9	0.00163091
-15.2	5	-9.775e-08
-15.2	5.1	-9.975e-08
-15.2	5.2	-1e-07
-15.2	5.3	-1e-07
-15.2	5.4	-1e-07
-15.2	5.5	-1e-07
-15.2	5.6	-1e-07
-15.2	5.7	-1e-07
-15.2	5.8	-1e-07
-15.2	5.9	-1e-07
-15.2	6	-1e-07
-15.2	6.1	-1e-07
-15.2	6.2	-1e-07
-15.2	6.3	-1e-07
-15.2	6.4	-1e-07
-15.2	6.5	-1e-07
-15.2	6.6	-1e-07
-15.2	6.7	-1e-07
-15.2	6.8	-1e-07
-15.2	6.9	-1e-07
-15.2	7	-1e-07
-15.2	7.1	-1e-07
-15.2	7.2	-1e-07
-15.2	7.3	-1e-07
-15.2	7.4	-1e-07
-15.2	7.5	-1e-07
-15.2	7.6	-1e-07
-15.2	7.7	-1e-07
-15.2	7.8	-1e-07
-15.2	7.9	-1e-07
-15.2	8	-1e-07
-15.15	-1	0.478445
-15.15	-0.9	0.757537
-15.15	-0.8	1.01298
-15.15	-0.7	1.33188
-15.15	-0.6	16.6125
-15.15	-0.5	138.788
-15.15	-0.4	500.991
-15.15	-0.3	1042.16
-15.15	-0.2	1530.69
-15.15	-0.1	1558.72
-15.15	0	1088.65
-15.15	0.1	458.031
-15.15	0.2	94.3167
-15.15	0.3	10.1093
-15.15	0.4	1.52377
-15.15	0.5	1.30798
-15.15	0.6	1.39416
-15.15	0.7	1.21965
-15.15	0.8	0.873311
-15.15	0.9	0.564737
-15.15	1	0.510123
-15.15	1.1	0.619231
-15.15	1.2	0.77531
-15.15	1.3	0.73846
-15.15	1.4	0.707691
-15.15	1.5	0.752357
-15.15	1.6	0.7276
-15.15	1.7	0.705039
-15.15	1.8	0.617293
-15.15	1.9	0.566916
-15.15	2	0.514093
-15.15	2.1	0.475441
-15.15	2.2	0.45224
-15.15	2.3	0.425954
-15.15	2.4	0.355281
-15.15	2.5	0.246913
-15.15	2.6	0.229629
-15.15	2.7	0.272178
-15.15	2.8	0.236598
-15.15	2.9	0.22876
-15.15	3	0.241466
-15.15	3.1	0.20905
-15.15	3.2	0.179413
-15.15	3.3	0.147563
-15.15	3.4	0.152516
-15.15	3.5	0.149386
-15.15	3.6	0.104934
-15.15	3.7	0.0443767
-15.15	3.8	0.0160382
-15.15	3.9	0.0126804
-15.15	4	0.0225599
-15.15	4.1	0.0363147
-15.15	4.2	0.0391758
-15.15	4.3	0.0441062
-15.15	4.4	0.0520807
-15.15	4.5	0.0276652
-15.15	4.6	0.0177108
-15.15	4.7	0.0242651
-15.15	4.8	0.0122888
-15.15	4.9	0.00195697
-15.15	5	-8.875e-08
-15.15	5.1	-9.775e-08
-15.15	5.2	-9.975e-08
-15.15	5.3	-1e-07
-15.15	5.4	-1e-07
-15.15	5.5	-1e-07
-15.15	5.6	-1e-07
-15.15	5.7	-1e-07
-15.15	5.8	-1e-07
-15.15	5.9	-1e-07
-15.15	6	-1e-07
-15.15	6.1	-1e-07
-15.15	6.2	-1e-07
-15.15	6.3	-1e-07
-15.15	6.4	-1e-07
-15.15	6.5	-1e-07
-15.15	6.6	-1e-07
-15.15	6.7	-1e-07
-15.15	6.8	-1e-07
-15.15	6.9	-1e-07
-15.15	7	-1e-07
-15.15	7.1	-1e-07
-15.15	7.2	-1e-07
-15.15	7.3	-1e-07
-15.15	7.4	-1e-07
-15.15	7.5	-1e-07
-15.15	7.6	-1e-07
-15.15	7.7	-1e-07
-15.15	7.8	-1e-07
-15.15	7.9	-1e-07
-15.15	8	-1e-07
-15.1	-1	0.491355
-15.1	-0.9	0.649487
-15.1	-0.8	0.952442
-15.1	-0.7	1.34288
-15.1	-0.6	27.5501
-15.1	-0.5	268.103
-15.1	-0.4	1087.64
-15.1	-0.3	2270.65
-15.1	-0.2	3046.53
-15.1	-0.1	3418.4
-15.1	0	2840.9
-15.1	0.1	1381.12
-15.1	0.2	400.187
-15.1	0.3	67.4433
-15.1	0.4	7.00203
-15.1	0.5	1.2463
-15.1	0.6	1.18724
-15.1	0.7	1.27587
-15.1	0.8	1.1657
-15.1	0.9	0.903247
-15.1	1	0.863312
-15.1	1.1	0.962731
-15.1	1.2	0.704657
-15.1	1.3	0.528527
-15.1	1.4	0.597632
-15.1	1.5	0.624851
-15.1	1.6	0.623691
-15.1	1.7	0.553191
-15.1	1.8	0.521213
-15.1	1.9	0.54012
-15.1	2	0.51845
-15.1	2.1	0.488975
-15.1	2.2	0.418717
-15.1	2.3	0.402961
-15.1	2.4	0.373493
-15.1	2.5	0.297171
-15.1	2.6	0.269983
-15.1	2.7	0.229753
-15.1	2.8	0.193733
-15.1	2.9	0.215496
-15.1	3	0.214747
-15.1	3.1	0.208018
-15.1	3.2	0.208571
-15.1	3.3	0.185011
-15.1	3.4	0.16736
-15.1	3.5	0.130452
-15.1	3.6	0.0827797
-15.1	3.7	0.0365757
-15.1	3.8	0.023494
-15.1	3.9	0.0346507
-15.1	4	0.0661571
-15.1	4.1	0.0881869
-15.1	4.2	0.0574701
-15.1	4.3	0.0289471
-15.1	4.4	0.0192951
-15.1	4.5	0.012015
-15.1	4.6	0.0133355
-15.1	4.7	0.0199627
-15.1	4.8	0.0139214
-15.1	4.9	0.00525365
-15.1	5	0.0027063
-15.1	5.1	0.00131214
-15.1	5.2	0.00028089
-15.1	5.3	-9.975e-08
-15.1	5.4	-1e-07
-15.1	5.5	-1e-07
-15.1	5.6	-1e-07
-15.1	5.7	-1e-07
-15.1	5.8	-1e-07
-15.1	5.9	-1e-07
-15.1	6	-1e-07
-15.1	6.1	-1e-07
-15.1	6.2	-1e-07
-15.1	6.3	-1e-07
-15.1	6.4	-1e-07
-15.1	6.5	-1e-07
-15.1	6.6	-1e-07
-15.1	6.7	-1e-07
-15.1	6.8	-1e-07
-15.1	6.9	-1e-07
-15.1	7	-1e-07
-15.1	7.1	-1e-07
-15.1	7.2	-1e-07
-15.1	7.3	-1e-07
-15.1	7.4	-1e-07
-15.1	7.5	-1e-07
-15.1	7.6	-1e-07
-15.1	7.7	-1e-07
-15.1	7.8	-1e-07
-15.1	7.9	-1e-07
-15.1	8	-1e-07
-15.05	-1	0.282676
-15.05	-0.9	0.587082
-15.05	-0.8	0.891661
-15.05	-0.7	1.23618
-15.05	-0.6	22.9208
-15.05	-0.5	235.712
-15.05	-0.4	1005.22
-15.05	-0.3	2242.42
-15.05	-0.2	3193.26
-15.05	-0.1	3845.04
-15.05	0	3780.84
-15.05	0.1	2480.76
-15.05	0.2	967.169
-15.05	0.3	215.371
-15.05	0.4	22.8807
-15.05	0.5	1.53834
-15.05	0.6	1.12689
-15.05	0.7	1.24424
-15.05	0.8	1.18218
-15.05	0.9	1.04509
-15.05	1	0.998442
-15.05	1.1	1.00136
-15.05	1.2	0.823484
-15.05	1.3	0.493992
-15.05	1.4	0.376521
-15.05	1.5	0.443222
-15.05	1.6	0.484924
-15.05	1.7	0.456693
-15.05	1.8	0.457413
-15.05	1.9	0.499441
-15.05	2	0.492155
-15.05	2.1	0.46402
-15.05	2.2	0.395152
-15.05	2.3	0.345652
-15.05	2.4	0.31806
-15.05	2.5	0.289334
-15.05	2.6	0.256937
-15.05	2.7	0.173315
-15.05	2.8	0.164491
-15.05	2.9	0.200209
-15.05	3	0.199843
-15.05	3.1	0.203116
-15.05	3.2	0.193796
-15.05	3.3	0.221847
-15.05	3.4	0.199363
-15.05	3.5	0.131916
-15.05	3.6	0.0806377
-15.05	3.7	0.0493086
-15.05	3.8	0.0381264
-15.05	3.9	0.0591832
-15.05	4	0.0962441
-15.05	4.1	0.112079
-15.05	4.2	0.0803563
-15.05	4.3	0.0276641
-15.05	4.4	0.00577415
-15.05	4.5	0.00352297
-15.05	4.6	0.0127603
-15.05	4.7	0.0304892
-15.05	4.8	0.0281109
-15.05	4.9	0.0232378
-15.05	5	0.0173517
-15.05	5.1	0.00762781
-15.05	5.2	0.00112386
-15.05	5.3	-9.775e-08
-15.05	5.4	-9.975e-08
-15.05	5.5	-1e-07
-15.05	5.6	-1e-07
-15.05	5.7	-1e-07
-15.05	5.8	-1e-07
-15.05	5.9	-1e-07
-15.05	6	-1e-07
-15.05	6.1	-1e-07
-15.05	6.2	-1e-07
-15.05	6.3	-1e-07
-15.05	6.4	-1e-07
-15.05	6.5	-1e-07
-15.05	6.6	-1e-07
-15.05	6.7	-1e-07
-15.05	6.8	-1e-07
-15.05	6.9	-1e-07
-15.05	7	-1e-07
-15.05	7.1	-1e-07
-15.05	7.2	-1e-07
-15.05	7.3	-1e-07
-15.05	7.4	-1e-07
-15.05	7.5	-1e-07
-15.05	7.6	-1e-07
-15.05	7.7	-1e-07
-15.05	7.8	-1e-07
-15.05	7.9	-1e-07
-15.05	8	-1e-07
-15	-1	0.811526
-15	-0.9	0.682624
-15	-0.8	0.858338
-15	-0.7	1.02343
-15	-0.6	9.66497
-15	-0.5	101.702
-15	-0.4	466.314
-15	-0.3	1127.38
-15	-0.2	1826.37
-15	-0.1	2526.12
-15	0	2988.22
-15	0.1	2567.26
-15	0.2	1280.41
-15	0.3	326.769
-15	0.4	37.6636
-15	0.5	2.27768
-15	0.6	1.26615
-15	0.7	1.23615
-15	0.8	1.10628
-15	0.9	0.930175
-15	1	0.91318
-15	1.1	1.00511
-15	1.2	0.974877
-15	1.3	0.692514
-15	1.4	0.403042
-15	1.5	0.336599
-15	1.6	0.350737
-15	1.7	0.375997
-15	1.8	0.519029
-15	1.9	0.58657
-15	2	0.54126
-15	2.1	0.494704
-15	2.2	0.394412
-15	2.3	0.305173
-15	2.4	0.290483
-15	2.5	0.271405
-15	2.6	0.234302
-15	2.7	0.172212
-15	2.8	0.167237
-15	2.9	0.184319
-15	3	0.183022
-15	3.1	0.169613
-15	3.2	0.137818
-15	3.3	0.15082
-15	3.4	0.149213
-15	3.5	0.135139
-15	3.6	0.124898
-15	3.7	0.0953071
-15	3.8	0.0555811
-15	3.9	0.049055
-15	4	0.0597976
-15	4.1	0.0612113
-15	4.2	0.0466823
-15	4.3	0.0207811
-15	4.4	0.00663371
-15	4.5	0.00344147
-15	4.6	0.00830337
-15	4.7	0.0229475
-15	4.8	0.0414429
-15	4.9	0.0445084
-15	5	0.0361937
-15	5.1	0.0129709
-15	5.2	0.00168586
-15	5.3	-8.875e-08
-15	5.4	-9.775e-08
-15	5.5	-9.975e-08
-15	5.6	-1e-07
-15	5.7	-1e-07
-15	5.8	-1e-07
-15	5.9	-1e-07
-15	6	-1e-07
-15	6.1	-1e-07
-15	6.2	-1e-07
-15	6.3	-1e-07
-15	6.4	-1e-07
-15	6.5	-1e-07
-15	6.6	-1e-07
-15	6.7	-1e-07
-15	6.8	-1e-07
-15	6.9	-1e-07
-15	7	-1e-07
-15	7.1	-1e-07
-15	7.2	-1e-07
-15	7.3	-1e-07
-15	7.4	-1e-07
-15	7.5	-1e-07
-15	7.6	-1e-07
-15	7.7	-1e-07
-15	7.8	-1e-07
-15	7.9	-1e-07
-15	8	-1e-07
-14.95	-1	1.09929
-14.95	-0.9	0.730173
-14.95	-0.8	0.752064
-14.95	-0.7	0.850369
-14.95	-0.6	2.17961
-14.95	-0.5	21.8004
-14.95	-0.4	110.055
-14.95	-0.3	295.965
-14.95	-0.2	577.715
-14.95	-0.1	993.449
-14.95	0	1414.73
-14.95	0.1	1385.11
-14.95	0.2	804.685
-14.95	0.3	244.644
-14.95	0.4	33.4564
-14.95	0.5	2.68348
-14.95	0.6	1.39664
-14.95	0.7	1.27767
-14.95	0.8	1.10851
-14.95	0.9	0.869643
-14.95	1	0.883634
-14.95	1.1	1.02264
-14.95	1.2	0.961935
-14.95	1.3	0.752046
-14.95	1.4	0.618655
-14.95	1.5	0.497058
-14.95	1.6	0.315242
-14.95	1.7	0.293289
-14.95	1.8	0.513064
-14.95	1.9	0.619549
-14.95	2	0.575473
-14.95	2.1	0.476061
-14.95	2.2	0.383797
-14.95	2.3	0.302352
-14.95	2.4	0.29028
-14.95	2.5	0.277677
-14.95	2.6	0.238271
-14.95	2.7	0.22702
-14.95	2.8	0.206519
-14.95	2.9	0.198556
-14.95	3	0.173731
-14.95	3.1	0.132802
-14.95	3.2	0.113396
-14.95	3.3	0.123344
-14.95	3.4	0.0937635
-14.95	3.5	0.0955623
-14.95	3.6	0.135552
-14.95	3.7	0.116415
-14.95	3.8	0.050018
-14.95	3.9	0.0242035
-14.95	4	0.0300973
-14.95	4.1	0.0323252
-14.95	4.2	0.0261825
-14.95	4.3	0.0173216
-14.95	4.4	0.0123067
-14.95	4.5	0.0047015
-14.95	4.6	0.00270049
-14.95	4.7	0.00984404
-14.95	4.8	0.0248119
-14.95	4.9	0.0363477
-14.95	5	0.0258568
-14.95	5.1	0.00987788
-14.95	5.2	0.00144511
-14.95	5.3	-6.775e-08
-14.95	5.4	-9.025e-08
-14.95	5.5	-9.875e-08
-14.95	5.6	-1e-07
-14.95	5.7	-1e-07
-14.95	5.8	-1e-07
-14.95	5.9	-1e-07
-14.95	6	-1e-07
-14.95	6.1	-1e-07
-14.95	6.2	-1e-07
-14.95	6.3	-1e-07
-14.95	6.4	-1e-07
-14.95	6.5	-1e-07
-14.95	6.6	-1e-07
-14.95	6.7	-1e-07
-14.95	6.8	-1e-07
-14.95	6.9	-1e-07
-14.95	7	-1e-07
-14.95	7.1	-1e-07
-14.95	7.2	-1e-07
-14.95	7.3	-1e-07
-14.95	7.4	-1e-07
-14.95	7.5	-1e-07
-14.95	7.6	-1e-07
-14.95	7.7	-1e-07
-14.95	7.8	-1e-07
-14.95	7.9	-1e-07
-14.95	8	-1e-07
-14.9	-1	0.235385
-14.9	-0.9	0.664426
-14.9	-0.8	0.778643
-14.9	-0.7	0.807412
-14.9	-0.6	0.73681
-14.9	-0.5	2.47271
-14.9	-0.4	11.5849
-14.9	-0.3	37.1663
-14.9	-0.2	99.5137
-14.9	-0.1	223.308
-14.9	0	364.959
-14.9	0.1	394.075
-14.9	0.2	256.677
-14.9	0.3	92.8156
-14.9	0.4	16.8662
-14.9	0.5	2.27121
-14.9	0.6	1.34878
-14.9	0.7	1.22263
-14.9	0.8	1.07067
-14.9	0.9	0.931948
-14.9	1	0.947055
-14.9	1.1	0.991682
-14.9	1.2	0.8355
-14.9	1.3	0.765444
-14.9	1.4	0.753477
-14.9	1.5	0.708947
-14.9	1.6	0.452151
-14.9	1.7	0.278036
-14.9	1.8	0.318238
-14.9	1.9	0.455061
-14.9	2	0.510903
-14.9	2.1	0.4714
-14.9	2.2	0.408325
-14.9	2.3	0.319819
-14.9	2.4	0.280259
-14.9	2.5	0.283447
-14.9	2.6	0.266342
-14.9	2.7	0.227182
-14.9	2.8	0.24946
-14.9	2.9	0.188825
-14.9	3	0.151171
-14.9	3.1	0.146117
-14.9	3.2	0.157095
-14.9	3.3	0.168795
-14.9	3.4	0.0901138
-14.9	3.5	0.0701657
-14.9	3.6	0.109896
-14.9	3.7	0.0790161
-14.9	3.8	0.0286295
-14.9	3.9	0.0138369
-14.9	4	0.0296448
-14.9	4.1	0.047218
-14.9	4.2	0.0396557
-14.9	4.3	0.0281581
-14.9	4.4	0.0146222
-14.9	4.5	0.00393216
-14.9	4.6	0.00115941
-14.9	4.7	0.00427133
-14.9	4.8	0.0132042
-14.9	4.9	0.0248063
-14.9	5	0.0223047
-14.9	5.1	0.01001
-14.9	5.2	0.00197525
-14.9	5.3	0.00163795
-14.9	5.4	0.00245691
-14.9	5.5	0.00163789
-14.9	5.6	0.000409398
-14.9	5.7	-1e-07
-14.9	5.8	-1e-07
-14.9	5.9	-1e-07
-14.9	6	-1e-07
-14.9	6.1	-1e-07
-14.9	6.2	-1e-07
-14.9	6.3	-1e-07
-14.9	6.4	-1e-07
-14.9	6.5	-1e-07
-14.9	6.6	-1e-07
-14.9	6.7	-1e-07
-14.9	6.8	-1e-07
-14.9	6.9	-1e-07
-14.9	7	-1e-07
-14.9	7.1	-1e-07
-14.9	7.2	-1e-07
-14.9	7.3	-1e-07
-14.9	7.4	-1e-07
-14.9	7.5	-1e-07
-14.9	7.6	-1e-07
-14.9	7.7	-1e-07
-14.9	7.8	-1e-07
-14.9	7.9	-1e-07
-14.9	8	-1e-07
-14.85	-1	0.179073
-14.85	-0.9	0.533207
-14.85	-0.8	0.752648
-14.85	-0.7	0.775167
-14.85	-0.6	0.643083
-14.85	-0.5	0.563854
-14.85	-0.4	0.737755
-14.85	-0.3	2.641
-14.85	-0.2	9.89704
-14.85	-0.1	26.0149
-14.85	0	47.8827
-14.85	0.1	58.459
-14.85	0.2	44.5795
-14.85	0.3	19.8388
-14.85	0.4	5.21299
-14.85	0.5	1.38728
-14.85	0.6	1.07636
-14.85	0.7	1.0104
-14.85	0.8	0.897413
-14.85	0.9	0.920437
-14.85	1	1.01074
-14.85	1.1	0.984062
-14.85	1.2	0.856086
-14.85	1.3	0.844445
-14.85	1.4	0.847066
-14.85	1.5	0.75253
-14.85	1.6	0.645909
-14.85	1.7	0.473309
-14.85	1.8	0.338706
-14.85	1.9	0.347708
-14.85	2	0.426639
-14.85	2.1	0.478738
-14.85	2.2	0.462968
-14.85	2.3	0.399952
-14.85	2.4	0.358957
-14.85	2.5	0.352115
-14.85	2.6	0.246696
-14.85	2.7	0.185568
-14.85	2.8	0.191957
-14.85	2.9	0.178742
-14.85	3	0.155455
-14.85	3.1	0.149827
-14.85	3.2	0.205972
-14.85	3.3	0.186608
-14.85	3.4	0.0940267
-14.85	3.5	0.0627482
-14.85	3.6	0.0656172
-14.85	3.7	0.0409373
-14.85	3.8	0.0131468
-14.85	3.9	0.0120956
-14.85	4	0.0330721
-14.85	4.1	0.0446537
-14.85	4.2	0.0372403
-14.85	4.3	0.0347833
-14.85	4.4	0.0157082
-14.85	4.5	0.003193
-14.85	4.6	0.0025294
-14.85	4.7	0.0133278
-14.85	4.8	0.0274438
-14.85	4.9	0.0340573
-14.85	5	0.0359677
-14.85	5.1	0.0152796
-14.85	5.2	0.00402718
-14.85	5.3	0.0103224
-14.85	5.4	0.0171215
-14.85	5.5	0.0103223
-14.85	5.6	0.00176151
-14.85	5.7	-9.975e-08
-14.85	5.8	-1e-07
-14.85	5.9	-1e-07
-14.85	6	-1e-07
-14.85	6.1	-1e-07
-14.85	6.2	-1e-07
-14.85	6.3	-1e-07
-14.85	6.4	-1e-07
-14.85	6.5	-1e-07
-14.85	6.6	-1e-07
-14.85	6.7	-1e-07
-14.85	6.8	-1e-07
-14.85	6.9	-1e-07
-14.85	7	-1e-07
-14.85	7.1	-1e-07
-14.85	7.2	-1e-07
-14.85	7.3	-1e-07
-14.85	7.4	-1e-07
-14.85	7.5	-1e-07
-14.85	7.6	-1e-07
-14.85	7.7	-1e-07
-14.85	7.8	-1e-07
-14.85	7.9	-1e-07
-14.85	8	-1e-07
-14.8	-1	0.403045
-14.8	-0.9	0.405622
-14.8	-0.8	0.551176
-14.8	-0.7	0.59234
-14.8	-0.6	0.544152
-14.8	-0.5	0.392026
-14.8	-0.4	0.474352
-14.8	-0.3	1.18269
-14.8	-0.2	2.49063
-14.8	-0.1	4.07873
-14.8	0	5.79639
-14.8	0.1	6.63305
-14.8	0.2	5.33272
-14.8	0.3	2.99064
-14.8	0.4	1.3894
-14.8	0.5	0.746144
-14.8	0.6	0.664345
-14.8	0.7	0.763561
-14.8	0.8	0.824703
-14.8	0.9	0.911415
-14.8	1	1.06087
-14.8	1.1	1.03712
-14.8	1.2	0.924896
-14.8	1.3	0.862469
-14.8	1.4	0.845243
-14.8	1.5	0.754988
-14.8	1.6	0.796862
-14.8	1.7	0.761646
-14.8	1.8	0.547576
-14.8	1.9	0.462195
-14.8	2	0.368135
-14.8	2.1	0.475226
-14.8	2.2	0.592553
-14.8	2.3	0.556567
-14.8	2.4	0.45872
-14.8	2.5	0.326934
-14.8	2.6	0.221269
-14.8	2.7	0.146811
-14.8	2.8	0.140511
-14.8	2.9	0.155693
-14.8	3	0.151842
-14.8	3.1	0.134198
-14.8	3.2	0.149466
-14.8	3.3	0.137771
-14.8	3.4	0.0839807
-14.8	3.5	0.0762067
-14.8	3.6	0.0726738
-14.8	3.7	0.0403437
-14.8	3.8	0.0170289
-14.8	3.9	0.0122348
-14.8	4	0.0194341
-14.8	4.1	0.0226094
-14.8	4.2	0.0215324
-14.8	4.3	0.0208382
-14.8	4.4	0.0132856
-14.8	4.5	0.00605236
-14.8	4.6	0.00596009
-14.8	4.7	0.0245135
-14.8	4.8	0.0629625
-14.8	4.9	0.0644744
-14.8	5	0.0468244
-14.8	5.1	0.0202312
-14.8	5.2	0.00773772
-14.8	5.3	0.0207786
-14.8	5.4	0.0397004
-14.8	5.5	0.0193467
-14.8	5.6	0.00295137
-14.8	5.7	-9.775e-08
-14.8	5.8	-9.975e-08
-14.8	5.9	-1e-07
-14.8	6	-1e-07
-14.8	6.1	-1e-07
-14.8	6.2	-1e-07
-14.8	6.3	-1e-07
-14.8	6.4	-1e-07
-14.8	6.5	-1e-07
-14.8	6.6	-1e-07
-14.8	6.7	-1e-07
-14.8	6.8	-1e-07
-14.8	6.9	-1e-07
-14.8	7	-1e-07
-14.8	7.1	-1e-07
-14.8	7.2	-1e-07
-14.8	7.3	-1e-07
-14.8	7.4	-1e-07
-14.8	7.5	-1e-07
-14.8	7.6	-1e-07
-14.8	7.7	-1e-07
-14.8	7.8	-1e-07
-14.8	7.9	-1e-07
-14.8	8	-1e-07
-14.75	-1	0.196781
-14.75	-0.9	0.550397
-14.75	-0.8	0.59846
-14.75	-0.7	0.551624
-14.75	-0.6	0.415029
-14.75	-0.5	0.258201
-14.75	-0.4	0.349874
-14.75	-0.3	1.05766
-14.75	-0.2	2.32907
-14.75	-0.1	3.37457
-14.75	0	3.50289
-14.75	0.1	2.80451
-14.75	0.2	1.5347
-14.75	0.3	0.725619
-14.75	0.4	0.491085
-14.75	0.5	0.420889
-14.75	0.6	0.436261
-14.75	0.7	0.606264
-14.75	0.8	0.722989
-14.75	0.9	0.828696
-14.75	1	0.925448
-14.75	1.1	0.914751
-14.75	1.2	0.886624
-14.75	1.3	0.853996
-14.75	1.4	0.816561
-14.75	1.5	0.759107
-14.75	1.6	0.804213
-14.75	1.7	0.778397
-14.75	1.8	0.654792
-14.75	1.9	0.508243
-14.75	2	0.376089
-14.75	2.1	0.446805
-14.75	2.2	0.704665
-14.75	2.3	0.520558
-14.75	2.4	0.389129
-14.75	2.5	0.285985
-14.75	2.6	0.174923
-14.75	2.7	0.163723
-14.75	2.8	0.181118
-14.75	2.9	0.175908
-14.75	3	0.154965
-14.75	3.1	0.112513
-14.75	3.2	0.0871922
-14.75	3.3	0.077273
-14.75	3.4	0.076704
-14.75	3.5	0.0902236
-14.75	3.6	0.0693404
-14.75	3.7	0.0522975
-14.75	3.8	0.0280864
-14.75	3.9	0.0226791
-14.75	4	0.0188305
-14.75	4.1	0.0169915
-14.75	4.2	0.0173478
-14.75	4.3	0.0210016
-14.75	4.4	0.0158663
-14.75	4.5	0.0113705
-14.75	4.6	0.00888726
-14.75	4.7	0.0238227
-14.75	4.8	0.0624351
-14.75	4.9	0.0985482
-14.75	5	0.0708675
-14.75	5.1	0.0309197
-14.75	5.2	0.0199607
-14.75	5.3	0.0235094
-14.75	5.4	0.0281957
-14.75	5.5	0.0154826
-14.75	5.6	0.00521972
-14.75	5.7	0.00426005
-14.75	5.8	0.00283999
-14.75	5.9	0.000709923
-14.75	6	-1e-07
-14.75	6.1	-1e-07
-14.75	6.2	-1e-07
-14.75	6.3	-1e-07
-14.75	6.4	-1e-07
-14.75	6.5	-1e-07
-14.75	6.6	-1e-07
-14.75	6.7	-1e-07
-14.75	6.8	-1e-07
-14.75	6.9	-1e-07
-14.75	7	-1e-07
-14.75	7.1	-1e-07
-14.75	7.2	-1e-07
-14.75	7.3	-1e-07
-14.75	7.4	-1e-07
-14.75	7.5	-1e-07
-14.75	7.6	-1e-07
-14.75	7.7	-1e-07
-14.75	7.8	-1e-07
-14.75	7.9	-1e-07
-14.75	8	-1e-07
-14.7	-1	1.14196
-14.7	-0.9	1.32103
-14.7	-0.8	1.37672
-14.7	-0.7	1.11542
-14.7	-0.6	0.654856
-14.7	-0.5	0.275226
-14.7	-0.4	0.291886
-14.7	-0.3	0.855649
-14.7	-0.2	1.85291
-14.7	-0.1	2.76387
-14.7	0	2.98876
-14.7	0.1	2.35545
-14.7	0.2	1.25237
-14.7	0.3	0.495225
-14.7	0.4	0.310273
-14.7	0.5	0.302547
-14.7	0.6	0.354082
-14.7	0.7	0.483188
-14.7	0.8	0.523091
-14.7	0.9	0.56355
-14.7	1	0.660082
-14.7	1.1	0.735919
-14.7	1.2	0.747908
-14.7	1.3	0.782374
-14.7	1.4	0.77872
-14.7	1.5	0.713523
-14.7	1.6	0.690027
-14.7	1.7	0.709109
-14.7	1.8	0.695258
-14.7	1.9	0.578012
-14.7	2	0.430205
-14.7	2.1	0.381566
-14.7	2.2	0.402769
-14.7	2.3	0.306012
-14.7	2.4	0.242022
-14.7	2.5	0.228408
-14.7	2.6	0.166833
-14.7	2.7	0.189296
-14.7	2.8	0.227636
-14.7	2.9	0.213118
-14.7	3	0.188964
-14.7	3.1	0.142586
-14.7	3.2	0.103147
-14.7	3.3	0.0824743
-14.7	3.4	0.0942987
-14.7	3.5	0.0839225
-14.7	3.6	0.0549453
-14.7	3.7	0.0315887
-14.7	3.8	0.0270963
-14.7	3.9	0.0428948
-14.7	4	0.0421878
-14.7	4.1	0.0266088
-14.7	4.2	0.0261556
-14.7	4.3	0.0412152
-14.7	4.4	0.0280744
-14.7	4.5	0.0130697
-14.7	4.6	0.0116051
-14.7	4.7	0.0241808
-14.7	4.8	0.0535956
-14.7	4.9	0.0855523
-14.7	5	0.0670639
-14.7	5.1	0.0416068
-14.7	5.2	0.0371308
-14.7	5.3	0.0195051
-14.7	5.4	0.00999313
-14.7	5.5	0.00921917
-14.7	5.6	0.0210873
-14.7	5.7	0.0321008
-14.7	5.8	0.0203726
-14.7	5.9	0.00476571
-14.7	6	0.00048133
-14.7	6.1	-1e-07
-14.7	6.2	-1e-07
-14.7	6.3	-1e-07
-14.7	6.4	-1e-07
-14.7	6.5	-1e-07
-14.7	6.6	-1e-07
-14.7	6.7	-1e-07
-14.7	6.8	-1e-07
-14.7	6.9	-1e-07
-14.7	7	-1e-07
-14.7	7.1	-1e-07
-14.7	7.2	-1e-07
-14.7	7.3	-1e-07
-14.7	7.4	-1e-07
-14.7	7.5	-1e-07
-14.7	7.6	-1e-07
-14.7	7.7	-1e-07
-14.7	7.8	-1e-07
-14.7	7.9	-1e-07
-14.7	8	-1e-07
-14.65	-1	1.51027
-14.65	-0.9	2.40882
-14.65	-0.8	2.97949
-14.65	-0.7	2.71928
-14.65	-0.6	1.673
-14.65	-0.5	0.698328
-14.65	-0.4	0.345918
-14.65	-0.3	0.669045
-14.65	-0.2	1.46044
-14.65	-0.1	2.33745
-14.65	0	2.69276
-14.65	0.1	2.12624
-14.65	0.2	1.0869
-14.65	0.3	0.424157
-14.65	0.4	0.279974
-14.65	0.5	0.275141
-14.65	0.6	0.311595
-14.65	0.7	0.342013
-14.65	0.8	0.304663
-14.65	0.9	0.278183
-14.65	1	0.396557
-14.65	1.1	0.565488
-14.65	1.2	0.688663
-14.65	1.3	0.719183
-14.65	1.4	0.663552
-14.65	1.5	0.610713
-14.65	1.6	0.645248
-14.65	1.7	0.693188
-14.65	1.8	0.674722
-14.65	1.9	0.606604
-14.65	2	0.499773
-14.65	2.1	0.38965
-14.65	2.2	0.32584
-14.65	2.3	0.20487
-14.65	2.4	0.150267
-14.65	2.5	0.178309
-14.65	2.6	0.182169
-14.65	2.7	0.188472
-14.65	2.8	0.209672
-14.65	2.9	0.207926
-14.65	3	0.214719
-14.65	3.1	0.170044
-14.65	3.2	0.123262
-14.65	3.3	0.109865
-14.65	3.4	0.0971552
-14.65	3.5	0.0971581
-14.65	3.6	0.067553
-14.65	3.7	0.0389924
-14.65	3.8	0.0273618
-14.65	3.9	0.0516507
-14.65	4	0.0827274
-14.65	4.1	0.0474366
-14.65	4.2	0.031147
-14.65	4.3	0.0512807
-14.65	4.4	0.0456849
-14.65	4.5	0.0284773
-14.65	4.6	0.027998
-14.65	4.7	0.044793
-14.65	4.8	0.0630802
-14.65	4.9	0.0734808
-14.65	5	0.0644024
-14.65	5.1	0.0401694
-14.65	5.2	0.023476
-14.65	5.3	0.0115344
-14.65	5.4	0.00555737
-14.65	5.5	0.0165617
-14.65	5.6	0.0500606
-14.65	5.7	0.0854309
-14.65	5.8	0.0532287
-14.65	5.9	0.0178162
-14.65	6	0.00234671
-14.65	6.1	-9.975e-08
-14.65	6.2	-1e-07
-14.65	6.3	-1e-07
-14.65	6.4	-1e-07
-14.65	6.5	-1e-07
-14.65	6.6	-1e-07
-14.65	6.7	-1e-07
-14.65	6.8	-1e-07
-14.65	6.9	-1e-07
-14.65	7	-1e-07
-14.65	7.1	-1e-07
-14.65	7.2	-1e-07
-14.65	7.3	-1e-07
-14.65	7.4	-1e-07
-14.65	7.5	-1e-07
-14.65	7.6	-1e-07
-14.65	7.7	-1e-07
-14.65	7.8	-1e-07
-14.65	7.9	-1e-07
-14.65	8	-1e-07
-14.6	-1	0.592012
-14.6	-0.9	2.50739
-14.6	-0.8	3.79993
-14.6	-0.7	4.20902
-14.6	-0.6	3.18314
-14.6	-0.5	1.57355
-14.6	-0.4	0.659193
-14.6	-0.3	0.736417
-14.6	-0.2	1.48067
-14.6	-0.1	2.30941
-14.6	0	2.52008
-14.6	0.1	1.87953
-14.6	0.2	0.958181
-14.6	0.3	0.385882
-14.6	0.4	0.266564
-14.6	0.5	0.266454
-14.6	0.6	0.282508
-14.6	0.7	0.243426
-14.6	0.8	0.145668
-14.6	0.9	0.13
-14.6	1	0.253554
-14.6	1.1	0.439775
-14.6	1.2	0.542123
-14.6	1.3	0.574216
-14.6	1.4	0.606975
-14.6	1.5	0.582375
-14.6	1.6	0.59446
-14.6	1.7	0.656952
-14.6	1.8	0.661682
-14.6	1.9	0.599557
-14.6	2	0.538468
-14.6	2.1	0.428827
-14.6	2.2	0.369363
-14.6	2.3	0.292978
-14.6	2.4	0.194575
-14.6	2.5	0.1827
-14.6	2.6	0.195862
-14.6	2.7	0.152045
-14.6	2.8	0.152219
-14.6	2.9	0.193676
-14.6	3	0.213359
-14.6	3.1	0.160957
-14.6	3.2	0.113696
-14.6	3.3	0.103011
-14.6	3.4	0.0975043
-14.6	3.5	0.0813724
-14.6	3.6	0.0911568
-14.6	3.7	0.0788036
-14.6	3.8	0.047683
-14.6	3.9	0.0513794
-14.6	4	0.0795216
-14.6	4.1	0.0523811
-14.6	4.2	0.0254232
-14.6	4.3	0.0339455
-14.6	4.4	0.0509783
-14.6	4.5	0.0489183
-14.6	4.6	0.0536211
-14.6	4.7	0.0881982
-14.6	4.8	0.0962389
-14.6	4.9	0.0811595
-14.6	5	0.046469
-14.6	5.1	0.0221839
-14.6	5.2	0.0143695
-14.6	5.3	0.0155562
-14.6	5.4	0.0163021
-14.6	5.5	0.0287326
-14.6	5.6	0.0702287
-14.6	5.7	0.0919956
-14.6	5.8	0.0870309
-14.6	5.9	0.0340798
-14.6	6	0.00457285
-14.6	6.1	-9.775e-08
-14.6	6.2	-9.975e-08
-14.6	6.3	-1e-07
-14.6	6.4	-1e-07
-14.6	6.5	-1e-07
-14.6	6.6	-1e-07
-14.6	6.7	-1e-07
-14.6	6.8	-1e-07
-14.6	6.9	-1e-07
-14.6	7	-1e-07
-14.6	7.1	-1e-07
-14.6	7.2	-1e-07
-14.6	7.3	-1e-07
-14.6	7.4	-1e-07
-14.6	7.5	-1e-07
-14.6	7.6	-1e-07
-14.6	7.7	-1e-07
-14.6	7.8	-1e-07
-14.6	7.9	-1e-07
-14.6	8	-1e-07
-14.55	-1	0.13202
-14.55	-0.9	1.47382
-14.55	-0.8	2.79943
-14.55	-0.7	3.72486
-14.55	-0.6	3.52331
-14.55	-0.5	2.23093
-14.55	-0.4	1.06164
-14.55	-0.3	0.939057
-14.55	-0.2	1.62425
-14.55	-0.1	2.38421
-14.55	0	2.55223
-14.55	0.1	1.84528
-14.55	0.2	0.920955
-14.55	0.3	0.34719
-14.55	0.4	0.216656
-14.55	0.5	0.278913
-14.55	0.6	0.305167
-14.55	0.7	0.208997
-14.55	0.8	0.0926179
-14.55	0.9	0.0642528
-14.55	1	0.143227
-14.55	1.1	0.256899
-14.55	1.2	0.343983
-14.55	1.3	0.418243
-14.55	1.4	0.531235
-14.55	1.5	0.554799
-14.55	1.6	0.55038
-14.55	1.7	0.550556
-14.55	1.8	0.610809
-14.55	1.9	0.610221
-14.55	2	0.51784
-14.55	2.1	0.452468
-14.55	2.2	0.420939
-14.55	2.3	0.381886
-14.55	2.4	0.295136
-14.55	2.5	0.251596
-14.55	2.6	0.167813
-14.55	2.7	0.0971566
-14.55	2.8	0.103504
-14.55	2.9	0.174967
-14.55	3	0.195396
-14.55	3.1	0.156262
-14.55	3.2	0.125732
-14.55	3.3	0.138415
-14.55	3.4	0.116542
-14.55	3.5	0.0752563
-14.55	3.6	0.0716518
-14.55	3.7	0.084221
-14.55	3.8	0.0633311
-14.55	3.9	0.0395356
-14.55	4	0.043024
-14.55	4.1	0.0378777
-14.55	4.2	0.020506
-14.55	4.3	0.0168496
-14.55	4.4	0.0277891
-14.55	4.5	0.0345805
-14.55	4.6	0.0595763
-14.55	4.7	0.0882379
-14.55	4.8	0.088699
-14.55	4.9	0.066269
-14.55	5	0.0303913
-14.55	5.1	0.0152596
-14.55	5.2	0.0251623
-14.55	5.3	0.0435887
-14.55	5.4	0.0397728
-14.55	5.5	0.0320782
-14.55	5.6	0.0579787
-14.55	5.7	0.0973602
-14.55	5.8	0.0895336
-14.55	5.9	0.0352115
-14.55	6	0.0048578
-14.55	6.1	-8.875e-08
-14.55	6.2	-9.775e-08
-14.55	6.3	-9.975e-08
-14.55	6.4	-1e-07
-14.55	6.5	-1e-07
-14.55	6.6	-1e-07
-14.55	6.7	-1e-07
-14.55	6.8	-1e-07
-14.55	6.9	-1e-07
-14.55	7	-1e-07
-14.55	7.1	-1e-07
-14.55	7.2	-1e-07
-14.55	7.3	-1e-07
-14.55	7.4	-1e-07
-14.55	7.5	-1e-07
-14.55	7.6	-1e-07
-14.55	7.7	-1e-07
-14.55	7.8	-1e-07
-14.55	7.9	-1e-07
-14.55	8	-1e-07
-14.5	-1	0.08792
-14.5	-0.9	0.570956
-14.5	-0.8	1.28439
-14.5	-0.7	1.94937
-14.5	-0.6	2.22633
-14.5	-0.5	1.86331
-14.5	-0.4	1.07435
-14.5	-0.3	0.942542
-14.5	-0.2	1.60727
-14.5	-0.1	2.37898
-14.5	0	2.6127
-14.5	0.1	1.94521
-14.5	0.2	0.967088
-14.5	0.3	0.340532
-14.5	0.4	0.203489
-14.5	0.5	0.272881
-14.5	0.6	0.288413
-14.5	0.7	0.224494
-14.5	0.8	0.103836
-14.5	0.9	0.0404266
-14.5	1	0.0575959
-14.5	1.1	0.128931
-14.5	1.2	0.215902
-14.5	1.3	0.302238
-14.5	1.4	0.421698
-14.5	1.5	0.519828
-14.5	1.6	0.572716
-14.5	1.7	0.629488
-14.5	1.8	0.662813
-14.5	1.9	0.609719
-14.5	2	0.561352
-14.5	2.1	0.521098
-14.5	2.2	0.467603
-14.5	2.3	0.424514
-14.5	2.4	0.323225
-14.5	2.5	0.250696
-14.5	2.6	0.176746
-14.5	2.7	0.0872869
-14.5	2.8	0.0716481
-14.5	2.9	0.112199
-14.5	3	0.14414
-14.5	3.1	0.132586
-14.5	3.2	0.142781
-14.5	3.3	0.15313
-14.5	3.4	0.142889
-14.5	3.5	0.0831479
-14.5	3.6	0.0441739
-14.5	3.7	0.0393248
-14.5	3.8	0.0378856
-14.5	3.9	0.029434
-14.5	4	0.0314004
-14.5	4.1	0.0357111
-14.5	4.2	0.0173859
-14.5	4.3	0.0074405
-14.5	4.4	0.00812584
-14.5	4.5	0.0144977
-14.5	4.6	0.0354953
-14.5	4.7	0.0637759
-14.5	4.8	0.0583991
-14.5	4.9	0.0389547
-14.5	5	0.0278595
-14.5	5.1	0.0261468
-14.5	5.2	0.0420247
-14.5	5.3	0.0659646
-14.5	5.4	0.0418549
-14.5	5.5	0.0285691
-14.5	5.6	0.048705
-14.5	5.7	0.0941028
-14.5	5.8	0.0718854
-14.5	5.9	0.0272762
-14.5	6	0.00378818
-14.5	6.1	-6.775e-08
-14.5	6.2	-9.025e-08
-14.5	6.3	-9.875e-08
-14.5	6.4	-1e-07
-14.5	6.5	-1e-07
-14.5	6.6	-1e-07
-14.5	6.7	-1e-07
-14.5	6.8	-1e-07
-14.5	6.9	-1e-07
-14.5	7	-1e-07
-14.5	7.1	-1e-07
-14.5	7.2	-1e-07
-14.5	7.3	-1e-07
-14.5	7.4	-1e-07
-14.5	7.5	-1e-07
-14.5	7.6	-1e-07
-14.5	7.7	-1e-07
-14.5	7.8	-1e-07
-14.5	7.9	-1e-07
-14.5	8	-1e-07
-14.45	-1	0
-14.45	-0.9	0.202616
-14.45	-0.8	0.478552
-14.45	-0.7	0.760965
-14.45	-0.6	0.985917
-14.45	-0.5	1.00525
-14.45	-0.4	0.730631
-14.45	-0.3	0.798191
-14.45	-0.2	1.43051
-14.45	-0.1	2.2647
-14.45	0	2.58325
-14.45	0.1	2.05997
-14.45	0.2	1.06259
-14.45	0.3	0.388456
-14.45	0.4	0.210109
-14.45	0.5	0.257409
-14.45	0.6	0.297711
-14.45	0.7	0.260653
-14.45	0.8	0.137291
-14.45	0.9	0.0502118
-14.45	1	0.0374962
-14.45	1.1	0.0720204
-14.45	1.2	0.13693
-14.45	1.3	0.200338
-14.45	1.4	0.320863
-14.45	1.5	0.511624
-14.45	1.6	0.704207
-14.45	1.7	0.77256
-14.45	1.8	0.688816
-14.45	1.9	0.598197
-14.45	2	0.557121
-14.45	2.1	0.552375
-14.45	2.2	0.509363
-14.45	2.3	0.475117
-14.45	2.4	0.388607
-14.45	2.5	0.272908
-14.45	2.6	0.174014
-14.45	2.7	0.140141
-14.45	2.8	0.120219
-14.45	2.9	0.0942451
-14.45	3	0.101379
-14.45	3.1	0.145818
-14.45	3.2	0.149301
-14.45	3.3	0.116125
-14.45	3.4	0.102959
-14.45	3.5	0.0843056
-14.45	3.6	0.0388919
-14.45	3.7	0.0150155
-14.45	3.8	0.0197505
-14.45	3.9	0.0318623
-14.45	4	0.0254429
-14.45	4.1	0.0183174
-14.45	4.2	0.0121538
-14.45	4.3	0.00903093
-14.45	4.4	0.00834494
-14.45	4.5	0.0117848
-14.45	4.6	0.0227533
-14.45	4.7	0.032217
-14.45	4.8	0.0328817
-14.45	4.9	0.0262419
-14.45	5	0.0350519
-14.45	5.1	0.0414056
-14.45	5.2	0.0498989
-14.45	5.3	0.0479594
-14.45	5.4	0.0287052
-14.45	5.5	0.0151964
-14.45	5.6	0.0296541
-14.45	5.7	0.0586883
-14.45	5.8	0.059337
-14.45	5.9	0.0217798
-14.45	6	0.00285471
-14.45	6.1	-3.95e-08
-14.45	6.2	-7.775e-08
-14.45	6.3	-9.625e-08
-14.45	6.4	-9.975e-08
-14.45	6.5	-1e-07
-14.45	6.6	-1e-07
-14.45	6.7	-1e-07
-14.45	6.8	-1e-07
-14.45	6.9	-1e-07
-14.45	7	-1e-07
-14.45	7.1	-1e-07
-14.45	7.2	-1e-07
-14.45	7.3	-1e-07
-14.45	7.4	-1e-07
-14.45	7.5	-1e-07
-14.45	7.6	-1e-07
-14.45	7.7	-1e-07
[truncated: 2,642 more rows]

## Sheet: panel c
h (rlu)	Energy (meV)	intensity (arb. unit.)
0.9	-1	0.03818
0.9	-0.9	0.0247162
0.9	-0.8	0.0168464
0.9	-0.7	0.025663
0.9	-0.6	0.082078
0.9	-0.5	0.239137
0.9	-0.4	0.552139
0.9	-0.3	1.21143
0.9	-0.2	2.28298
0.9	-0.1	3.27739
0.9	0	3.51554
0.9	0.1	2.84291
0.9	0.2	1.6896
0.9	0.3	0.769559
0.9	0.4	0.287925
0.9	0.5	0.0914025
0.9	0.6	0.0356648
0.9	0.7	0.0198785
0.9	0.8	0.010557
0.9	0.9	0.00807144
0.9	1	0.0157595
0.9	1.1	0.0221809
0.9	1.2	0.0227537
0.9	1.3	0.0175785
0.9	1.4	0.0214971
0.9	1.5	0.023554
0.9	1.6	0.0276425
0.9	1.7	0.033211
0.9	1.8	0.032912
0.9	1.9	0.0378501
0.9	2	0.0424514
0.9	2.1	0.0472425
0.9	2.2	0.049823
0.9	2.3	0.046088
0.9	2.4	0.0338527
0.9	2.5	0.046438
0.9	2.6	0.0750605
0.9	2.7	0.0659771
0.9	2.8	0.0546455
0.9	2.9	0.0508947
0.9	3	0.0413549
0.9	3.1	0.0299681
0.9	3.2	0.0245399
0.9	3.3	0.0227322
0.9	3.4	0.0234882
0.9	3.5	0.028587
0.9	3.6	0.0244877
0.9	3.7	0.0163671
0.9	3.8	0.0213263
0.9	3.9	0.0365514
0.9	4	0.0350955
0.9	4.1	0.0310116
0.9	4.2	0.0298215
0.9	4.3	0.0264606
0.9	4.4	0.0273574
0.9	4.5	0.0190809
0.9	4.6	0.0131552
0.9	4.7	0.0150175
0.9	4.8	0.0189802
0.9	4.9	0.0269884
0.9	5	0.0342255
0.9	5.1	0.03588
0.9	5.2	0.0276357
0.9	5.3	0.0262036
0.9	5.4	0.0247427
0.9	5.5	0.0237754
0.9	5.6	0.0232224
0.9	5.7	0.027288
0.9	5.8	0.0268163
0.9	5.9	0.0139858
0.9	6	0.00739069
0.9	6.1	0.0114331
0.9	6.2	0.0205979
0.9	6.3	0.0216932
0.9	6.4	0.0100259
0.9	6.5	0.00220444
0.9	6.6	0.00145016
0.9	6.7	0.00334249
0.9	6.8	0.00537841
0.9	6.9	0.00706526
0.9	7	0.00969391
0.9	7.1	0.0148006
0.9	7.2	0.0246247
0.9	7.3	0.0225894
0.9	7.4	0.012103
0.9	7.5	0.00907008
0.9	7.6	0.00959183
0.9	7.7	0.00968246
0.9	7.8	0.0116886
0.9	7.9	0.0100807
0.9	8	0
0.91	-1	0
0.91	-0.9	0.0168881
0.91	-0.8	0.0160213
0.91	-0.7	0.0288663
0.91	-0.6	0.0893405
0.91	-0.5	0.246745
0.91	-0.4	0.633335
0.91	-0.3	1.4968
0.91	-0.2	2.82188
0.91	-0.1	4.06688
0.91	0	4.96124
0.91	0.1	4.982
0.91	0.2	3.76996
0.91	0.3	1.9081
0.91	0.4	0.613483
0.91	0.5	0.136595
0.91	0.6	0.044949
0.91	0.7	0.035243
0.91	0.8	0.0154492
0.91	0.9	0.00615638
0.91	1	0.0114327
0.91	1.1	0.0234165
0.91	1.2	0.0297306
0.91	1.3	0.0274657
0.91	1.4	0.0276864
0.91	1.5	0.0332485
0.91	1.6	0.0444736
0.91	1.7	0.0482299
0.91	1.8	0.0530381
0.91	1.9	0.054554
0.91	2	0.0546042
0.91	2.1	0.0530281
0.91	2.2	0.0556207
0.91	2.3	0.0503993
0.91	2.4	0.0378456
0.91	2.5	0.0501902
0.91	2.6	0.0752056
0.91	2.7	0.0595919
0.91	2.8	0.0529512
0.91	2.9	0.0467485
0.91	3	0.0345951
0.91	3.1	0.0311309
0.91	3.2	0.0358085
0.91	3.3	0.0321966
0.91	3.4	0.0264097
0.91	3.5	0.0322831
0.91	3.6	0.0276077
0.91	3.7	0.0234969
0.91	3.8	0.0306726
0.91	3.9	0.0386136
0.91	4	0.0388791
0.91	4.1	0.0267961
0.91	4.2	0.02585
0.91	4.3	0.0226437
0.91	4.4	0.0215243
0.91	4.5	0.0165931
0.91	4.6	0.0123583
0.91	4.7	0.0175957
0.91	4.8	0.0277625
0.91	4.9	0.0383012
0.91	5	0.0382666
0.91	5.1	0.0434684
0.91	5.2	0.0406026
0.91	5.3	0.0311545
0.91	5.4	0.0178265
0.91	5.5	0.0150662
0.91	5.6	0.0184781
0.91	5.7	0.0240376
0.91	5.8	0.0222331
0.91	5.9	0.0113272
0.91	6	0.00734278
0.91	6.1	0.0125465
0.91	6.2	0.01541
0.91	6.3	0.0168061
0.91	6.4	0.0102158
0.91	6.5	0.00301703
0.91	6.6	0.00132215
0.91	6.7	0.0043106
0.91	6.8	0.00825569
0.91	6.9	0.00774856
0.91	7	0.0086423
0.91	7.1	0.0170389
0.91	7.2	0.0258283
0.91	7.3	0.024714
0.91	7.4	0.0147963
0.91	7.5	0.0142267
0.91	7.6	0.0115604
0.91	7.7	0.0111293
0.91	7.8	0.0159186
0.91	7.9	0.013433
0.91	8	0.039001
0.92	-1	0
0.92	-0.9	0.014935
0.92	-0.8	0.0170489
0.92	-0.7	0.0281264
0.92	-0.6	0.082609
0.92	-0.5	0.249493
0.92	-0.4	0.820888
0.92	-0.3	2.85851
0.92	-0.2	6.78799
0.92	-0.1	10.7487
0.92	0	15.2116
0.92	0.1	18.5372
0.92	0.2	14.9077
0.92	0.3	6.88378
0.92	0.4	1.83322
0.92	0.5	0.284575
0.92	0.6	0.0599911
0.92	0.7	0.0365631
0.92	0.8	0.0189888
0.92	0.9	0.00948288
0.92	1	0.0108525
0.92	1.1	0.0258837
0.92	1.2	0.0433141
0.92	1.3	0.0447942
0.92	1.4	0.0404034
0.92	1.5	0.0472174
0.92	1.6	0.0601936
0.92	1.7	0.0731062
0.92	1.8	0.0757625
0.92	1.9	0.0678817
0.92	2	0.0666179
0.92	2.1	0.0695823
0.92	2.2	0.0628231
0.92	2.3	0.0627575
0.92	2.4	0.0522134
0.92	2.5	0.048666
0.92	2.6	0.0534669
0.92	2.7	0.0520413
0.92	2.8	0.0469857
0.92	2.9	0.0458497
0.92	3	0.0353608
0.92	3.1	0.0380936
0.92	3.2	0.0588828
0.92	3.3	0.0515707
0.92	3.4	0.0329169
0.92	3.5	0.0304572
0.92	3.6	0.0300136
0.92	3.7	0.0337003
0.92	3.8	0.0346668
0.92	3.9	0.0291693
0.92	4	0.0232449
0.92	4.1	0.0143378
0.92	4.2	0.0103637
0.92	4.3	0.00976758
0.92	4.4	0.0119558
0.92	4.5	0.0159139
0.92	4.6	0.0111363
0.92	4.7	0.0142926
0.92	4.8	0.0230287
0.92	4.9	0.0275434
0.92	5	0.0333065
0.92	5.1	0.0496157
0.92	5.2	0.050746
0.92	5.3	0.0363053
0.92	5.4	0.0176683
0.92	5.5	0.0133708
0.92	5.6	0.0180025
0.92	5.7	0.0202392
0.92	5.8	0.0153937
0.92	5.9	0.0106507
0.92	6	0.00718242
0.92	6.1	0.00877985
0.92	6.2	0.0115432
0.92	6.3	0.0150783
0.92	6.4	0.0114596
0.92	6.5	0.00419606
0.92	6.6	0.0038882
0.92	6.7	0.00863177
0.92	6.8	0.0111104
0.92	6.9	0.00707751
0.92	7	0.0088388
0.92	7.1	0.016934
0.92	7.2	0.0183898
0.92	7.3	0.0151437
0.92	7.4	0.00945868
0.92	7.5	0.00852639
0.92	7.6	0.00831514
0.92	7.7	0.0087671
0.92	7.8	0.0113707
0.92	7.9	0.0111963
0.92	8	0
0.93	-1	0
0.93	-0.9	0.0182385
0.93	-0.8	0.0227067
0.93	-0.7	0.0382265
0.93	-0.6	0.100676
0.93	-0.5	0.347697
0.93	-0.4	1.51611
0.93	-0.3	6.50672
0.93	-0.2	20.927
0.93	-0.1	40.8427
0.93	0	56.2819
0.93	0.1	63.1956
0.93	0.2	45.8911
0.93	0.3	20.258
0.93	0.4	4.67506
0.93	0.5	0.526241
0.93	0.6	0.0736147
0.93	0.7	0.0312577
0.93	0.8	0.02489
0.93	0.9	0.0226055
0.93	1	0.0225646
0.93	1.1	0.0370911
0.93	1.2	0.0543157
0.93	1.3	0.0510292
0.93	1.4	0.0568973
0.93	1.5	0.0707383
0.93	1.6	0.0882609
0.93	1.7	0.0951613
0.93	1.8	0.0828864
0.93	1.9	0.0707366
0.93	2	0.0815872
0.93	2.1	0.0844361
0.93	2.2	0.0913271
0.93	2.3	0.0911402
0.93	2.4	0.0831282
0.93	2.5	0.0622108
0.93	2.6	0.0557792
0.93	2.7	0.0565935
0.93	2.8	0.056745
0.93	2.9	0.0518729
0.93	3	0.046489
0.93	3.1	0.0430192
0.93	3.2	0.0555942
0.93	3.3	0.0563762
0.93	3.4	0.0369131
0.93	3.5	0.0265565
0.93	3.6	0.0279671
0.93	3.7	0.03384
0.93	3.8	0.0318981
0.93	3.9	0.0218861
0.93	4	0.0118899
0.93	4.1	0.00543888
0.93	4.2	0.00244703
0.93	4.3	0.0021864
0.93	4.4	0.00450451
0.93	4.5	0.00689518
0.93	4.6	0.00682561
0.93	4.7	0.00937616
0.93	4.8	0.0152076
0.93	4.9	0.019212
0.93	5	0.0220626
0.93	5.1	0.0353495
0.93	5.2	0.0523828
0.93	5.3	0.0358573
0.93	5.4	0.0188217
0.93	5.5	0.014702
0.93	5.6	0.0173387
0.93	5.7	0.014148
0.93	5.8	0.0103757
0.93	5.9	0.00690734
0.93	6	0.00550928
0.93	6.1	0.00771763
0.93	6.2	0.00917081
0.93	6.3	0.0083123
0.93	6.4	0.00589515
0.93	6.5	0.00323909
0.93	6.6	0.00604549
0.93	6.7	0.0125765
0.93	6.8	0.00847773
0.93	6.9	0.00487749
0.93	7	0.00789377
0.93	7.1	0.0136136
0.93	7.2	0.0161618
0.93	7.3	0.0100219
0.93	7.4	0.00558884
0.93	7.5	0.00521038
0.93	7.6	0.00681919
0.93	7.7	0.00493717
0.93	7.8	0.00471484
0.93	7.9	0.00766174
0.93	8	0.031481
0.94	-1	0.021021
0.94	-0.9	0.0364678
0.94	-0.8	0.0436834
0.94	-0.7	0.0648527
0.94	-0.6	0.15879
0.94	-0.5	0.704494
0.94	-0.4	3.71024
0.94	-0.3	16.48
0.94	-0.2	52.132
0.94	-0.1	113.105
0.94	0	158.672
0.94	0.1	156.346
0.94	0.2	112.083
0.94	0.3	46.6506
0.94	0.4	9.60826
0.94	0.5	0.932231
0.94	0.6	0.123716
0.94	0.7	0.0572544
0.94	0.8	0.0445882
0.94	0.9	0.0441859
0.94	1	0.0539406
0.94	1.1	0.0704283
0.94	1.2	0.0680692
0.94	1.3	0.0622021
0.94	1.4	0.0732094
0.94	1.5	0.0887727
0.94	1.6	0.107392
0.94	1.7	0.108746
0.94	1.8	0.0998333
0.94	1.9	0.0864892
0.94	2	0.086682
0.94	2.1	0.0866557
0.94	2.2	0.104452
0.94	2.3	0.0993468
0.94	2.4	0.0757605
0.94	2.5	0.057922
0.94	2.6	0.0616148
0.94	2.7	0.0579555
0.94	2.8	0.0518675
0.94	2.9	0.0430237
0.94	3	0.038945
0.94	3.1	0.0394487
0.94	3.2	0.04162
0.94	3.3	0.0394512
0.94	3.4	0.0304925
0.94	3.5	0.0182262
0.94	3.6	0.0211907
0.94	3.7	0.0308619
0.94	3.8	0.0322691
0.94	3.9	0.0254091
0.94	4	0.0148796
0.94	4.1	0.00648568
0.94	4.2	0.00459877
0.94	4.3	0.00266828
0.94	4.4	0.00136183
0.94	4.5	0.00314892
0.94	4.6	0.00665673
0.94	4.7	0.0119676
0.94	4.8	0.018539
0.94	4.9	0.0207055
0.94	5	0.0176711
0.94	5.1	0.0216901
0.94	5.2	0.0321964
0.94	5.3	0.0309593
0.94	5.4	0.0155679
0.94	5.5	0.00886556
0.94	5.6	0.00829108
0.94	5.7	0.00738063
0.94	5.8	0.00655491
0.94	5.9	0.00574948
0.94	6	0.00364155
0.94	6.1	0.00421812
0.94	6.2	0.00546063
0.94	6.3	0.00509212
0.94	6.4	0.00343305
0.94	6.5	0.00369949
0.94	6.6	0.00764913
0.94	6.7	0.00950752
0.94	6.8	0.00588901
0.94	6.9	0.00414576
0.94	7	0.0071157
0.94	7.1	0.0113587
0.94	7.2	0.0136633
0.94	7.3	0.00846958
0.94	7.4	0.0063335
0.94	7.5	0.00402661
0.94	7.6	0.0030371
0.94	7.7	0.00249647
0.94	7.8	0.00549316
0.94	7.9	0.00979307
0.94	8	0
0.95	-1	0.071569
0.95	-0.9	0.078279
0.95	-0.8	0.0741972
0.95	-0.7	0.0794584
0.95	-0.6	0.227092
0.95	-0.5	1.38368
0.95	-0.4	8.58663
0.95	-0.3	37.8197
0.95	-0.2	110.916
0.95	-0.1	224.965
0.95	0	322.432
0.95	0.1	327.061
0.95	0.2	226.142
0.95	0.3	92.0596
0.95	0.4	19.2744
0.95	0.5	1.95856
0.95	0.6	0.26261
0.95	0.7	0.140076
0.95	0.8	0.0929608
0.95	0.9	0.0880438
0.95	1	0.102831
0.95	1.1	0.118289
0.95	1.2	0.10733
0.95	1.3	0.103097
0.95	1.4	0.118258
0.95	1.5	0.127917
0.95	1.6	0.125029
0.95	1.7	0.121747
0.95	1.8	0.134731
0.95	1.9	0.129254
0.95	2	0.100346
0.95	2.1	0.0879199
0.95	2.2	0.0933185
0.95	2.3	0.090149
0.95	2.4	0.0622756
0.95	2.5	0.0444063
0.95	2.6	0.0552048
0.95	2.7	0.0573607
0.95	2.8	0.0396986
0.95	2.9	0.0326476
0.95	3	0.0383669
0.95	3.1	0.0364452
0.95	3.2	0.0295046
0.95	3.3	0.0287024
0.95	3.4	0.0196094
0.95	3.5	0.0121199
0.95	3.6	0.0134763
0.95	3.7	0.0190674
0.95	3.8	0.0269754
0.95	3.9	0.0320866
0.95	4	0.0185573
0.95	4.1	0.0106756
0.95	4.2	0.0116172
0.95	4.3	0.00581913
0.95	4.4	0.00173351
0.95	4.5	0.00531449
0.95	4.6	0.0150758
0.95	4.7	0.0206882
0.95	4.8	0.0235647
0.95	4.9	0.0236025
0.95	5	0.0207638
0.95	5.1	0.0160244
0.95	5.2	0.0177167
0.95	5.3	0.0211533
0.95	5.4	0.0146465
0.95	5.5	0.00772539
0.95	5.6	0.00544451
0.95	5.7	0.00650353
0.95	5.8	0.00718613
0.95	5.9	0.00436258
0.95	6	0.00279821
0.95	6.1	0.00363048
0.95	6.2	0.00661458
0.95	6.3	0.00929468
0.95	6.4	0.00798513
0.95	6.5	0.00928435
0.95	6.6	0.01171
0.95	6.7	0.00989728
0.95	6.8	0.0060898
0.95	6.9	0.00864606
0.95	7	0.0136083
0.95	7.1	0.0125109
0.95	7.2	0.00744909
0.95	7.3	0.00452553
0.95	7.4	0.00331579
0.95	7.5	0.00197908
0.95	7.6	0.000701245
0.95	7.7	0.00132608
0.95	7.8	0.00858848
0.95	7.9	0.0247947
0.95	8	0
0.96	-1	0.094691
0.96	-0.9	0.108941
0.96	-0.8	0.100548
0.96	-0.7	0.103786
0.96	-0.6	0.310725
0.96	-0.5	2.42129
0.96	-0.4	17.1823
0.96	-0.3	77.7524
0.96	-0.2	218.152
0.96	-0.1	410.209
0.96	0	584.328
0.96	0.1	593.1
0.96	0.2	420.607
0.96	0.3	178.082
0.96	0.4	40.3771
0.96	0.5	4.26907
0.96	0.6	0.430175
0.96	0.7	0.2336
0.96	0.8	0.166439
0.96	0.9	0.137966
0.96	1	0.158601
0.96	1.1	0.153917
0.96	1.2	0.147977
0.96	1.3	0.163456
0.96	1.4	0.178488
0.96	1.5	0.172435
0.96	1.6	0.163932
0.96	1.7	0.154245
0.96	1.8	0.168188
0.96	1.9	0.153763
0.96	2	0.11184
0.96	2.1	0.0910081
0.96	2.2	0.091605
0.96	2.3	0.0956239
0.96	2.4	0.072429
0.96	2.5	0.049733
0.96	2.6	0.0616285
0.96	2.7	0.0697095
0.96	2.8	0.0433659
0.96	2.9	0.0308026
0.96	3	0.0359963
0.96	3.1	0.0305023
0.96	3.2	0.0257669
0.96	3.3	0.02602
0.96	3.4	0.0221521
0.96	3.5	0.0168751
0.96	3.6	0.0156983
0.96	3.7	0.0135135
0.96	3.8	0.0153309
0.96	3.9	0.0208304
0.96	4	0.0176009
0.96	4.1	0.0125285
0.96	4.2	0.0131281
0.96	4.3	0.00792427
0.96	4.4	0.00369418
0.96	4.5	0.00767427
0.96	4.6	0.0228229
0.96	4.7	0.0360767
0.96	4.8	0.0316006
0.96	4.9	0.0235999
0.96	5	0.0161411
0.96	5.1	0.0111994
0.96	5.2	0.0113205
0.96	5.3	0.0159325
0.96	5.4	0.020081
0.96	5.5	0.0137294
0.96	5.6	0.00862825
0.96	5.7	0.0118059
0.96	5.8	0.0100663
0.96	5.9	0.00708693
0.96	6	0.00479106
0.96	6.1	0.0057501
0.96	6.2	0.00914174
0.96	6.3	0.0124094
0.96	6.4	0.0132256
0.96	6.5	0.0159533
0.96	6.6	0.0102808
0.96	6.7	0.00631871
0.96	6.8	0.00656833
0.96	6.9	0.0132272
0.96	7	0.0192436
0.96	7.1	0.0122441
0.96	7.2	0.00481475
0.96	7.3	0.00287387
0.96	7.4	0.00338745
0.96	7.5	0.00202353
0.96	7.6	0.000373653
0.96	7.7	0.00070937
0.96	7.8	0.0065672
0.96	7.9	0.0272131
0.96	8	0.135057
0.97	-1	0.251745
0.97	-0.9	0.136251
0.97	-0.8	0.123539
0.97	-0.7	0.148286
0.97	-0.6	0.547783
0.97	-0.5	5.15117
0.97	-0.4	36.4363
0.97	-0.3	159.412
0.97	-0.2	436.776
0.97	-0.1	794.488
0.97	0	1028.96
0.97	0.1	1064.61
0.97	0.2	754.611
0.97	0.3	326.028
0.97	0.4	73.1191
0.97	0.5	7.29866
0.97	0.6	0.569909
0.97	0.7	0.286708
0.97	0.8	0.21438
0.97	0.9	0.191062
0.97	1	0.192384
0.97	1.1	0.174249
0.97	1.2	0.17725
0.97	1.3	0.206598
0.97	1.4	0.203529
0.97	1.5	0.191015
0.97	1.6	0.185589
0.97	1.7	0.183544
0.97	1.8	0.182607
0.97	1.9	0.167885
0.97	2	0.123095
0.97	2.1	0.0959113
0.97	2.2	0.0963797
0.97	2.3	0.0955274
0.97	2.4	0.0681867
0.97	2.5	0.0546856
0.97	2.6	0.067827
0.97	2.7	0.0604774
0.97	2.8	0.0448844
0.97	2.9	0.034845
0.97	3	0.0315671
0.97	3.1	0.0223267
0.97	3.2	0.0201711
0.97	3.3	0.0234433
0.97	3.4	0.0265237
0.97	3.5	0.024779
0.97	3.6	0.0199777
0.97	3.7	0.0141372
0.97	3.8	0.00924886
0.97	3.9	0.00836431
0.97	4	0.00961397
0.97	4.1	0.0112322
0.97	4.2	0.0094323
0.97	4.3	0.00887091
0.97	4.4	0.00846245
0.97	4.5	0.0133445
0.97	4.6	0.0252298
0.97	4.7	0.0400108
0.97	4.8	0.0355169
0.97	4.9	0.0262289
0.97	5	0.0162811
0.97	5.1	0.0116042
0.97	5.2	0.0137366
0.97	5.3	0.0163805
0.97	5.4	0.0219515
0.97	5.5	0.0136783
0.97	5.6	0.00905289
0.97	5.7	0.014549
0.97	5.8	0.0172575
0.97	5.9	0.0157985
0.97	6	0.00811128
0.97	6.1	0.0050964
0.97	6.2	0.00785545
0.97	6.3	0.0133298
0.97	6.4	0.0163119
0.97	6.5	0.0117963
0.97	6.6	0.00648738
0.97	6.7	0.00374018
0.97	6.8	0.00528313
0.97	6.9	0.00818917
0.97	7	0.0118554
0.97	7.1	0.0117174
0.97	7.2	0.00526776
0.97	7.3	0.00446356
0.97	7.4	0.00750036
0.97	7.5	0.00381262
0.97	7.6	0.00059136
0.97	7.7	0.000177343
0.97	7.8	0.00320044
0.97	7.9	0.0208153
0.97	8	0
0.98	-1	0.277232
0.98	-0.9	0.167814
0.98	-0.8	0.168691
0.98	-0.7	0.213077
0.98	-0.6	1.15388
0.98	-0.5	13.5361
0.98	-0.4	88.4454
0.98	-0.3	332.699
0.98	-0.2	805.996
0.98	-0.1	1355.97
0.98	0	1714.98
0.98	0.1	1660.2
0.98	0.2	1169.71
0.98	0.3	483.073
0.98	0.4	100.958
0.98	0.5	9.15567
0.98	0.6	0.677522
0.98	0.7	0.342134
0.98	0.8	0.277819
0.98	0.9	0.2317
0.98	1	0.222065
0.98	1.1	0.217709
0.98	1.2	0.222325
0.98	1.3	0.226163
0.98	1.4	0.187753
0.98	1.5	0.172345
0.98	1.6	0.184775
0.98	1.7	0.185838
0.98	1.8	0.180063
0.98	1.9	0.167819
0.98	2	0.135562
0.98	2.1	0.111045
0.98	2.2	0.108498
0.98	2.3	0.0950349
0.98	2.4	0.0523515
0.98	2.5	0.0340941
0.98	2.6	0.0344403
0.98	2.7	0.0339092
0.98	2.8	0.0293838
0.98	2.9	0.0354751
0.98	3	0.0280914
0.98	3.1	0.016208
0.98	3.2	0.0129447
0.98	3.3	0.019207
0.98	3.4	0.020453
0.98	3.5	0.0197173
0.98	3.6	0.0206666
0.98	3.7	0.0204685
0.98	3.8	0.0129477
0.98	3.9	0.00926969
0.98	4	0.00777723
0.98	4.1	0.00746859
0.98	4.2	0.00717557
0.98	4.3	0.00659605
0.98	4.4	0.0134775
0.98	4.5	0.025054
0.98	4.6	0.0243991
0.98	4.7	0.0292299
0.98	4.8	0.0271394
0.98	4.9	0.0230303
0.98	5	0.0147878
0.98	5.1	0.0141466
0.98	5.2	0.0142098
0.98	5.3	0.01787
0.98	5.4	0.0170431
0.98	5.5	0.0124632
0.98	5.6	0.00898498
0.98	5.7	0.0153794
0.98	5.8	0.0244104
0.98	5.9	0.0175092
0.98	6	0.0116115
0.98	6.1	0.00602315
0.98	6.2	0.00825482
0.98	6.3	0.0173481
0.98	6.4	0.0157755
0.98	6.5	0.00830725
0.98	6.6	0.0057153
0.98	6.7	0.00354646
0.98	6.8	0.00323855
0.98	6.9	0.00411419
0.98	7	0.00642287
0.98	7.1	0.00894747
0.98	7.2	0.00556156
0.98	7.3	0.00502469
0.98	7.4	0.00717641
0.98	7.5	0.0036292
0.98	7.6	0.000556465
0.98	7.7	0
0.98	7.8	0.00204839
0.98	7.9	0.0177828
0.98	8	0.11405
0.99	-1	0.070931
0.99	-0.9	0.170931
0.99	-0.8	0.203043
0.99	-0.7	0.294524
0.99	-0.6	2.34213
0.99	-0.5	29.5624
0.99	-0.4	182.383
0.99	-0.3	615.181
0.99	-0.2	1277.29
0.99	-0.1	1909.51
0.99	0	2307.04
0.99	0.1	2150.99
0.99	0.2	1425.28
0.99	0.3	549.839
0.99	0.4	105.417
0.99	0.5	8.57988
0.99	0.6	0.708149
0.99	0.7	0.400524
0.99	0.8	0.3444
0.99	0.9	0.290604
0.99	1	0.28551
0.99	1.1	0.293512
0.99	1.2	0.261749
0.99	1.3	0.242983
0.99	1.4	0.190244
0.99	1.5	0.16148
0.99	1.6	0.174329
0.99	1.7	0.176754
0.99	1.8	0.158296
0.99	1.9	0.143164
0.99	2	0.126569
0.99	2.1	0.102501
0.99	2.2	0.104688
0.99	2.3	0.0842809
0.99	2.4	0.0452474
0.99	2.5	0.0185044
0.99	2.6	0.0105757
0.99	2.7	0.00959895
0.99	2.8	0.013932
0.99	2.9	0.0268908
0.99	3	0.0337095
0.99	3.1	0.0210504
0.99	3.2	0.0149227
0.99	3.3	0.0169526
0.99	3.4	0.0204532
0.99	3.5	0.0191617
0.99	3.6	0.0171493
0.99	3.7	0.0191913
0.99	3.8	0.0172745
0.99	3.9	0.0188207
0.99	4	0.0108981
0.99	4.1	0.00762533
0.99	4.2	0.0076006
0.99	4.3	0.00534496
0.99	4.4	0.0132641
0.99	4.5	0.0246766
0.99	4.6	0.0189321
0.99	4.7	0.0158131
0.99	4.8	0.0174132
0.99	4.9	0.015307
0.99	5	0.010401
0.99	5.1	0.00931277
0.99	5.2	0.0133632
0.99	5.3	0.0178632
0.99	5.4	0.0192834
0.99	5.5	0.0180925
0.99	5.6	0.0173253
0.99	5.7	0.0204905
0.99	5.8	0.0197958
0.99	5.9	0.0152399
0.99	6	0.0132551
0.99	6.1	0.00710018
0.99	6.2	0.00861121
0.99	6.3	0.0157133
0.99	6.4	0.0122688
0.99	6.5	0.00767758
0.99	6.6	0.00782629
0.99	6.7	0.00661024
0.99	6.8	0.00422987
0.99	6.9	0.00467133
0.99	7	0.00572027
0.99	7.1	0.00825824
0.99	7.2	0.00872988
0.99	7.3	0.00738069
0.99	7.4	0.0048843
0.99	7.5	0.00193392
0.99	7.6	0.000734675
0.99	7.7	0.000710835
0.99	7.8	0.00161439
0.99	7.9	0.00924247
0.99	8	0
1	-1	0.179426
1	-0.9	0.178238
1	-0.8	0.214553
1	-0.7	0.366366
1	-0.6	3.78431
1	-0.5	48.6045
1	-0.4	281.031
1	-0.3	869.512
1	-0.2	1670.5
1	-0.1	2250.61
1	0	2490.08
1	0.1	2269.46
1	0.2	1391.47
1	0.3	492.005
1	0.4	85.9486
1	0.5	6.18996
1	0.6	0.642744
1	0.7	0.406938
1	0.8	0.372955
1	0.9	0.349758
1	1	0.336244
1	1.1	0.318951
1	1.2	0.292611
1	1.3	0.257386
1	1.4	0.221995
1	1.5	0.182653
1	1.6	0.177244
1	1.7	0.1796
1	1.8	0.168431
1	1.9	0.140347
1	2	0.122066
1	2.1	0.103793
1	2.2	0.0917531
1	2.3	0.0788047
1	2.4	0.0476316
1	2.5	0.0209881
1	2.6	0.00766764
1	2.7	0.00477665
1	2.8	0.00818172
1	2.9	0.0185712
1	3	0.0298329
1	3.1	0.0274436
1	3.2	0.0241519
1	3.3	0.02172
1	3.4	0.0218936
1	3.5	0.0192735
1	3.6	0.0144409
1	3.7	0.0137626
1	3.8	0.0134097
1	3.9	0.0158917
1	4	0.00949815
1	4.1	0.00521814
1	4.2	0.00425826
1	4.3	0.00378655
1	4.4	0.00964906
1	4.5	0.0166573
1	4.6	0.0123695
1	4.7	0.0119824
1	4.8	0.0175261
1	4.9	0.0192814
1	5	0.0130656
1	5.1	0.0113157
1	5.2	0.0146953
1	5.3	0.015746
1	5.4	0.021114
1	5.5	0.029961
1	5.6	0.0268404
1	5.7	0.0255159
1	5.8	0.0240267
1	5.9	0.0162972
1	6	0.010413
1	6.1	0.00708741
1	6.2	0.008026
1	6.3	0.0124118
1	6.4	0.0108088
1	6.5	0.0101117
1	6.6	0.0149448
1	6.7	0.0127863
1	6.8	0.0056277
1	6.9	0.00314702
1	7	0.00611754
1	7.1	0.0125952
1	7.2	0.0142317
1	7.3	0.0118462
1	7.4	0.00459886
1	7.5	0.00124302
1	7.6	0.00289201
1	7.7	0.0047389
1	7.8	0.00312847
1	7.9	0.00104414
1	8	0
1.01	-1	0.130234
1.01	-0.9	0.194222
1.01	-0.8	0.214309
1.01	-0.7	0.374989
1.01	-0.6	5.02298
1.01	-0.5	61.13
1.01	-0.4	336.633
1.01	-0.3	968.552
1.01	-0.2	1716.48
1.01	-0.1	2260.99
1.01	0	2333.69
1.01	0.1	1910.03
1.01	0.2	1087.25
1.01	0.3	353.543
1.01	0.4	55.7868
1.01	0.5	3.51869
1.01	0.6	0.484701
1.01	0.7	0.361589
1.01	0.8	0.347335
1.01	0.9	0.364643
1.01	1	0.330599
1.01	1.1	0.308863
1.01	1.2	0.306054
1.01	1.3	0.27753
1.01	1.4	0.234316
1.01	1.5	0.196553
1.01	1.6	0.170569
1.01	1.7	0.168974
1.01	1.8	0.186693
1.01	1.9	0.152187
1.01	2	0.123472
1.01	2.1	0.112617
1.01	2.2	0.104807
1.01	2.3	0.0885882
1.01	2.4	0.056704
1.01	2.5	0.0335806
1.01	2.6	0.018155
1.01	2.7	0.016608
1.01	2.8	0.0198777
1.01	2.9	0.0176982
1.01	3	0.0195344
1.01	3.1	0.0207777
1.01	3.2	0.024159
1.01	3.3	0.0210908
1.01	3.4	0.0202902
1.01	3.5	0.0185786
1.01	3.6	0.0158835
1.01	3.7	0.00888851
1.01	3.8	0.00588412
1.01	3.9	0.0058926
1.01	4	0.00464293
1.01	4.1	0.00352352
1.01	4.2	0.00274929
1.01	4.3	0.00433791
1.01	4.4	0.00877248
1.01	4.5	0.011843
1.01	4.6	0.00811582
1.01	4.7	0.00821002
1.01	4.8	0.015443
1.01	4.9	0.0237395
1.01	5	0.0234113
1.01	5.1	0.0238947
1.01	5.2	0.0236519
1.01	5.3	0.0190936
1.01	5.4	0.021762
1.01	5.5	0.0237753
1.01	5.6	0.0177021
1.01	5.7	0.0172681
1.01	5.8	0.0235018
1.01	5.9	0.019249
1.01	6	0.0103068
1.01	6.1	0.00879899
1.01	6.2	0.00692659
1.01	6.3	0.00751415
1.01	6.4	0.00714125
1.01	6.5	0.0104809
1.01	6.6	0.0146788
1.01	6.7	0.0118098
1.01	6.8	0.00562022
1.01	6.9	0.00236809
1.01	7	0.00492499
1.01	7.1	0.0120322
1.01	7.2	0.0136939
1.01	7.3	0.00994256
1.01	7.4	0.00471319
1.01	7.5	0.00220203
1.01	7.6	0.00501596
1.01	7.7	0.00995169
1.01	7.8	0.0047389
1.01	7.9	0.000710835
1.01	8	0
1.02	-1	0.171024
1.02	-0.9	0.169095
1.02	-0.8	0.190931
1.02	-0.7	0.35314
1.02	-0.6	5.83487
1.02	-0.5	62.5271
1.02	-0.4	311.025
1.02	-0.3	870.268
1.02	-0.2	1531.39
1.02	-0.1	1955.22
1.02	0	1943.63
1.02	0.1	1430.53
1.02	0.2	697.151
1.02	0.3	200.509
1.02	0.4	28.2759
1.02	0.5	1.58705
1.02	0.6	0.353854
1.02	0.7	0.318986
1.02	0.8	0.304845
1.02	0.9	0.304927
1.02	1	0.297626
1.02	1.1	0.308971
1.02	1.2	0.302634
1.02	1.3	0.270798
1.02	1.4	0.218602
1.02	1.5	0.18313
1.02	1.6	0.17107
1.02	1.7	0.162819
1.02	1.8	0.178095
1.02	1.9	0.150664
1.02	2	0.106637
1.02	2.1	0.101858
1.02	2.2	0.100517
1.02	2.3	0.0881549
1.02	2.4	0.069616
1.02	2.5	0.0532227
1.02	2.6	0.0322131
1.02	2.7	0.0368609
1.02	2.8	0.041569
1.02	2.9	0.0224011
1.02	3	0.0106772
1.02	3.1	0.0130984
1.02	3.2	0.021436
1.02	3.3	0.0201143
1.02	3.4	0.0171635
1.02	3.5	0.0215932
1.02	3.6	0.0183808
1.02	3.7	0.00923783
1.02	3.8	0.0043268
1.02	3.9	0.00381472
1.02	4	0.00403329
1.02	4.1	0.00427255
1.02	4.2	0.00422519
1.02	4.3	0.00671084
1.02	4.4	0.00998872
1.02	4.5	0.00950623
1.02	4.6	0.0104472
1.02	4.7	0.0134416
1.02	4.8	0.0196393
1.02	4.9	0.0257795
1.02	5	0.0264225
1.02	5.1	0.0309704
1.02	5.2	0.0310946
1.02	5.3	0.0196809
1.02	5.4	0.0167629
1.02	5.5	0.0131071
1.02	5.6	0.00699613
1.02	5.7	0.00766978
1.02	5.8	0.0130863
1.02	5.9	0.0134459
1.02	6	0.00952139
1.02	6.1	0.00709413
1.02	6.2	0.0042417
1.02	6.3	0.0028958
1.02	6.4	0.00331619
1.02	6.5	0.00511217
1.02	6.6	0.0064496
1.02	6.7	0.00599164
1.02	6.8	0.00510975
1.02	6.9	0.00219961
1.02	7	0.00270087
1.02	7.1	0.00866638
1.02	7.2	0.0151683
1.02	7.3	0.0136756
1.02	7.4	0.0124406
1.02	7.5	0.00721895
1.02	7.6	0.00395156
1.02	7.7	0.0047389
1.02	7.8	0.00284334
1.02	7.9	0.00047388
1.02	8	0
1.03	-1	0.108321
1.03	-0.9	0.122813
1.03	-0.8	0.142756
1.03	-0.7	0.286624
1.03	-0.6	5.54339
1.03	-0.5	51.3899
1.03	-0.4	224.197
1.03	-0.3	586.516
1.03	-0.2	1082.06
1.03	-0.1	1381.31
1.03	0	1300.88
1.03	0.1	869.47
1.03	0.2	370.76
1.03	0.3	91.5704
1.03	0.4	11.2876
1.03	0.5	0.633995
1.03	0.6	0.244302
1.03	0.7	0.235167
1.03	0.8	0.221179
1.03	0.9	0.223988
1.03	1	0.249004
1.03	1.1	0.266873
1.03	1.2	0.258681
1.03	1.3	0.219093
1.03	1.4	0.182041
1.03	1.5	0.174565
1.03	1.6	0.189564
1.03	1.7	0.16693
1.03	1.8	0.13945
1.03	1.9	0.117212
1.03	2	0.102663
1.03	2.1	0.0967606
1.03	2.2	0.093218
1.03	2.3	0.0720733
1.03	2.4	0.0592201
1.03	2.5	0.0484263
1.03	2.6	0.0466419
1.03	2.7	0.0600187
1.03	2.8	0.0539349
1.03	2.9	0.0288703
1.03	3	0.0114593
1.03	3.1	0.0122096
1.03	3.2	0.0193174
1.03	3.3	0.0185041
1.03	3.4	0.0172111
1.03	3.5	0.01729
1.03	3.6	0.0206832
1.03	3.7	0.0176123
1.03	3.8	0.0130763
1.03	3.9	0.00923556
1.03	4	0.00702959
1.03	4.1	0.00889445
1.03	4.2	0.00700614
1.03	4.3	0.00649182
1.03	4.4	0.00639441
1.03	4.5	0.00901678
1.03	4.6	0.0192492
1.03	4.7	0.0260956
1.03	4.8	0.0286474
1.03	4.9	0.022599
1.03	5	0.0158566
1.03	5.1	0.0179202
1.03	5.2	0.0203036
1.03	5.3	0.0158858
1.03	5.4	0.0138203
1.03	5.5	0.00945321
1.03	5.6	0.0054275
1.03	5.7	0.00629796
1.03	5.8	0.0110186
1.03	5.9	0.0125474
1.03	6	0.00925926
1.03	6.1	0.00453721
1.03	6.2	0.00238755
1.03	6.3	0.00280873
1.03	6.4	0.00412241
1.03	6.5	0.00489717
1.03	6.6	0.00399772
1.03	6.7	0.00269154
1.03	6.8	0.00208035
1.03	6.9	0.00111874
1.03	7	0.00117351
1.03	7.1	0.00538229
1.03	7.2	0.0113843
1.03	7.3	0.0162257
1.03	7.4	0.024082
1.03	7.5	0.0112007
1.03	7.6	0.00213622
1.03	7.7	0.000710834
1.03	7.8	0.00047388
1.03	7.9	0.000118439
1.03	8	-1e-07
1.04	-1	0.065038
1.04	-0.9	0.0964171
1.04	-0.8	0.110952
1.04	-0.7	0.196941
1.04	-0.6	3.71216
1.04	-0.5	30.2017
1.04	-0.4	118.011
1.04	-0.3	303.974
1.04	-0.2	543.999
1.04	-0.1	693.731
1.04	0	631.632
1.04	0.1	401.011
1.04	0.2	161.547
1.04	0.3	36.7537
1.04	0.4	4.1925
1.04	0.5	0.321075
1.04	0.6	0.166021
1.04	0.7	0.158984
1.04	0.8	0.164244
1.04	0.9	0.16321
1.04	1	0.180717
1.04	1.1	0.203631
1.04	1.2	0.200133
1.04	1.3	0.167858
1.04	1.4	0.150389
1.04	1.5	0.172686
1.04	1.6	0.18596
1.04	1.7	0.153333
1.04	1.8	0.11792
1.04	1.9	0.103564
1.04	2	0.101227
1.04	2.1	0.100413
1.04	2.2	0.0888886
1.04	2.3	0.0694564
1.04	2.4	0.0501615
1.04	2.5	0.0479271
1.04	2.6	0.0698411
1.04	2.7	0.0982866
1.04	2.8	0.0704072
1.04	2.9	0.0366193
1.04	3	0.022998
1.04	3.1	0.0223129
1.04	3.2	0.0225631
1.04	3.3	0.0204241
1.04	3.4	0.0193812
1.04	3.5	0.0200972
1.04	3.6	0.0241102
1.04	3.7	0.0323885
1.04	3.8	0.0277186
1.04	3.9	0.013799
1.04	4	0.00913904
1.04	4.1	0.0120018
1.04	4.2	0.00925192
1.04	4.3	0.00819811
1.04	4.4	0.00516533
1.04	4.5	0.00740003
1.04	4.6	0.0188349
1.04	4.7	0.0279945
1.04	4.8	0.0213501
1.04	4.9	0.0120786
1.04	5	0.00643718
1.04	5.1	0.00812676
1.04	5.2	0.0129313
1.04	5.3	0.0125076
1.04	5.4	0.0142055
1.04	5.5	0.00977919
1.04	5.6	0.00862855
1.04	5.7	0.00875528
1.04	5.8	0.0128924
1.04	5.9	0.0123661
1.04	6	0.00857664
1.04	6.1	0.0035427
1.04	6.2	0.0023197
1.04	6.3	0.00467168
1.04	6.4	0.00692689
1.04	6.5	0.00842847
1.04	6.6	0.0059695
1.04	6.7	0.00226593
1.04	6.8	0.000846945
1.04	6.9	0.00042219
1.04	7	0.000457603
1.04	7.1	0.0018873
1.04	7.2	0.00417871
1.04	7.3	0.00853662
1.04	7.4	0.0114343
1.04	7.5	0.00664932
1.04	7.6	0.00110822
1.04	7.7	-3.75e-09
1.04	7.8	-2.225e-08
1.04	7.9	-6.225e-08
1.04	8	-1e-07
1.05	-1	0.13864
1.05	-0.9	0.0801922
1.05	-0.8	0.0810171
1.05	-0.7	0.127501
1.05	-0.6	1.65572
1.05	-0.5	12.3291
1.05	-0.4	50.2495
1.05	-0.3	126.654
1.05	-0.2	216.149
1.05	-0.1	269.919
1.05	0	245.412
1.05	0.1	155.969
1.05	0.2	62.6448
1.05	0.3	14.3246
1.05	0.4	1.76438
1.05	0.5	0.231319
1.05	0.6	0.111581
1.05	0.7	0.101542
1.05	0.8	0.123144
1.05	0.9	0.127783
1.05	1	0.120864
1.05	1.1	0.144405
1.05	1.2	0.168532
1.05	1.3	0.151154
1.05	1.4	0.151664
1.05	1.5	0.178207
1.05	1.6	0.166106
1.05	1.7	0.137873
1.05	1.8	0.125392
1.05	1.9	0.126109
1.05	2	0.12086
1.05	2.1	0.111461
1.05	2.2	0.0946764
1.05	2.3	0.076827
1.05	2.4	0.0697814
1.05	2.5	0.0641858
1.05	2.6	0.0864265
1.05	2.7	0.0978414
1.05	2.8	0.0745581
1.05	2.9	0.0479341
1.05	3	0.0410009
1.05	3.1	0.0388381
1.05	3.2	0.0296933
1.05	3.3	0.0252591
1.05	3.4	0.0267283
1.05	3.5	0.0341457
1.05	3.6	0.034268
1.05	3.7	0.0385517
1.05	3.8	0.0361589
1.05	3.9	0.0195691
1.05	4	0.0161456
1.05	4.1	0.0188376
1.05	4.2	0.0143332
1.05	4.3	0.0108759
1.05	4.4	0.0102845
1.05	4.5	0.00909421
1.05	4.6	0.0164115
1.05	4.7	0.0260962
1.05	4.8	0.0187666
1.05	4.9	0.00901324
1.05	5	0.00514627
1.05	5.1	0.00808659
1.05	5.2	0.0117129
1.05	5.3	0.0102172
1.05	5.4	0.00948436
1.05	5.5	0.00979623
1.05	5.6	0.0114092
1.05	5.7	0.0123284
1.05	5.8	0.0133022
1.05	5.9	0.012208
1.05	6	0.00771645
1.05	6.1	0.00548815
1.05	6.2	0.0041086
1.05	6.3	0.0042008
1.05	6.4	0.00590504
1.05	6.5	0.00658687
1.05	6.6	0.00453384
1.05	6.7	0.00296913
1.05	6.8	0.00328421
1.05	6.9	0.00247103
1.05	7	0.000960025
1.05	7.1	0.000402308
1.05	7.2	0.000636365
1.05	7.3	0.00134776
1.05	7.4	0.00172222
1.05	7.5	0.00110822
1.05	7.6	0.000277054
1.05	7.7	-1.075e-08
1.05	7.8	-3.85e-08
1.05	7.9	-7.775e-08
1.05	8	-1e-07
1.06	-1	0.031808
1.06	-0.9	0.0477717
1.06	-0.8	0.0497602
1.06	-0.7	0.0840035
1.06	-0.6	0.61486
1.06	-0.5	4.61893
1.06	-0.4	19.6617
1.06	-0.3	49.6851
1.06	-0.2	82.1041
1.06	-0.1	100.101
1.06	0	96.8896
1.06	0.1	60.5475
1.06	0.2	23.2152
1.06	0.3	5.31708
1.06	0.4	0.829376
1.06	0.5	0.184698
1.06	0.6	0.0779823
1.06	0.7	0.0571586
1.06	0.8	0.0711033
1.06	0.9	0.0743688
1.06	1	0.0750743
1.06	1.1	0.100287
1.06	1.2	0.113866
1.06	1.3	0.126401
1.06	1.4	0.142547
1.06	1.5	0.137502
1.06	1.6	0.131487
1.06	1.7	0.133569
1.06	1.8	0.152695
1.06	1.9	0.139367
1.06	2	0.127063
1.06	2.1	0.125906
1.06	2.2	0.114801
1.06	2.3	0.0997982
1.06	2.4	0.0915617
1.06	2.5	0.0839705
1.06	2.6	0.0814091
1.06	2.7	0.0840467
1.06	2.8	0.0770262
1.06	2.9	0.0528906
1.06	3	0.045362
1.06	3.1	0.0467822
1.06	3.2	0.0446853
1.06	3.3	0.0445064
1.06	3.4	0.0404854
1.06	3.5	0.0429949
1.06	3.6	0.0446021
1.06	3.7	0.0486148
1.06	3.8	0.0413137
1.06	3.9	0.0247658
1.06	4	0.0268014
1.06	4.1	0.0322257
1.06	4.2	0.0228235
1.06	4.3	0.0166535
1.06	4.4	0.0212211
1.06	4.5	0.0169929
1.06	4.6	0.0221455
1.06	4.7	0.0339793
1.06	4.8	0.0263747
1.06	4.9	0.0135388
1.06	5	0.00873315
1.06	5.1	0.0114559
1.06	5.2	0.0128214
1.06	5.3	0.0112599
1.06	5.4	0.0110252
1.06	5.5	0.0127468
1.06	5.6	0.0209388
1.06	5.7	0.0198771
1.06	5.8	0.0119296
1.06	5.9	0.00753632
1.06	6	0.00904099
1.06	6.1	0.0128994
1.06	6.2	0.0107908
1.06	6.3	0.0102422
1.06	6.4	0.0100131
1.06	6.5	0.00807339
1.06	6.6	0.00373811
1.06	6.7	0.00382648
1.06	6.8	0.00948698
1.06	6.9	0.00947312
1.06	7	0.00459451
1.06	7.1	0.00072969
1.06	7.2	0
1.06	7.3	0
1.06	7.4	0
1.06	7.5	-2.5e-10
1.06	7.6	-3.75e-09
1.06	7.7	-2.25e-08
1.06	7.8	-6.15e-08
1.06	7.9	-8.925e-08
1.06	8	-1e-07
1.07	-1	0.050568
1.07	-0.9	0.0228781
1.07	-0.8	0.0280469
1.07	-0.7	0.0646273
1.07	-0.6	0.306774
1.07	-0.5	1.89977
1.07	-0.4	7.39813
1.07	-0.3	17.5686
1.07	-0.2	29.1282
1.07	-0.1	37.2697
1.07	0	33.2242
1.07	0.1	20.0888
1.07	0.2	7.57554
1.07	0.3	1.846
1.07	0.4	0.405778
1.07	0.5	0.134528
1.07	0.6	0.0483274
1.07	0.7	0.0276793
1.07	0.8	0.0370544
1.07	0.9	0.041848
1.07	1	0.050226
1.07	1.1	0.0600107
1.07	1.2	0.0742975
1.07	1.3	0.0957516
1.07	1.4	0.102972
1.07	1.5	0.0907254
1.07	1.6	0.0842672
1.07	1.7	0.11145
1.07	1.8	0.132114
1.07	1.9	0.13233
1.07	2	0.122465
1.07	2.1	0.138944
1.07	2.2	0.138358
1.07	2.3	0.123043
1.07	2.4	0.112967
1.07	2.5	0.110241
1.07	2.6	0.100973
1.07	2.7	0.0873618
1.07	2.8	0.0622514
1.07	2.9	0.050372
1.07	3	0.0461329
1.07	3.1	0.0496538
1.07	3.2	0.060499
1.07	3.3	0.0617821
1.07	3.4	0.0542722
1.07	3.5	0.0576139
1.07	3.6	0.0528365
1.07	3.7	0.0573864
1.07	3.8	0.0495227
1.07	3.9	0.0318072
1.07	4	0.0257146
1.07	4.1	0.0247675
1.07	4.2	0.0238909
1.07	4.3	0.0209425
1.07	4.4	0.0225241
1.07	4.5	0.0255553
1.07	4.6	0.0314814
1.07	4.7	0.0339361
1.07	4.8	0.0292929
1.07	4.9	0.0197726
1.07	5	0.0125779
1.07	5.1	0.0104893
1.07	5.2	0.0131455
1.07	5.3	0.015603
1.07	5.4	0.017424
1.07	5.5	0.0234276
1.07	5.6	0.0290989
1.07	5.7	0.0267282
1.07	5.8	0.0144775
1.07	5.9	0.00884617
1.07	6	0.0123718
1.07	6.1	0.0184772
1.07	6.2	0.0181941
1.07	6.3	0.0222424
1.07	6.4	0.0175796
1.07	6.5	0.0099281
1.07	6.6	0.00397135
1.07	6.7	0.00363983
1.07	6.8	0.0110044
1.07	6.9	0.0183117
1.07	7	0.00864665
1.07	7.1	0.00129109
1.07	7.2	0.000753505
1.07	7.3	0.00301402
1.07	7.4	0.00452103
1.07	7.5	0.00301402
1.07	7.6	0.000753493
1.07	7.7	-3.95e-08
1.07	7.8	-7.775e-08
1.07	7.9	-9.625e-08
1.07	8	-1e-07
1.08	-1	0.019329
1.08	-0.9	0.0174563
1.08	-0.8	0.0330095
1.08	-0.7	0.0698918
1.08	-0.6	0.191229
1.08	-0.5	0.717387
1.08	-0.4	2.15168
1.08	-0.3	4.81352
1.08	-0.2	8.55863
1.08	-0.1	10.7168
1.08	0	8.93431
1.08	0.1	5.15089
1.08	0.2	2.18896
1.08	0.3	0.77371
1.08	0.4	0.291469
1.08	0.5	0.126725
1.08	0.6	0.0410592
1.08	0.7	0.0147972
1.08	0.8	0.0209593
1.08	0.9	0.0354765
1.08	1	0.0525157
1.08	1.1	0.049428
1.08	1.2	0.0512725
1.08	1.3	0.0665416
1.08	1.4	0.0756357
1.08	1.5	0.0675694
1.08	1.6	0.0600857
1.08	1.7	0.0703319
1.08	1.8	0.0950882
1.08	1.9	0.100061
1.08	2	0.104312
1.08	2.1	0.102145
1.08	2.2	0.105506
1.08	2.3	0.103395
1.08	2.4	0.120215
1.08	2.5	0.12822
1.08	2.6	0.115611
1.08	2.7	0.0824315
1.08	2.8	0.0644904
1.08	2.9	0.0578213
1.08	3	0.0523415
1.08	3.1	0.050663
1.08	3.2	0.0685138
1.08	3.3	0.0755764
1.08	3.4	0.0690235
1.08	3.5	0.0590766
1.08	3.6	0.0537673
1.08	3.7	0.0591857
1.08	3.8	0.057569
1.08	3.9	0.0438546
1.08	4	0.0318406
1.08	4.1	0.0236906
1.08	4.2	0.0238223
1.08	4.3	0.0266034
1.08	4.4	0.0242116
1.08	4.5	0.0267368
1.08	4.6	0.0305254
1.08	4.7	0.0282724
1.08	4.8	0.0256138
1.08	4.9	0.0174884
1.08	5	0.0127656
1.08	5.1	0.0115221
1.08	5.2	0.0146093
1.08	5.3	0.0171226
1.08	5.4	0.02548
1.08	5.5	0.0370372
1.08	5.6	0.034023
1.08	5.7	0.026336
1.08	5.8	0.0169413
1.08	5.9	0.0139369
1.08	6	0.0162977
1.08	6.1	0.0179954
1.08	6.2	0.020424
1.08	6.3	0.0199273
1.08	6.4	0.014579
1.08	6.5	0.00882221
1.08	6.6	0.00629933
1.08	6.7	0.00434858
1.08	6.8	0.00788939
1.08	6.9	0.0133639
1.08	7	0.00711349
1.08	7.1	0.00112279
1.08	7.2	0.00301402
1.08	7.3	0.0180841
1.08	7.4	0.0301402
1.08	7.5	0.0180841
1.08	7.6	0.00301399
1.08	7.7	-6.75e-08
1.08	7.8	-9.025e-08
1.08	7.9	-9.875e-08
1.08	8	-1e-07
1.09	-1	0
1.09	-0.9	0.0214894
1.09	-0.8	0.0504229
1.09	-0.7	0.0857006
1.09	-0.6	0.143555
1.09	-0.5	0.294557
1.09	-0.4	0.654979
1.09	-0.3	1.45911
1.09	-0.2	2.60155
1.09	-0.1	3.36891
1.09	0	3.2132
1.09	0.1	2.28217
1.09	0.2	1.25541
1.09	0.3	0.575533
1.09	0.4	0.320815
1.09	0.5	0.161569
1.09	0.6	0.0524721
1.09	0.7	0.01141
1.09	0.8	0.0141052
1.09	0.9	0.0384449
1.09	1	0.0605518
1.09	1.1	0.0514478
1.09	1.2	0.0432784
1.09	1.3	0.043769
1.09	1.4	0.0421733
1.09	1.5	0.0438043
1.09	1.6	0.0356175
1.09	1.7	0.0413926
1.09	1.8	0.0598172
1.09	1.9	0.0749083
1.09	2	0.0710902
1.09	2.1	0.0658561
1.09	2.2	0.0706976
1.09	2.3	0.092658
1.09	2.4	0.116945
1.09	2.5	0.109459
1.09	2.6	0.0818705
1.09	2.7	0.0706257
1.09	2.8	0.0793428
1.09	2.9	0.0739725
1.09	3	0.0576629
1.09	3.1	0.0506876
1.09	3.2	0.0601078
1.09	3.3	0.0706762
1.09	3.4	0.064462
1.09	3.5	0.0532476
1.09	3.6	0.0514596
1.09	3.7	0.0518478
1.09	3.8	0.0477983
1.09	3.9	0.047251
1.09	4	0.0437597
1.09	4.1	0.0357744
1.09	4.2	0.0289291
1.09	4.3	0.0279957
1.09	4.4	0.0253366
1.09	4.5	0.0252118
1.09	4.6	0.0215581
1.09	4.7	0.019332
1.09	4.8	0.021108
1.09	4.9	0.0160328
1.09	5	0.0141583
1.09	5.1	0.0172936
1.09	5.2	0.0248932
1.09	5.3	0.0230049
1.09	5.4	0.024207
1.09	5.5	0.0274089
1.09	5.6	0.025287
1.09	5.7	0.0192068
1.09	5.8	0.0152185
1.09	5.9	0.0143308
1.09	6	0.016814
1.09	6.1	0.0206734
1.09	6.2	0.0175063
1.09	6.3	0.0111928
1.09	6.4	0.0075892
1.09	6.5	0.00763507
1.09	6.6	0.0103166
1.09	6.7	0.00515962
1.09	6.8	0.00323479
1.09	6.9	0.00412141
1.09	7	0.00253795
1.09	7.1	0.000477248
1.09	7.2	0.00452103
1.09	7.3	0.0301402
1.09	7.4	0.0632944
1.09	7.5	0.0301402
1.09	7.6	0.00452097
1.09	7.7	-8.775e-08
1.09	7.8	-9.775e-08
1.09	7.9	-9.975e-08
1.09	8	-1e-07
1.1	-1	0.040615
1.1	-0.9	0.0266259
1.1	-0.8	0.0432665
1.1	-0.7	0.0725749
1.1	-0.6	0.129081
1.1	-0.5	0.239842
1.1	-0.4	0.49737
1.1	-0.3	1.05395
1.1	-0.2	1.87974
1.1	-0.1	2.55358
1.1	0	2.74965
1.1	0.1	2.14444
1.1	0.2	1.18917
1.1	0.3	0.584845
1.1	0.4	0.329747
1.1	0.5	0.177464
1.1	0.6	0.0567732
1.1	0.7	0.00981915
1.1	0.8	0.011572
1.1	0.9	0.0324848
1.1	1	0.0456651
1.1	1.1	0.0430676
1.1	1.2	0.03975
1.1	1.3	0.0234428
1.1	1.4	0.019549
1.1	1.5	0.0262482
1.1	1.6	0.022382
1.1	1.7	0.0218035
1.1	1.8	0.0344898
1.1	1.9	0.0515442
1.1	2	0.0505017
1.1	2.1	0.0551036
1.1	2.2	0.06814
1.1	2.3	0.0775044
1.1	2.4	0.0941291
1.1	2.5	0.0772027
1.1	2.6	0.0563358
1.1	2.7	0.0649804
1.1	2.8	0.0851144
1.1	2.9	0.0939311
1.1	3	0.0782899
1.1	3.1	0.0676499
1.1	3.2	0.0642088
1.1	3.3	0.0572155
1.1	3.4	0.0448719
1.1	3.5	0.0415045
1.1	3.6	0.0435384
1.1	3.7	0.0444858
1.1	3.8	0.0384517
1.1	3.9	0.0416798
1.1	4	0.0431179
1.1	4.1	0.0398122
1.1	4.2	0.0335069
1.1	4.3	0.0277459
1.1	4.4	0.0322294
1.1	4.5	0.0293127
1.1	4.6	0.0200948
1.1	4.7	0.0173769
1.1	4.8	0.0161441
1.1	4.9	0.0177668
1.1	5	0.0213615
1.1	5.1	0.0237042
1.1	5.2	0.0272622
1.1	5.3	0.031566
1.1	5.4	0.0250633
1.1	5.5	0.0185513
1.1	5.6	0.0169948
1.1	5.7	0.0194677
1.1	5.8	0.0171177
1.1	5.9	0.01705
1.1	6	0.0204791
1.1	6.1	0.021475
1.1	6.2	0.0144971
1.1	6.3	0.00765537
1.1	6.4	0.00662311
1.1	6.5	0.00635868
1.1	6.6	0.00613401
1.1	6.7	0.00337229
1.1	6.8	0.000871508
1.1	6.9	0.00047172
1.1	7	0.00031448
1.1	7.1	7.862e-05
1.1	7.2	0.00301402
1.1	7.3	0.0180841
1.1	7.4	0.0301402
1.1	7.5	0.0180841
1.1	7.6	0.00301394
1.1	7.7	-9.625e-08
1.1	7.8	-9.975e-08
1.1	7.9	-1e-07
1.1	8	-1e-07
1.11	-1	0.042602
1.11	-0.9	0.0246394
1.11	-0.8	0.0345611
1.11	-0.7	0.0675242
1.11	-0.6	0.149547
1.11	-0.5	0.276292
1.11	-0.4	0.497603
1.11	-0.3	1.0298
1.11	-0.2	1.86761
1.11	-0.1	2.70698
1.11	0	2.92497
1.11	0.1	2.26667
1.11	0.2	1.21283
1.11	0.3	0.552404
1.11	0.4	0.289933
1.11	0.5	0.157566
1.11	0.6	0.0548795
1.11	0.7	0.0101646
1.11	0.8	0.00926931
1.11	0.9	0.0202485
1.11	1	0.028651
1.11	1.1	0.0376107
1.11	1.2	0.0257148
1.11	1.3	0.0120015
1.11	1.4	0.0110219
1.11	1.5	0.0193528
1.11	1.6	0.0225734
1.11	1.7	0.0211146
1.11	1.8	0.0223875
1.11	1.9	0.0333172
1.11	2	0.0393355
1.11	2.1	0.0545775
1.11	2.2	0.0613625
1.11	2.3	0.0616238
1.11	2.4	0.0657968
1.11	2.5	0.0542003
1.11	2.6	0.0487211
1.11	2.7	0.0625857
1.11	2.8	0.0839596
1.11	2.9	0.101503
1.11	3	0.0971132
1.11	3.1	0.0928131
1.11	3.2	0.069612
1.11	3.3	0.041666
1.11	3.4	0.029039
1.11	3.5	0.033218
1.11	3.6	0.0380803
1.11	3.7	0.0410628
1.11	3.8	0.0278184
1.11	3.9	0.0275436
1.11	4	0.0367159
1.11	4.1	0.0371826
1.11	4.2	0.0404216
1.11	4.3	0.0319921
1.11	4.4	0.0336995
1.11	4.5	0.0354857
1.11	4.6	0.0265993
1.11	4.7	0.0230057
1.11	4.8	0.0171558
1.11	4.9	0.0188306
1.11	5	0.0199339
1.11	5.1	0.0243763
1.11	5.2	0.0334561
1.11	5.3	0.0361065
1.11	5.4	0.0296776
1.11	5.5	0.0186186
1.11	5.6	0.017745
1.11	5.7	0.0208934
1.11	5.8	0.0158058
1.11	5.9	0.0153363
1.11	6	0.0219226
1.11	6.1	0.0229882
1.11	6.2	0.0157299
1.11	6.3	0.00917415
1.11	6.4	0.0104224
1.11	6.5	0.0124632
1.11	6.6	0.00997003
1.11	6.7	0.00503195
1.11	6.8	0.00148087
1.11	6.9	0.0002177
1.11	7	0
1.11	7.1	0
1.11	7.2	0.000753504
1.11	7.3	0.00301401
1.11	7.4	0.004521
1.11	7.5	0.00301395
1.11	7.6	0.000753415
1.11	7.7	-9.875e-08
[truncated: 2,642 more rows]

## Sheet: panel d
l (rlu)	Energy (meV)	intensity (arb. unit.)
-5.5	-1	0.283207
-5.5	-0.9	0.17347
-5.5	-0.8	0.169658
-5.5	-0.7	0.190809
-5.5	-0.6	0.591892
-5.5	-0.5	4.43696
-5.5	-0.4	25.9378
-5.5	-0.3	99.4071
-5.5	-0.2	255.788
-5.5	-0.1	436.564
-5.5	0	484.833
-5.5	0.1	327.307
-5.5	0.2	140.112
-5.5	0.3	35.6668
-5.5	0.4	6.29597
-5.5	0.5	0.913038
-5.5	0.6	0.164971
-5.5	0.7	0.138361
-5.5	0.8	0.128779
-5.5	0.9	0.134088
-5.5	1	0.169755
-5.5	1.1	0.230736
-5.5	1.2	0.278313
-5.5	1.3	0.268625
-5.5	1.4	0.20813
-5.5	1.5	0.172005
-5.5	1.6	0.224271
-5.5	1.7	0.247752
-5.5	1.8	0.217633
-5.5	1.9	0.169308
-5.5	2	0.113397
-5.5	2.1	0.0632912
-5.5	2.2	0.0599158
-5.5	2.3	0.0692084
-5.5	2.4	0.0747573
-5.5	2.5	0.0668421
-5.5	2.6	0.0438816
-5.5	2.7	0.0668128
-5.5	2.8	0.0898087
-5.5	2.9	0.0533831
-5.5	3	0.0211319
-5.5	3.1	0.0127535
-5.5	3.2	0.0149878
-5.5	3.3	0.0138029
-5.5	3.4	0.0124404
-5.5	3.5	0.0139586
-5.5	3.6	0.0141891
-5.5	3.7	0.016754
-5.5	3.8	0.0186906
-5.5	3.9	0.0138804
-5.5	4	0.00578221
-5.5	4.1	0.000884223
-5.5	4.2	0
-5.5	4.3	0.00308868
-5.5	4.4	0.0197731
-5.5	4.5	0.0397748
-5.5	4.6	0.0341571
-5.5	4.7	0.024959
-5.5	4.8	0.0106773
-5.5	4.9	0.00405316
-5.5	5	0.00680827
-5.5	5.1	0.0112351
-5.5	5.2	0.00808012
-5.5	5.3	0.0141517
-5.5	5.4	0.023824
-5.5	5.5	0.0128203
-5.5	5.6	0.00523631
-5.5	5.7	0.0104816
-5.5	5.8	0.0214692
-5.5	5.9	0.0281509
-5.5	6	0.0116892
-5.5	6.1	0.00351825
-5.5	6.2	0.0123957
-5.5	6.3	0.025655
-5.5	6.4	0.0226508
-5.5	6.5	0.0211225
-5.5	6.6	0.0156765
-5.5	6.7	0.00604771
-5.5	6.8	0.00379189
-5.5	6.9	0.00650706
-5.5	7	0.00529606
-5.5	7.1	0.0151145
-5.5	7.2	0.0314568
-5.5	7.3	0.0188045
-5.5	7.4	0.00912206
-5.5	7.5	0.00415476
-5.5	7.6	0.00069246
-5.5	7.7	0
-5.5	7.8	0.00418185
-5.5	7.9	0.0334548
-5.5	8	0
-5.45	-1	0.26075
-5.45	-0.9	0.162567
-5.45	-0.8	0.152309
-5.45	-0.7	0.213006
-5.45	-0.6	0.70095
-5.45	-0.5	5.54775
-5.45	-0.4	35.5847
-5.45	-0.3	135.845
-5.45	-0.2	348.143
-5.45	-0.1	658.411
-5.45	0	846.473
-5.45	0.1	677.59
-5.45	0.2	318.828
-5.45	0.3	96.8792
-5.45	0.4	19.7005
-5.45	0.5	2.23496
-5.45	0.6	0.278217
-5.45	0.7	0.179112
-5.45	0.8	0.151909
-5.45	0.9	0.196159
-5.45	1	0.242055
-5.45	1.1	0.225813
-5.45	1.2	0.27764
-5.45	1.3	0.266541
-5.45	1.4	0.190826
-5.45	1.5	0.179058
-5.45	1.6	0.251425
-5.45	1.7	0.253957
-5.45	1.8	0.244165
-5.45	1.9	0.178376
-5.45	2	0.0890402
-5.45	2.1	0.0475187
-5.45	2.2	0.0551769
-5.45	2.3	0.0415575
-5.45	2.4	0.0484904
-5.45	2.5	0.0511009
-5.45	2.6	0.0446205
-5.45	2.7	0.0645841
-5.45	2.8	0.0879834
-5.45	2.9	0.0643322
-5.45	3	0.0214871
-5.45	3.1	0.010138
-5.45	3.2	0.0160451
-5.45	3.3	0.010768
-5.45	3.4	0.018117
-5.45	3.5	0.0330784
-5.45	3.6	0.0188564
-5.45	3.7	0.00658408
-5.45	3.8	0.00670542
-5.45	3.9	0.00805209
-5.45	4	0.00448549
-5.45	4.1	0.00107162
-5.45	4.2	0.00117966
-5.45	4.3	0.00324841
-5.45	4.4	0.00929542
-5.45	4.5	0.0182882
-5.45	4.6	0.0235138
-5.45	4.7	0.0150967
-5.45	4.8	0.00944917
-5.45	4.9	0.00939806
-5.45	5	0.0097933
-5.45	5.1	0.00779517
-5.45	5.2	0.0063326
-5.45	5.3	0.0146651
-5.45	5.4	0.0272808
-5.45	5.5	0.0161479
-5.45	5.6	0.00559904
-5.45	5.7	0.00967174
-5.45	5.8	0.0196167
-5.45	5.9	0.0185674
-5.45	6	0.00777557
-5.45	6.1	0.00304671
-5.45	6.2	0.0127
-5.45	6.3	0.0251687
-5.45	6.4	0.0151631
-5.45	6.5	0.0110441
-5.45	6.6	0.0159823
-5.45	6.7	0.00759855
-5.45	6.8	0.00289909
-5.45	6.9	0.00332829
-5.45	7	0.00424288
-5.45	7.1	0.0105985
-5.45	7.2	0.0162244
-5.45	7.3	0.0104363
-5.45	7.4	0.00298653
-5.45	7.5	0.000813178
-5.45	7.6	0.000173115
-5.45	7.7	0
-5.45	7.8	0.00752205
-5.45	7.9	0.0652263
-5.45	8	0.418185
-5.4	-1	0.188408
-5.4	-0.9	0.131311
-5.4	-0.8	0.160188
-5.4	-0.7	0.231722
-5.4	-0.6	0.874794
-5.4	-0.5	6.77727
-5.4	-0.4	42.8387
-5.4	-0.3	186.399
-5.4	-0.2	494.797
-5.4	-0.1	864.512
-5.4	0	1131.68
-5.4	0.1	1122.7
-5.4	0.2	686.027
-5.4	0.3	238.393
-5.4	0.4	42.6416
-5.4	0.5	3.49746
-5.4	0.6	0.413713
-5.4	0.7	0.261953
-5.4	0.8	0.230623
-5.4	0.9	0.26294
-5.4	1	0.297778
-5.4	1.1	0.220945
-5.4	1.2	0.21632
-5.4	1.3	0.266584
-5.4	1.4	0.226894
-5.4	1.5	0.215356
-5.4	1.6	0.232588
-5.4	1.7	0.249405
-5.4	1.8	0.225989
-5.4	1.9	0.178699
-5.4	2	0.0753881
-5.4	2.1	0.0364621
-5.4	2.2	0.0336578
-5.4	2.3	0.0255837
-5.4	2.4	0.0245863
-5.4	2.5	0.0378017
-5.4	2.6	0.056354
-5.4	2.7	0.0690058
-5.4	2.8	0.0489572
-5.4	2.9	0.0294405
-5.4	3	0.0119064
-5.4	3.1	0.00587576
-5.4	3.2	0.0072732
-5.4	3.3	0.00673341
-5.4	3.4	0.0168354
-5.4	3.5	0.0350418
-5.4	3.6	0.0255341
-5.4	3.7	0.00966525
-5.4	3.8	0.00746499
-5.4	3.9	0.0131826
-5.4	4	0.00641765
-5.4	4.1	0.00219138
-5.4	4.2	0.00707796
-5.4	4.3	0.0131004
-5.4	4.4	0.0151264
-5.4	4.5	0.0172608
-5.4	4.6	0.0146769
-5.4	4.7	0.00916495
-5.4	4.8	0.0138805
-5.4	4.9	0.0236352
-5.4	5	0.0182445
-5.4	5.1	0.0107198
-5.4	5.2	0.0116389
-5.4	5.3	0.0165219
-5.4	5.4	0.0227364
-5.4	5.5	0.0199939
-5.4	5.6	0.00902836
-5.4	5.7	0.0131427
-5.4	5.8	0.0258736
-5.4	5.9	0.0134165
-5.4	6	0.00284195
-5.4	6.1	0.00144967
-5.4	6.2	0.00641129
-5.4	6.3	0.0104584
-5.4	6.4	0.00722066
-5.4	6.5	0.00580617
-5.4	6.6	0.00762939
-5.4	6.7	0.00484654
-5.4	6.8	0.00169926
-5.4	6.9	0.00225359
-5.4	7	0.00676863
-5.4	7.1	0.0113578
-5.4	7.2	0.0106072
-5.4	7.3	0.00721242
-5.4	7.4	0.00326346
-5.4	7.5	0.00102138
-5.4	7.6	0.00215405
-5.4	7.7	0.00323108
-5.4	7.8	0.011333
-5.4	7.9	0.0739701
-5.4	8	0
-5.35	-1	0
-5.35	-0.9	0.137146
-5.35	-0.8	0.196575
-5.35	-0.7	0.242373
-5.35	-0.6	1.06948
-5.35	-0.5	9.94337
-5.35	-0.4	58.9821
-5.35	-0.3	244.951
-5.35	-0.2	730.137
-5.35	-0.1	1354.81
-5.35	0	1726.23
-5.35	0.1	1722.77
-5.35	0.2	1098.91
-5.35	0.3	390.259
-5.35	0.4	68.1383
-5.35	0.5	5.13004
-5.35	0.6	0.613529
-5.35	0.7	0.422025
-5.35	0.8	0.365398
-5.35	0.9	0.348135
-5.35	1	0.338522
-5.35	1.1	0.245663
-5.35	1.2	0.210479
-5.35	1.3	0.247853
-5.35	1.4	0.240979
-5.35	1.5	0.202518
-5.35	1.6	0.204983
-5.35	1.7	0.209996
-5.35	1.8	0.189853
-5.35	1.9	0.109406
-5.35	2	0.0546029
-5.35	2.1	0.0486295
-5.35	2.2	0.0447793
-5.35	2.3	0.0354003
-5.35	2.4	0.0261638
-5.35	2.5	0.04186
-5.35	2.6	0.0751986
-5.35	2.7	0.0490894
-5.35	2.8	0.0192274
-5.35	2.9	0.00589953
-5.35	3	0.0027104
-5.35	3.1	0.00206016
-5.35	3.2	0.00185435
-5.35	3.3	0.00251333
-5.35	3.4	0.00888551
-5.35	3.5	0.0218958
-5.35	3.6	0.0295198
-5.35	3.7	0.0134981
-5.35	3.8	0.00827702
-5.35	3.9	0.0108344
-5.35	4	0.00650064
-5.35	4.1	0.00285293
-5.35	4.2	0.0117966
-5.35	4.3	0.0264747
-5.35	4.4	0.0232832
-5.35	4.5	0.0268446
-5.35	4.6	0.0173339
-5.35	4.7	0.0168984
-5.35	4.8	0.0265045
-5.35	4.9	0.0326544
-5.35	5	0.0178558
-5.35	5.1	0.0127803
-5.35	5.2	0.0210193
-5.35	5.3	0.0232921
-5.35	5.4	0.0394739
-5.35	5.5	0.0390158
-5.35	5.6	0.0195399
-5.35	5.7	0.00982877
-5.35	5.8	0.0118111
-5.35	5.9	0.00708666
-5.35	6	0.00118111
-5.35	6.1	0.000971825
-5.35	6.2	0.00518398
-5.35	6.3	0.00842431
-5.35	6.4	0.00582163
-5.35	6.5	0.0044511
-5.35	6.6	0.00568324
-5.35	6.7	0.0040593
-5.35	6.8	0.00411783
-5.35	6.9	0.00717843
-5.35	7	0.0126677
-5.35	7.1	0.0205981
-5.35	7.2	0.0140162
-5.35	7.3	0.0115184
-5.35	7.4	0.0048287
-5.35	7.5	0.00287836
-5.35	7.6	0.0129243
-5.35	7.7	0.0215405
-5.35	7.8	0.0214654
-5.35	7.9	0.0792015
-5.35	8	0.49971
-5.3	-1	0
-5.3	-0.9	0.16128
-5.3	-0.8	0.210033
-5.3	-0.7	0.266469
-5.3	-0.6	1.20575
-5.3	-0.5	15.8983
-5.3	-0.4	109.858
-5.3	-0.3	415.456
-5.3	-0.2	1058.09
-5.3	-0.1	2039.68
-5.3	0	2603.08
-5.3	0.1	2098.61
-5.3	0.2	1287.8
-5.3	0.3	493.98
-5.3	0.4	98.4943
-5.3	0.5	8.29889
-5.3	0.6	0.77255
-5.3	0.7	0.490244
-5.3	0.8	0.439835
-5.3	0.9	0.405102
-5.3	1	0.394684
-5.3	1.1	0.328676
-5.3	1.2	0.281517
-5.3	1.3	0.254658
-5.3	1.4	0.231539
-5.3	1.5	0.216753
-5.3	1.6	0.21165
-5.3	1.7	0.146911
-5.3	1.8	0.0981379
-5.3	1.9	0.0503275
-5.3	2	0.0343071
-5.3	2.1	0.062279
-5.3	2.2	0.0851985
-5.3	2.3	0.0837008
-5.3	2.4	0.0481125
-5.3	2.5	0.0442495
-5.3	2.6	0.0448259
-5.3	2.7	0.0289183
-5.3	2.8	0.00953106
-5.3	2.9	0.00294175
-5.3	3	0.00542892
-5.3	3.1	0.00743882
-5.3	3.2	0.00459488
-5.3	3.3	0.0038902
-5.3	3.4	0.00778374
-5.3	3.5	0.0155214
-5.3	3.6	0.0200392
-5.3	3.7	0.0123082
-5.3	3.8	0.00736902
-5.3	3.9	0.0111948
-5.3	4	0.00550019
-5.3	4.1	0.00206396
-5.3	4.2	0.00707796
-5.3	4.3	0.0129312
-5.3	4.4	0.0138853
-5.3	4.5	0.0135532
-5.3	4.6	0.0156873
-5.3	4.7	0.0302217
-5.3	4.8	0.042151
-5.3	4.9	0.0310141
-5.3	5	0.0141972
-5.3	5.1	0.00871046
-5.3	5.2	0.0117488
-5.3	5.3	0.0211293
-5.3	5.4	0.0488742
-5.3	5.5	0.0636998
-5.3	5.6	0.0277018
-5.3	5.7	0.00624057
-5.3	5.8	0.00265485
-5.3	5.9	0.00140191
-5.3	6	0.000295278
-5.3	6.1	0.001425
-5.3	6.2	0.00919834
-5.3	6.3	0.01814
-5.3	6.4	0.00989483
-5.3	6.5	0.0060683
-5.3	6.6	0.00975093
-5.3	6.7	0.00551335
-5.3	6.8	0.00649679
-5.3	6.9	0.0132169
-5.3	7	0.0117828
-5.3	7.1	0.0112454
-5.3	7.2	0.0088797
-5.3	7.3	0.00586495
-5.3	7.4	0.00289722
-5.3	7.5	0.00371395
-5.3	7.6	0.0215405
-5.3	7.7	0.0452351
-5.3	7.8	0.0265376
-5.3	7.9	0.0432079
-5.3	8	0
-5.25	-1	0.511525
-5.25	-0.9	0.191693
-5.25	-0.8	0.184475
-5.25	-0.7	0.327828
-5.25	-0.6	2.28351
-5.25	-0.5	27.8866
-5.25	-0.4	189.964
-5.25	-0.3	695.988
-5.25	-0.2	1544.75
-5.25	-0.1	2400.76
-5.25	0	2831.74
-5.25	0.1	2362.52
-5.25	0.2	1439.63
-5.25	0.3	596.073
-5.25	0.4	126.308
-5.25	0.5	10.9739
-5.25	0.6	0.831053
-5.25	0.7	0.441645
-5.25	0.8	0.376084
-5.25	0.9	0.378617
-5.25	1	0.415133
-5.25	1.1	0.389418
-5.25	1.2	0.322071
-5.25	1.3	0.314593
-5.25	1.4	0.252583
-5.25	1.5	0.244598
-5.25	1.6	0.217536
-5.25	1.7	0.128291
-5.25	1.8	0.0690902
-5.25	1.9	0.0452886
-5.25	2	0.0467646
-5.25	2.1	0.0675927
-5.25	2.2	0.109204
-5.25	2.3	0.114776
-5.25	2.4	0.0791377
-5.25	2.5	0.0524354
-5.25	2.6	0.0362366
-5.25	2.7	0.0259072
-5.25	2.8	0.0116507
-5.25	2.9	0.00907138
-5.25	3	0.0170951
-5.25	3.1	0.0198059
-5.25	3.2	0.00819949
-5.25	3.3	0.00602598
-5.25	3.4	0.0121434
-5.25	3.5	0.0143333
-5.25	3.6	0.019583
-5.25	3.7	0.00975299
-5.25	3.8	0.00443857
-5.25	3.9	0.0049075
-5.25	4	0.0029445
-5.25	4.1	0.000891055
-5.25	4.2	0.00160122
-5.25	4.3	0.00268547
-5.25	4.4	0.00273578
-5.25	4.5	0.00278745
-5.25	4.6	0.00723955
-5.25	4.7	0.021136
-5.25	4.8	0.0365531
-5.25	4.9	0.0303479
-5.25	5	0.0155299
-5.25	5.1	0.0114146
-5.25	5.2	0.00819175
-5.25	5.3	0.0101642
-5.25	5.4	0.0241596
-5.25	5.5	0.0309823
-5.25	5.6	0.0214012
-5.25	5.7	0.0120026
-5.25	5.8	0.0057867
-5.25	5.9	0.00100508
-5.25	6	0
-5.25	6.1	0.00132707
-5.25	6.2	0.00841494
-5.25	6.3	0.0159857
-5.25	6.4	0.00887927
-5.25	6.5	0.00411306
-5.25	6.6	0.0046433
-5.25	6.7	0.00336601
-5.25	6.8	0.00394451
-5.25	6.9	0.00649997
-5.25	7	0.00738527
-5.25	7.1	0.00744452
-5.25	7.2	0.00522028
-5.25	7.3	0.00208982
-5.25	7.4	0.000649333
-5.25	7.5	0.00227477
-5.25	7.6	0.0129243
-5.25	7.7	0.0215405
-5.25	7.8	0.0141736
-5.25	7.9	0.00465258
-5.25	8	-1e-07
-5.2	-1	0.284938
-5.2	-0.9	0.194657
-5.2	-0.8	0.194399
-5.2	-0.7	0.35247
-5.2	-0.6	4.44823
-5.2	-0.5	45.082
-5.2	-0.4	245.971
-5.2	-0.3	842.968
-5.2	-0.2	1802.83
-5.2	-0.1	2502.39
-5.2	0	2641.87
-5.2	0.1	2473.94
-5.2	0.2	1785.1
-5.2	0.3	723.815
-5.2	0.4	141.238
-5.2	0.5	11.1824
-5.2	0.6	0.986438
-5.2	0.7	0.520959
-5.2	0.8	0.415161
-5.2	0.9	0.392828
-5.2	1	0.382127
-5.2	1.1	0.372492
-5.2	1.2	0.37058
-5.2	1.3	0.319774
-5.2	1.4	0.239958
-5.2	1.5	0.22834
-5.2	1.6	0.19304
-5.2	1.7	0.146603
-5.2	1.8	0.106538
-5.2	1.9	0.089835
-5.2	2	0.107449
-5.2	2.1	0.0927203
-5.2	2.2	0.0959585
-5.2	2.3	0.122847
-5.2	2.4	0.0943465
-5.2	2.5	0.0788598
-5.2	2.6	0.0485998
-5.2	2.7	0.0341735
-5.2	2.8	0.0192912
-5.2	2.9	0.0143584
-5.2	3	0.0266245
-5.2	3.1	0.0181897
-5.2	3.2	0.00757787
-5.2	3.3	0.00508189
-5.2	3.4	0.0076099
-5.2	3.5	0.0106654
-5.2	3.6	0.0112223
-5.2	3.7	0.00620503
-5.2	3.8	0.00152357
-5.2	3.9	0.000736125
-5.2	4	0.00049075
-5.2	4.1	0.000544248
-5.2	4.2	0.00252936
-5.2	4.3	0.0042156
-5.2	4.4	0.00284522
-5.2	4.5	0.00185631
-5.2	4.6	0.00356015
-5.2	4.7	0.00845269
-5.2	4.8	0.0141724
-5.2	4.9	0.0139846
-5.2	5	0.0149764
-5.2	5.1	0.0236559
-5.2	5.2	0.0160938
-5.2	5.3	0.00793041
-5.2	5.4	0.00589321
-5.2	5.5	0.00717951
-5.2	5.6	0.0148366
-5.2	5.7	0.0249798
-5.2	5.8	0.0134168
-5.2	5.9	0.00323663
-5.2	6	0.00059452
-5.2	6.1	0.000709955
-5.2	6.2	0.00336328
-5.2	6.3	0.00549741
-5.2	6.4	0.00363279
-5.2	6.5	0.0018387
-5.2	6.6	0.0022014
-5.2	6.7	0.00209958
-5.2	6.8	0.0014339
-5.2	6.9	0.00172111
-5.2	7	0.00594568
-5.2	7.1	0.0140097
-5.2	7.2	0.0113583
-5.2	7.3	0.00470007
-5.2	7.4	0.00066585
-5.2	7.5	0.000538513
-5.2	7.6	0.00215405
-5.2	7.7	0.00323108
-5.2	7.8	0.00215405
-5.2	7.9	0.00053848
-5.2	8	-1e-07
-5.15	-1	0.303874
-5.15	-0.9	0.211726
-5.15	-0.8	0.224776
-5.15	-0.7	0.386129
-5.15	-0.6	5.97761
-5.15	-0.5	62.684
-5.15	-0.4	300.804
-5.15	-0.3	854.372
-5.15	-0.2	1765.05
-5.15	-0.1	2515.41
-5.15	0	2711.24
-5.15	0.1	2607.17
-5.15	0.2	1957.75
-5.15	0.3	817.576
-5.15	0.4	157.052
-5.15	0.5	12.0598
-5.15	0.6	1.16133
-5.15	0.7	0.678955
-5.15	0.8	0.543065
-5.15	0.9	0.393586
-5.15	1	0.347799
-5.15	1.1	0.340339
-5.15	1.2	0.355383
-5.15	1.3	0.304988
-5.15	1.4	0.227104
-5.15	1.5	0.200234
-5.15	1.6	0.184904
-5.15	1.7	0.129998
-5.15	1.8	0.108082
-5.15	1.9	0.116297
-5.15	2	0.140242
-5.15	2.1	0.10258
-5.15	2.2	0.0825938
-5.15	2.3	0.0688353
-5.15	2.4	0.0529064
-5.15	2.5	0.0462609
-5.15	2.6	0.0526529
-5.15	2.7	0.0608467
-5.15	2.8	0.0297322
-5.15	2.9	0.0129399
-5.15	3	0.014803
-5.15	3.1	0.0156336
-5.15	3.2	0.0141229
-5.15	3.3	0.00994206
-5.15	3.4	0.011284
-5.15	3.5	0.0191804
-5.15	3.6	0.018048
-5.15	3.7	0.00838835
-5.15	3.8	0.00189242
-5.15	3.9	0.000210432
-5.15	4	0
-5.15	4.1	0.00063234
-5.15	4.2	0.0042156
-5.15	4.3	0.00885276
-5.15	4.4	0.00547903
-5.15	4.5	0.00821292
-5.15	4.6	0.0128269
-5.15	4.7	0.00852633
-5.15	4.8	0.0031208
-5.15	4.9	0.00271256
-5.15	5	0.00900734
-5.15	5.1	0.0258851
-5.15	5.2	0.0357125
-5.15	5.3	0.0229462
-5.15	5.4	0.0115108
-5.15	5.5	0.00685487
-5.15	5.6	0.0119001
-5.15	5.7	0.0245642
-5.15	5.8	0.0209839
-5.15	5.9	0.0105417
-5.15	6	0.00314112
-5.15	6.1	0.000494643
-5.15	6.2	0.00045249
-5.15	6.3	0.000678735
-5.15	6.4	0.00106619
-5.15	6.5	0.00437968
-5.15	6.6	0.00964316
-5.15	6.7	0.0095258
-5.15	6.8	0.00411986
-5.15	6.9	0.00105434
-5.15	7	0.00381866
-5.15	7.1	0.0113583
-5.15	7.2	0.0172116
-5.15	7.3	0.00876408
-5.15	7.4	0.00345218
-5.15	7.5	0.0016356
-5.15	7.6	0.0004089
-5.15	7.7	-1.25e-09
-5.15	7.8	-1.1e-08
-5.15	7.9	-4.225e-08
-5.15	8	-1e-07
-5.1	-1	0.071435
-5.1	-0.9	0.234321
-5.1	-0.8	0.27115
-5.1	-0.7	0.443007
-5.1	-0.6	5.84252
-5.1	-0.5	69.1238
-5.1	-0.4	376.408
-5.1	-0.3	1062.22
-5.1	-0.2	1814.03
-5.1	-0.1	2707.71
-5.1	0	3177.58
-5.1	0.1	2805.31
-5.1	0.2	1920.75
-5.1	0.3	788.459
-5.1	0.4	162.423
-5.1	0.5	14.5346
-5.1	0.6	1.31578
-5.1	0.7	0.786197
-5.1	0.8	0.559216
-5.1	0.9	0.398267
-5.1	1	0.345213
-5.1	1.1	0.357651
-5.1	1.2	0.337378
-5.1	1.3	0.303768
-5.1	1.4	0.24499
-5.1	1.5	0.230364
-5.1	1.6	0.205495
-5.1	1.7	0.133145
-5.1	1.8	0.0991962
-5.1	1.9	0.0996771
-5.1	2	0.0901213
-5.1	2.1	0.0826243
-5.1	2.2	0.0813059
-5.1	2.3	0.0494358
-5.1	2.4	0.0196938
-5.1	2.5	0.0203294
-5.1	2.6	0.045748
-5.1	2.7	0.0565831
-5.1	2.8	0.0341154
-5.1	2.9	0.0190484
-5.1	3	0.0195765
-5.1	3.1	0.0223983
-5.1	3.2	0.0307935
-5.1	3.3	0.0226348
-5.1	3.4	0.0211376
-5.1	3.5	0.0361581
-5.1	3.6	0.0351255
-5.1	3.7	0.0189113
-5.1	3.8	0.00708734
-5.1	3.9	0.0019952
-5.1	4	0.00076898
-5.1	4.1	0.000613805
-5.1	4.2	0.0027489
-5.1	4.3	0.00509378
-5.1	4.4	0.00574178
-5.1	4.5	0.0141649
-5.1	4.6	0.0276752
-5.1	4.7	0.0140197
-5.1	4.8	0.00281877
-5.1	4.9	0.000453233
-5.1	5	0.0048609
-5.1	5.1	0.027306
-5.1	5.2	0.0547699
-5.1	5.3	0.0349282
-5.1	5.4	0.0225876
-5.1	5.5	0.0105414
-5.1	5.6	0.00804533
-5.1	5.7	0.0163918
-5.1	5.8	0.0257905
-5.1	5.9	0.0172403
-5.1	6	0.0050932
-5.1	6.1	0.000691005
-5.1	6.2	0.000569265
-5.1	6.3	0.00108981
-5.1	6.4	0.00196164
-5.1	6.5	0.00750973
-5.1	6.6	0.0189145
-5.1	6.7	0.0187639
-5.1	6.8	0.00729719
-5.1	6.9	0.0013494
-5.1	7	0.00122467
-5.1	7.1	0.00470007
-5.1	7.2	0.00876408
-5.1	7.3	0.0139262
-5.1	7.4	0.0170219
-5.1	7.5	0.0098136
-5.1	7.6	0.0016356
-5.1	7.7	-3.75e-09
-5.1	7.8	-2.25e-08
-5.1	7.9	-6.275e-08
-5.1	8	-1e-07
-5.05	-1	0.26348
-5.05	-0.9	0.251374
-5.05	-0.8	0.279993
-5.05	-0.7	0.484185
-5.05	-0.6	5.41488
-5.05	-0.5	63.9397
-5.05	-0.4	385.212
-5.05	-0.3	1266.42
-5.05	-0.2	2368.86
-5.05	-0.1	2809.13
-5.05	0	3191.35
-5.05	0.1	2994.06
-5.05	0.2	1792.27
-5.05	0.3	678.733
-5.05	0.4	150.432
-5.05	0.5	15.7244
-5.05	0.6	1.30952
-5.05	0.7	0.719757
-5.05	0.8	0.560264
-5.05	0.9	0.477644
-5.05	1	0.431539
-5.05	1.1	0.436632
-5.05	1.2	0.348512
-5.05	1.3	0.307169
-5.05	1.4	0.244186
-5.05	1.5	0.229562
-5.05	1.6	0.204287
-5.05	1.7	0.158945
-5.05	1.8	0.117551
-5.05	1.9	0.110333
-5.05	2	0.0722672
-5.05	2.1	0.0733325
-5.05	2.2	0.0943467
-5.05	2.3	0.0556825
-5.05	2.4	0.0198254
-5.05	2.5	0.0185148
-5.05	2.6	0.032158
-5.05	2.7	0.0415983
-5.05	2.8	0.03742
-5.05	2.9	0.0303181
-5.05	3	0.0405747
-5.05	3.1	0.027468
-5.05	3.2	0.0244459
-5.05	3.3	0.0294984
-5.05	3.4	0.0198634
-5.05	3.5	0.0206017
-5.05	3.6	0.0254464
-5.05	3.7	0.0265224
-5.05	3.8	0.0150584
-5.05	3.9	0.00924787
-5.05	4	0.00461388
-5.05	4.1	0.00115213
-5.05	4.2	0.0024108
-5.05	4.3	0.00756801
-5.05	4.4	0.0115779
-5.05	4.5	0.0141564
-5.05	4.6	0.0190542
-5.05	4.7	0.0168168
-5.05	4.8	0.00680515
-5.05	4.9	0.00092362
-5.05	5	0.00312429
-5.05	5.1	0.0183898
-5.05	5.2	0.0332263
-5.05	5.3	0.0244862
-5.05	5.4	0.0142414
-5.05	5.5	0.0128131
-5.05	5.6	0.0134183
-5.05	5.7	0.0128196
-5.05	5.8	0.0125081
-5.05	5.9	0.00949816
-5.05	6	0.00381472
-5.05	6.1	0.00130549
-5.05	6.2	0.00333913
-5.05	6.3	0.00701376
-5.05	6.4	0.0072377
-5.05	6.5	0.00700622
-5.05	6.6	0.010376
-5.05	6.7	0.011658
-5.05	6.8	0.00779119
-5.05	6.9	0.00318744
-5.05	7	0.0012282
-5.05	7.1	0.00113677
-5.05	7.2	0.00356991
-5.05	7.3	0.0170219
-5.05	7.4	0.0345141
-5.05	7.5	0.016356
-5.05	7.6	0.0024534
-5.05	7.7	-1.075e-08
-5.05	7.8	-3.85e-08
-5.05	7.9	-7.775e-08
-5.05	8	-1e-07
-5	-1	0.059902
-5	-0.9	0.232933
-5	-0.8	0.25553
-5	-0.7	0.433805
-5	-0.6	6.55635
-5	-0.5	72.9579
-5	-0.4	403.422
-5	-0.3	1279.37
-5	-0.2	2449.83
-5	-0.1	3015.33
-5	0	3246.23
-5	0.1	3095.49
-5	0.2	1883.57
-5	0.3	704.107
-5	0.4	145.964
-5	0.5	14.4873
-5	0.6	1.14387
-5	0.7	0.645968
-5	0.8	0.56545
-5	0.9	0.537746
-5	1	0.466724
-5	1.1	0.425894
-5	1.2	0.351445
-5	1.3	0.288922
-5	1.4	0.219337
-5	1.5	0.205833
-5	1.6	0.2177
-5	1.7	0.163116
-5	1.8	0.158482
-5	1.9	0.132314
-5	2	0.0816516
-5	2.1	0.0644141
-5	2.2	0.0610242
-5	2.3	0.0391089
-5	2.4	0.0253175
-5	2.5	0.0317819
-5	2.6	0.036813
-5	2.7	0.0477529
-5	2.8	0.0311952
-5	2.9	0.0248682
-5	3	0.0327666
-5	3.1	0.0196251
-5	3.2	0.0145227
-5	3.3	0.0188201
-5	3.4	0.0127877
-5	3.5	0.00734389
-5	3.6	0.0161584
-5	3.7	0.0252721
-5	3.8	0.0228125
-5	3.9	0.0195773
-5	4	0.00797489
-5	4.1	0.00226453
-5	4.2	0.00798363
-5	4.3	0.0198924
-5	4.4	0.025424
-5	4.5	0.0127122
-5	4.6	0.0133027
-5	4.7	0.0223705
-5	4.8	0.0112661
-5	4.9	0.00224396
-5	5	0.0022693
-5	5.1	0.0117398
-5	5.2	0.0208138
-5	5.3	0.0188856
-5	5.4	0.0145256
-5	5.5	0.0172283
-5	5.6	0.0244789
-5	5.7	0.0123776
-5	5.8	0.00455896
-5	5.9	0.00513061
-5	6	0.00605438
-5	6.1	0.0040751
-5	6.2	0.0059075
-5	6.3	0.0137475
-5	6.4	0.0128291
-5	6.5	0.00524674
-5	6.6	0.00260414
-5	6.7	0.00504384
-5	6.8	0.00867126
-5	6.9	0.00652521
-5	7	0.00524224
-5	7.1	0.00282552
-5	7.2	0.00245936
-5	7.3	0.011225
-5	7.4	0.018473
-5	7.5	0.011225
-5	7.6	0.00198843
-5	7.7	-2.25e-08
-5	7.8	-6.15e-08
-5	7.9	-8.925e-08
-5	8	-1e-07
-4.95	-1	0.307958
-4.95	-0.9	0.258859
-4.95	-0.8	0.289332
-4.95	-0.7	0.473813
-4.95	-0.6	7.9139
-4.95	-0.5	88.8994
-4.95	-0.4	454.832
-4.95	-0.3	1251.08
-4.95	-0.2	2195.29
-4.95	-0.1	3048.29
-4.95	0	3287.67
-4.95	0.1	2855.33
-4.95	0.2	1896.44
-4.95	0.3	700.288
-4.95	0.4	132.386
-4.95	0.5	11.3689
-4.95	0.6	0.947234
-4.95	0.7	0.624089
-4.95	0.8	0.575888
-4.95	0.9	0.507785
-4.95	1	0.397997
-4.95	1.1	0.389718
-4.95	1.2	0.353658
-4.95	1.3	0.30896
-4.95	1.4	0.224146
-4.95	1.5	0.190705
-4.95	1.6	0.189082
-4.95	1.7	0.160174
-4.95	1.8	0.169338
-4.95	1.9	0.121858
-4.95	2	0.0745074
-4.95	2.1	0.0782165
-4.95	2.2	0.0724281
-4.95	2.3	0.0603259
-4.95	2.4	0.0425215
-4.95	2.5	0.0413945
-4.95	2.6	0.0443795
-4.95	2.7	0.0445299
-4.95	2.8	0.0221969
-4.95	2.9	0.0113131
-4.95	3	0.0115229
-4.95	3.1	0.00790394
-4.95	3.2	0.0097469
-4.95	3.3	0.0200736
-4.95	3.4	0.0147599
-4.95	3.5	0.00845434
-4.95	3.6	0.0208448
-4.95	3.7	0.044285
-4.95	3.8	0.035033
-4.95	3.9	0.0178461
-4.95	4	0.00684145
-4.95	4.1	0.00406642
-4.95	4.2	0.013076
-4.95	4.3	0.0288731
-4.95	4.4	0.0198924
-4.95	4.5	0.00886081
-4.95	4.6	0.0124781
-4.95	4.7	0.0221017
-4.95	4.8	0.0177921
-4.95	4.9	0.00605326
-4.95	5	0.00267173
-4.95	5.1	0.0134827
-4.95	5.2	0.0325565
-4.95	5.3	0.0302232
-4.95	5.4	0.0265134
-4.95	5.5	0.0160643
-4.95	5.6	0.0130936
-4.95	5.7	0.0107455
-4.95	5.8	0.00901067
-4.95	5.9	0.0122152
-4.95	6	0.0165226
-4.95	6.1	0.00921993
-4.95	6.2	0.00501784
-4.95	6.3	0.00714987
-4.95	6.4	0.006624
-4.95	6.5	0.00273966
-4.95	6.6	0.00073282
-4.95	6.7	0.00213216
-4.95	6.8	0.00425998
-4.95	6.9	0.00684136
-4.95	7	0.0102447
-4.95	7.1	0.0047092
-4.95	7.2	0.00252663
-4.95	7.3	0.0101037
-4.95	7.4	0.0165669
-4.95	7.5	0.0101037
-4.95	7.6	0.00182024
-4.95	7.7	-3.85e-08
-4.95	7.8	-7.75e-08
-4.95	7.9	-9.625e-08
-4.95	8	-1e-07
-4.9	-1	0.184367
-4.9	-0.9	0.327498
-4.9	-0.8	0.336242
-4.9	-0.7	0.538533
-4.9	-0.6	7.52405
-4.9	-0.5	80.5107
-4.9	-0.4	408.403
-4.9	-0.3	1119.93
-4.9	-0.2	1879.93
-4.9	-0.1	2500.01
-4.9	0	3008.36
-4.9	0.1	2717.46
-4.9	0.2	1580.04
-4.9	0.3	558.287
-4.9	0.4	100.601
-4.9	0.5	8.141
-4.9	0.6	0.877534
-4.9	0.7	0.597723
-4.9	0.8	0.498344
-4.9	0.9	0.388464
-4.9	1	0.337626
-4.9	1.1	0.369536
-4.9	1.2	0.363338
-4.9	1.3	0.294311
-4.9	1.4	0.226042
-4.9	1.5	0.17768
-4.9	1.6	0.166624
-4.9	1.7	0.148624
-4.9	1.8	0.136909
-4.9	1.9	0.109357
-4.9	2	0.0909808
-4.9	2.1	0.0905171
-4.9	2.2	0.109988
-4.9	2.3	0.120524
-4.9	2.4	0.0675859
-4.9	2.5	0.0398458
-4.9	2.6	0.0432364
-4.9	2.7	0.0269913
-4.9	2.8	0.0146563
-4.9	2.9	0.0110231
-4.9	3	0.00657856
-4.9	3.1	0.00240706
-4.9	3.2	0.00555661
-4.9	3.3	0.0147401
-4.9	3.4	0.0208419
-4.9	3.5	0.0134232
-4.9	3.6	0.0231517
-4.9	3.7	0.0472096
-4.9	3.8	0.0429116
-4.9	3.9	0.0164876
-4.9	4	0.00921056
-4.9	4.1	0.0130063
-4.9	4.2	0.0146554
-4.9	4.3	0.0139067
-4.9	4.4	0.00819132
-4.9	4.5	0.00469369
-4.9	4.6	0.0173534
-4.9	4.7	0.0365594
-4.9	4.8	0.0313717
-4.9	4.9	0.0113074
-4.9	5	0.00456868
-4.9	5.1	0.0127096
-4.9	5.2	0.027483
-4.9	5.3	0.034628
-4.9	5.4	0.0196584
-4.9	5.5	0.00759881
-4.9	5.6	0.00468012
-4.9	5.7	0.0145903
-4.9	5.8	0.0259706
-4.9	5.9	0.0224595
-4.9	6	0.0219645
-4.9	6.1	0.0139868
-4.9	6.2	0.00527752
-4.9	6.3	0.00216719
-4.9	6.4	0.00184053
-4.9	6.5	0.00102915
-4.9	6.6	0.000316445
-4.9	6.7	0.00035536
-4.9	6.8	0.00100396
-4.9	6.9	0.00318088
-4.9	7	0.00479804
-4.9	7.1	0.00282552
-4.9	7.2	0.00258795
-4.9	7.3	0.0141135
-4.9	7.4	0.0296384
-4.9	7.5	0.0141135
-4.9	7.6	0.002117
-4.9	7.7	-6.05e-08
-4.9	7.8	-8.9e-08
-4.9	7.9	-9.875e-08
-4.9	8	-1e-07
-4.85	-1	0.477672
-4.85	-0.9	0.279059
-4.85	-0.8	0.284087
-4.85	-0.7	0.464156
-4.85	-0.6	7.76966
-4.85	-0.5	78.7488
-4.85	-0.4	377.891
-4.85	-0.3	1097.82
-4.85	-0.2	2136.52
-4.85	-0.1	2817.77
-4.85	0	3035.85
-4.85	0.1	2610.22
-4.85	0.2	1440.5
-4.85	0.3	458.532
-4.85	0.4	78.3685
-4.85	0.5	6.27665
-4.85	0.6	0.771942
-4.85	0.7	0.512509
-4.85	0.8	0.384869
-4.85	0.9	0.335469
-4.85	1	0.336253
-4.85	1.1	0.342942
-4.85	1.2	0.330795
-4.85	1.3	0.260894
-4.85	1.4	0.20333
-4.85	1.5	0.169502
-4.85	1.6	0.156987
-4.85	1.7	0.133527
-4.85	1.8	0.102977
-4.85	1.9	0.118596
-4.85	2	0.160225
-4.85	2.1	0.112324
-4.85	2.2	0.0903054
-4.85	2.3	0.100535
-4.85	2.4	0.0685879
-4.85	2.5	0.0336522
-4.85	2.6	0.0206168
-4.85	2.7	0.013921
-4.85	2.8	0.0160319
-4.85	2.9	0.0236168
-4.85	3	0.0118948
-4.85	3.1	0.00381337
-4.85	3.2	0.00414661
-4.85	3.3	0.0115654
-4.85	3.4	0.0215626
-4.85	3.5	0.025176
-4.85	3.6	0.0273656
-4.85	3.7	0.0300485
-4.85	3.8	0.0227047
-4.85	3.9	0.0104019
-4.85	4	0.0131305
-4.85	4.1	0.0292423
-4.85	4.2	0.0220132
-4.85	4.3	0.00943018
-4.85	4.4	0.00222888
-4.85	4.5	0.00356697
-4.85	4.6	0.0217011
-4.85	4.7	0.0453128
-4.85	4.8	0.0324298
-4.85	4.9	0.0183789
-4.85	5	0.0136395
-4.85	5.1	0.0139484
-4.85	5.2	0.0214571
-4.85	5.3	0.0176504
-4.85	5.4	0.00808931
-4.85	5.5	0.00176494
-4.85	5.6	0.00292836
-4.85	5.7	0.017803
-4.85	5.8	0.0369301
-4.85	5.9	0.0225064
-4.85	6	0.0145616
-4.85	6.1	0.0153196
-4.85	6.2	0.00666238
-4.85	6.3	0.00401439
-4.85	6.4	0.0053296
-4.85	6.5	0.00319776
-4.85	6.6	0.00076173
-4.85	6.7	0.00091508
-4.85	6.8	0.00149035
-4.85	6.9	0.001386
-4.85	7	0.00093515
-4.85	7.1	0.00047092
-4.85	7.2	0.00152908
-4.85	7.3	0.0084681
-4.85	7.4	0.0141135
-4.85	7.5	0.0084681
-4.85	7.6	0.00141132
-4.85	7.7	-7.15e-08
-4.85	7.8	-9.525e-08
-4.85	7.9	-9.975e-08
-4.85	8	-1e-07
-4.8	-1	0.142602
-4.8	-0.9	0.205562
-4.8	-0.8	0.227241
-4.8	-0.7	0.413285
-4.8	-0.6	9.25499
-4.8	-0.5	100.456
-4.8	-0.4	480.52
-4.8	-0.3	1300.99
-4.8	-0.2	2357.94
-4.8	-0.1	3080.82
-4.8	0	2938.73
-4.8	0.1	2280.46
-4.8	0.2	1245.96
-4.8	0.3	397.375
-4.8	0.4	63.8191
-4.8	0.5	4.80071
-4.8	0.6	0.664715
-4.8	0.7	0.418512
-4.8	0.8	0.344916
-4.8	0.9	0.361175
-4.8	1	0.399938
-4.8	1.1	0.358915
-4.8	1.2	0.308262
-4.8	1.3	0.239908
-4.8	1.4	0.178701
-4.8	1.5	0.147111
-4.8	1.6	0.13986
-4.8	1.7	0.141616
-4.8	1.8	0.11887
-4.8	1.9	0.132173
-4.8	2	0.17768
-4.8	2.1	0.122395
-4.8	2.2	0.0759126
-4.8	2.3	0.0613608
-4.8	2.4	0.0475768
-4.8	2.5	0.0258463
-4.8	2.6	0.0122455
-4.8	2.7	0.0197673
-4.8	2.8	0.0383163
-4.8	2.9	0.039369
-4.8	3	0.0225045
-4.8	3.1	0.0148124
-4.8	3.2	0.0147149
-4.8	3.3	0.0170342
-4.8	3.4	0.0307215
-4.8	3.5	0.0407092
-4.8	3.6	0.0413407
-4.8	3.7	0.030623
-4.8	3.8	0.0138049
-4.8	3.9	0.00451636
-4.8	4	0.0110208
-4.8	4.1	0.0287964
-4.8	4.2	0.0372698
-4.8	4.3	0.0167389
-4.8	4.4	0.00239441
-4.8	4.5	0.00290487
-4.8	4.6	0.0171085
-4.8	4.7	0.0324505
-4.8	4.8	0.0253986
-4.8	4.9	0.0245718
-4.8	5	0.0245978
-4.8	5.1	0.0185343
-4.8	5.2	0.0177438
-4.8	5.3	0.011062
-4.8	5.4	0.00331078
-4.8	5.5	0.00129137
-4.8	5.6	0.00290227
-4.8	5.7	0.012289
-4.8	5.8	0.0205938
-4.8	5.9	0.0147613
-4.8	6	0.00754461
-4.8	6.1	0.00632361
-4.8	6.2	0.0042092
-4.8	6.3	0.00587402
-4.8	6.4	0.0111922
-4.8	6.5	0.0053296
-4.8	6.6	0.00171452
-4.8	6.7	0.00549048
-4.8	6.8	0.0091508
-4.8	6.9	0.00549048
-4.8	7	0.00091508
-4.8	7.1	0
-4.8	7.2	0.000352838
-4.8	7.3	0.00141135
-4.8	7.4	0.00211702
-4.8	7.5	0.00141134
-4.8	7.6	0.000352797
-4.8	7.7	-7.925e-08
-4.8	7.8	-9.725e-08
-4.8	7.9	-1e-07
-4.8	8	-1e-07
-4.75	-1	0.27721
-4.75	-0.9	0.18092
-4.75	-0.8	0.214061
-4.75	-0.7	0.413571
-4.75	-0.6	8.3591
-4.75	-0.5	94.0694
-4.75	-0.4	461.685
-4.75	-0.3	1193.37
-4.75	-0.2	1950.06
-4.75	-0.1	2544.33
-4.75	0	2472.65
-4.75	0.1	1758.37
-4.75	0.2	905.411
-4.75	0.3	287.577
-4.75	0.4	46.9541
-4.75	0.5	3.44107
-4.75	0.6	0.536303
-4.75	0.7	0.362541
-4.75	0.8	0.346609
-4.75	0.9	0.394305
-4.75	1	0.37318
-4.75	1.1	0.313677
-4.75	1.2	0.313296
-4.75	1.3	0.246969
-4.75	1.4	0.186071
-4.75	1.5	0.171139
-4.75	1.6	0.167946
-4.75	1.7	0.162778
-4.75	1.8	0.132681
-4.75	1.9	0.123333
-4.75	2	0.112137
-4.75	2.1	0.0796516
-4.75	2.2	0.071197
-4.75	2.3	0.0602873
-4.75	2.4	0.0559165
-4.75	2.5	0.0358395
-4.75	2.6	0.0311479
-4.75	2.7	0.0411538
-4.75	2.8	0.0705911
-4.75	2.9	0.0643626
-4.75	3	0.0320514
-4.75	3.1	0.0265114
-4.75	3.2	0.0280253
-4.75	3.3	0.0251287
-4.75	3.4	0.0358835
-4.75	3.5	0.0408909
-4.75	3.6	0.037468
-4.75	3.7	0.0350136
-4.75	3.8	0.0141913
-4.75	3.9	0.00408004
-4.75	4	0.0145478
-4.75	4.1	0.0362773
-4.75	4.2	0.0444163
-4.75	4.3	0.0185571
-4.75	4.4	0.00255319
-4.75	4.5	0.00292351
-4.75	4.6	0.0164426
-4.75	4.7	0.0280536
-4.75	4.8	0.0225399
-4.75	4.9	0.0163391
-4.75	5	0.0162239
-4.75	5.1	0.0227035
-4.75	5.2	0.0322344
-4.75	5.3	0.0184343
-4.75	5.4	0.00843395
-4.75	5.5	0.00794753
-4.75	5.6	0.00708535
-4.75	5.7	0.0170406
-4.75	5.8	0.0322777
-4.75	5.9	0.0274997
-4.75	6	0.0105433
-4.75	6.1	0.00204245
-4.75	6.2	0.00107738
-4.75	6.3	0.00333386
-4.75	6.4	0.00545179
-4.75	6.5	0.00368652
-4.75	6.6	0.00263872
-4.75	6.7	0.00963956
-4.75	6.8	0.0193389
-4.75	6.9	0.0091508
-4.75	7	0.00137262
-4.75	7.1	0
-4.75	7.2	0
-4.75	7.3	-1.25e-09
-4.75	7.4	-9.75e-09
-4.75	7.5	-3.25e-08
-4.75	7.6	-6.75e-08
-4.75	7.7	-9.025e-08
-4.75	7.8	-9.875e-08
-4.75	7.9	-1e-07
-4.75	8	-1e-07
-4.7	-1	0.154556
-4.7	-0.9	0.19293
-4.7	-0.8	0.223937
-4.7	-0.7	0.398192
-4.7	-0.6	5.83493
-4.7	-0.5	62.0768
-4.7	-0.4	309.991
-4.7	-0.3	858.154
-4.7	-0.2	1443.25
-4.7	-0.1	1743.32
-4.7	0	1862.78
-4.7	0.1	1348.21
-4.7	0.2	679.959
-4.7	0.3	220.708
-4.7	0.4	38.1042
-4.7	0.5	2.92997
-4.7	0.6	0.401939
-4.7	0.7	0.285738
-4.7	0.8	0.315525
-4.7	0.9	0.331137
-4.7	1	0.302795
-4.7	1.1	0.275762
-4.7	1.2	0.252856
-4.7	1.3	0.245677
-4.7	1.4	0.226851
-4.7	1.5	0.205356
-4.7	1.6	0.174442
-4.7	1.7	0.128167
-4.7	1.8	0.129034
-4.7	1.9	0.125376
-4.7	2	0.0702655
-4.7	2.1	0.0407181
-4.7	2.2	0.0501506
-4.7	2.3	0.0667855
-4.7	2.4	0.0499297
-4.7	2.5	0.0462594
-4.7	2.6	0.0643855
-4.7	2.7	0.0531482
-4.7	2.8	0.0508465
-4.7	2.9	0.0463151
-4.7	3	0.0240267
-4.7	3.1	0.0161265
-4.7	3.2	0.0182489
-4.7	3.3	0.0290899
-4.7	3.4	0.0554513
-4.7	3.5	0.0571483
-4.7	3.6	0.0369191
-4.7	3.7	0.0208587
-4.7	3.8	0.00823676
-4.7	3.9	0.00393243
-4.7	4	0.019535
-4.7	4.1	0.0458964
-4.7	4.2	0.0309081
-4.7	4.3	0.0104474
-4.7	4.4	0.00135599
-4.7	4.5	0.00361764
-4.7	4.6	0.0230446
-4.7	4.7	0.0473068
-4.7	4.8	0.0332312
-4.7	4.9	0.0213999
-4.7	5	0.0167355
-4.7	5.1	0.0255845
-4.7	5.2	0.0419547
-4.7	5.3	0.0286276
-4.7	5.4	0.0200845
-4.7	5.5	0.0197893
-4.7	5.6	0.0114431
-4.7	5.7	0.0264004
-4.7	5.8	0.0613787
-4.7	5.9	0.0503827
-4.7	6	0.0175822
-4.7	6.1	0.00298166
-4.7	6.2	0.000418973
-4.7	6.3	0.00053296
-4.7	6.4	0.0012882
-4.7	6.5	0.00346552
-4.7	6.6	0.00593592
-4.7	6.7	0.00842304
-4.7	6.8	0.00963956
-4.7	6.9	0.00549048
-4.7	7	0.00091508
-4.7	7.1	0
-4.7	7.2	-2.5e-10
-4.7	7.3	-3.75e-09
-4.7	7.4	-2.225e-08
-4.7	7.5	-6.05e-08
-4.7	7.6	-8.775e-08
-4.7	7.7	-9.775e-08
-4.7	7.8	-9.975e-08
-4.7	7.9	-1e-07
-4.7	8	-1e-07
-4.65	-1	0
-4.65	-0.9	0.18851
-4.65	-0.8	0.236865
-4.65	-0.7	0.312959
-4.65	-0.6	4.37926
-4.65	-0.5	40.4125
-4.65	-0.4	179.244
-4.65	-0.3	486.642
-4.65	-0.2	983.634
-4.65	-0.1	1394.9
-4.65	0	1449.23
-4.65	0.1	1273.31
-4.65	0.2	680.105
-4.65	0.3	210.718
-4.65	0.4	34.1969
-4.65	0.5	2.40787
-4.65	0.6	0.27319
-4.65	0.7	0.224724
-4.65	0.8	0.271456
-4.65	0.9	0.305029
-4.65	1	0.306157
-4.65	1.1	0.303453
-4.65	1.2	0.247597
-4.65	1.3	0.214899
-4.65	1.4	0.204036
-4.65	1.5	0.177605
-4.65	1.6	0.145265
-4.65	1.7	0.101435
-4.65	1.8	0.108539
-4.65	1.9	0.107623
-4.65	2	0.058435
-4.65	2.1	0.0411441
-4.65	2.2	0.0448268
-4.65	2.3	0.0538417
-4.65	2.4	0.0429807
-4.65	2.5	0.0433225
-4.65	2.6	0.049072
-4.65	2.7	0.0542584
-4.65	2.8	0.0345803
-4.65	2.9	0.0189965
-4.65	3	0.0100317
-4.65	3.1	0.0120002
-4.65	3.2	0.0201642
-4.65	3.3	0.0322744
-4.65	3.4	0.0539385
-4.65	3.5	0.0593632
-4.65	3.6	0.0397703
-4.65	3.7	0.0134916
-4.65	3.8	0.00252437
-4.65	3.9	0.0021011
-4.65	4	0.0111945
-4.65	4.1	0.0193273
-4.65	4.2	0.0126298
-4.65	4.3	0.0029662
-4.65	4.4	0.000287075
-4.65	4.5	0.00306267
-4.65	4.6	0.0192952
-4.65	4.7	0.0385846
-4.65	4.8	0.0353104
-4.65	4.9	0.0371272
-4.65	5	0.0226324
-4.65	5.1	0.0248372
-4.65	5.2	0.0304431
-4.65	5.3	0.0305948
-4.65	5.4	0.0264475
-4.65	5.5	0.0151704
-4.65	5.6	0.00848026
-4.65	5.7	0.0206247
-4.65	5.8	0.0396469
-4.65	5.9	0.0378052
-4.65	6	0.0218991
-4.65	6.1	0.0080834
-4.65	6.2	0.00114293
-4.65	6.3	0
-4.65	6.4	0.00073314
-4.65	6.5	0.0048876
-4.65	6.6	0.0104927
-4.65	6.7	0.00580268
-4.65	6.8	0.00210576
-4.65	6.9	0.00091508
-4.65	7	0.00022877
-4.65	7.1	-2.5e-10
-4.65	7.2	-2.25e-09
-4.65	7.3	-1.225e-08
-4.65	7.4	-3.95e-08
-4.65	7.5	-7.775e-08
-4.65	7.6	-9.625e-08
-4.65	7.7	-9.975e-08
-4.65	7.8	-1e-07
-4.65	7.9	-1e-07
-4.65	8	-1e-07
-4.6	-1	0
-4.6	-0.9	0.173237
-4.6	-0.8	0.204233
-4.6	-0.7	0.228293
-4.6	-0.6	2.90424
-4.6	-0.5	24.0644
-4.6	-0.4	100.263
-4.6	-0.3	300.114
-4.6	-0.2	683.741
-4.6	-0.1	1153.73
-4.6	0	1318.79
-4.6	0.1	984.734
-4.6	0.2	528.745
-4.6	0.3	163.052
-4.6	0.4	24.1575
-4.6	0.5	1.40349
-4.6	0.6	0.181943
-4.6	0.7	0.192685
-4.6	0.8	0.241245
-4.6	0.9	0.233856
-4.6	1	0.275463
-4.6	1.1	0.293664
-4.6	1.2	0.260389
-4.6	1.3	0.181448
-4.6	1.4	0.154227
-4.6	1.5	0.159877
-4.6	1.6	0.14389
-4.6	1.7	0.129325
-4.6	1.8	0.139673
-4.6	1.9	0.0966874
-4.6	2	0.0592848
-4.6	2.1	0.0555699
-4.6	2.2	0.0504739
-4.6	2.3	0.0409777
-4.6	2.4	0.0394398
-4.6	2.5	0.0269254
-4.6	2.6	0.0357293
-4.6	2.7	0.0523386
-4.6	2.8	0.04231
-4.6	2.9	0.0140231
-4.6	3	0.0087864
-4.6	3.1	0.0212711
-4.6	3.2	0.0371085
-4.6	3.3	0.0382519
-4.6	3.4	0.0414098
-4.6	3.5	0.0351645
-4.6	3.6	0.0196147
-4.6	3.7	0.00687537
-4.6	3.8	0.00092772
-4.6	3.9	0.000454475
-4.6	4	0.0018179
-4.6	4.1	0.00272685
-4.6	4.2	0.0018179
-4.6	4.3	0.000631883
-4.6	4.4	0.00070963
-4.6	4.5	0.00240459
-4.6	4.6	0.00790852
-4.6	4.7	0.0138625
-4.6	4.8	0.0190043
-4.6	4.9	0.0214669
-4.6	5	0.0157873
-4.6	5.1	0.0145926
-4.6	5.2	0.0215044
-4.6	5.3	0.0172833
-4.6	5.4	0.0121137
-4.6	5.5	0.00617698
-4.6	5.6	0.0043595
-4.6	5.7	0.0133123
-4.6	5.8	0.0261761
-4.6	5.9	0.0249886
-4.6	6	0.0272519
-4.6	6.1	0.0117358
-4.6	6.2	0.0017144
-4.6	6.3	0
-4.6	6.4	0.00048876
-4.6	6.5	0.00293256
-4.6	6.6	0.0048876
-4.6	6.7	0.00293256
-4.6	6.8	0.00048876
-4.6	6.9	0
-4.6	7	0
-4.6	7.1	-1e-09
-4.6	7.2	-8.75e-09
-4.6	7.3	-3.1e-08
-4.6	7.4	-6.65e-08
-4.6	7.5	-9e-08
-4.6	7.6	-9.875e-08
-4.6	7.7	-1e-07
-4.6	7.8	-1e-07
-4.6	7.9	-1e-07
-4.6	8	-1e-07
-4.55	-1	0.121016
-4.55	-0.9	0.123924
-4.55	-0.8	0.12581
-4.55	-0.7	0.123794
-4.55	-0.6	1.41331
-4.55	-0.5	13.053
-4.55	-0.4	71.1091
-4.55	-0.3	235.444
-4.55	-0.2	510.982
-4.55	-0.1	832.312
-4.55	0	930.718
-4.55	0.1	634.628
-4.55	0.2	292.449
-4.55	0.3	87.8983
-4.55	0.4	13.0618
-4.55	0.5	0.731583
-4.55	0.6	0.170467
-4.55	0.7	0.179927
-4.55	0.8	0.188111
-4.55	0.9	0.164887
-4.55	1	0.178648
-4.55	1.1	0.237911
-4.55	1.2	0.210811
-4.55	1.3	0.145634
-4.55	1.4	0.150316
-4.55	1.5	0.206908
-4.55	1.6	0.21003
-4.55	1.7	0.197387
-4.55	1.8	0.182339
-4.55	1.9	0.133436
-4.55	2	0.0999433
-4.55	2.1	0.0744135
-4.55	2.2	0.0461179
-4.55	2.3	0.0409477
-4.55	2.4	0.0329099
-4.55	2.5	0.0201328
-4.55	2.6	0.0346293
-4.55	2.7	0.0714032
-4.55	2.8	0.0454413
-4.55	2.9	0.0151302
-4.55	3	0.0113601
-4.55	3.1	0.0265169
-4.55	3.2	0.0278206
-4.55	3.3	0.0329191
-4.55	3.4	0.0445551
-4.55	3.5	0.0227559
-4.55	3.6	0.00645139
-4.55	3.7	0.00182237
-4.55	3.8	0.000387568
-4.55	3.9	0
-4.55	4	0
-4.55	4.1	0
-4.55	4.2	0
-4.55	4.3	0.00070963
-4.55	4.4	0.00448448
-4.55	4.5	0.00848839
-4.55	4.6	0.00786747
-4.55	4.7	0.00676169
-4.55	4.8	0.00964568
-4.55	4.9	0.0127136
-4.55	5	0.00702653
-4.55	5.1	0.00562563
-4.55	5.2	0.00748317
-4.55	5.3	0.00537088
-4.55	5.4	0.00220406
-4.55	5.5	0.00187414
-4.55	5.6	0.0076238
-4.55	5.7	0.0191672
-4.55	5.8	0.0228268
-4.55	5.9	0.0173751
-4.55	6	0.0130121
-4.55	6.1	0.00685758
-4.55	6.2	0.00125602
-4.55	6.3	0.00045237
-4.55	6.4	0.00102503
-4.55	6.5	0.00183826
-4.55	6.6	0.00219193
-4.55	6.7	0.00138589
-4.55	6.8	0.000346472
-4.55	6.9	0
-4.55	7	0
-4.55	7.1	-1.75e-09
-4.55	7.2	-1.475e-08
-4.55	7.3	-4.95e-08
-4.55	7.4	-8.15e-08
-4.55	7.5	-9.675e-08
-4.55	7.6	-9.975e-08
-4.55	7.7	-1e-07
-4.55	7.8	-1e-07
-4.55	7.9	-1e-07
-4.55	8	-1e-07
-4.5	-1	0
-4.5	-0.9	0.0840932
-4.5	-0.8	0.0669501
-4.5	-0.7	0.0771158
-4.5	-0.6	0.825632
-4.5	-0.5	8.39891
-4.5	-0.4	47.7021
-4.5	-0.3	167.385
-4.5	-0.2	375.095
-4.5	-0.1	523.49
-4.5	0	564.118
-4.5	0.1	445.616
-4.5	0.2	196.815
-4.5	0.3	51.4173
-4.5	0.4	7.52063
-4.5	0.5	0.563815
-4.5	0.6	0.188086
-4.5	0.7	0.19766
-4.5	0.8	0.201617
-4.5	0.9	0.155947
-4.5	1	0.148827
-4.5	1.1	0.179666
-4.5	1.2	0.173143
-4.5	1.3	0.161438
-4.5	1.4	0.172283
-4.5	1.5	0.207588
-4.5	1.6	0.25059
-4.5	1.7	0.225667
-4.5	1.8	0.185003
-4.5	1.9	0.178318
-4.5	2	0.161312
-4.5	2.1	0.0979694
-4.5	2.2	0.0516538
-4.5	2.3	0.0533091
-4.5	2.4	0.0486085
-4.5	2.5	0.0228149
-4.5	2.6	0.027689
-4.5	2.7	0.0482946
-4.5	2.8	0.0425821
-4.5	2.9	0.0162261
-4.5	3	0.0119648
-4.5	3.1	0.0213493
-4.5	3.2	0.0254189
-4.5	3.3	0.0262707
-4.5	3.4	0.0272571
-4.5	3.5	0.0185275
-4.5	3.6	0.00867728
-4.5	3.7	0.0037353
-4.5	3.8	0.00062255
-4.5	3.9	0
-4.5	4	0
-4.5	4.1	0
-4.5	4.2	0
-4.5	4.3	0.00118525
-4.5	4.4	0.00848629
-4.5	4.5	0.0220898
-4.5	4.6	0.0240129
-4.5	4.7	0.0246522
-4.5	4.8	0.0218109
-4.5	4.9	0.0124881
-4.5	5	0.00383324
-4.5	5.1	0.00104583
-4.5	5.2	0.00102888
-4.5	5.3	0.00114971
-4.5	5.4	0.00150001
-4.5	5.5	0.00352716
-4.5	5.6	0.0143942
-4.5	5.7	0.0324025
-4.5	5.8	0.0292821
-4.5	5.9	0.0121593
-4.5	6	0.00448447
-4.5	6.1	0.00211536
-4.5	6.2	0.00098121
-4.5	6.3	0.00271422
-4.5	6.4	0.00542083
-4.5	6.5	0.008097
-4.5	6.6	0.00942367
-4.5	6.7	0.00538278
-4.5	6.8	0.00089713
-4.5	6.9	-2.5e-10
-4.5	7	-1e-09
-4.5	7.1	-3.75e-09
-4.5	7.2	-1.8e-08
-4.5	7.3	-4.975e-08
-4.5	7.4	-8.5e-08
-4.5	7.5	-9.825e-08
-4.5	7.6	-1e-07
-4.5	7.7	-1e-07
-4.5	7.8	-1e-07
-4.5	7.9	-1e-07
-4.5	8	-1e-07
-4.45	-1	0.081034
-4.45	-0.9	0.0643109
-4.45	-0.8	0.0523545
-4.45	-0.7	0.0751546
-4.45	-0.6	0.556046
-4.45	-0.5	4.79518
-4.45	-0.4	27.5306
-4.45	-0.3	106.529
-4.45	-0.2	252.581
-4.45	-0.1	400.711
-4.45	0	457.48
-4.45	0.1	321.962
-4.45	0.2	151.41
-4.45	0.3	41.1075
-4.45	0.4	5.82331
-4.45	0.5	0.467134
-4.45	0.6	0.149867
-4.45	0.7	0.153499
-4.45	0.8	0.163842
-4.45	0.9	0.143519
-4.45	1	0.140507
-4.45	1.1	0.126086
-4.45	1.2	0.142558
-4.45	1.3	0.172105
-4.45	1.4	0.21151
-4.45	1.5	0.199384
-4.45	1.6	0.202935
-4.45	1.7	0.236612
-4.45	1.8	0.218226
-4.45	1.9	0.192542
-4.45	2	0.173011
-4.45	2.1	0.1151
-4.45	2.2	0.0783158
-4.45	2.3	0.089198
-4.45	2.4	0.0724514
-4.45	2.5	0.0332801
-4.45	2.6	0.0290732
-4.45	2.7	0.0460334
-4.45	2.8	0.0347322
-4.45	2.9	0.026121
-4.45	3	0.0307746
-4.45	3.1	0.0348496
-4.45	3.2	0.0386517
-4.45	3.3	0.0240568
-4.45	3.4	0.0200466
-4.45	3.5	0.0147755
-4.45	3.6	0.0145335
-4.45	3.7	0.0062255
-4.45	3.8	0.000933825
-4.45	3.9	0
-4.45	4	0
-4.45	4.1	0
-4.45	4.2	0
-4.45	4.3	0.00119284
-4.45	4.4	0.00851721
-4.45	4.5	0.0225293
-4.45	4.6	0.0382698
-4.45	4.7	0.044375
-4.45	4.8	0.0387546
-4.45	4.9	0.0157812
-4.45	5	0.00312751
-4.45	5.1	0.00031945
-4.45	5.2	0.00028086
-4.45	5.3	0.0026041
-4.45	5.4	0.00832224
-4.45	5.5	0.0125685
-4.45	5.6	0.0172293
-4.45	5.7	0.0254847
-4.45	5.8	0.0190005
-4.45	5.9	0.012183
-4.45	6	0.011623
-4.45	6.1	0.00790985
-4.45	6.2	0.00346939
-4.45	6.3	0.00530447
-4.45	6.4	0.0109759
-4.45	6.5	0.0136471
-4.45	6.6	0.0201267
-4.45	6.7	0.00988393
-4.45	6.8	0.00195411
-4.45	6.9	0.000924006
-4.45	7	0.0030876
-4.45	7.1	0.0046314
-4.45	7.2	0.00308758
-4.45	7.3	0.00077184
-4.45	7.4	-9e-08
-4.45	7.5	-9.9e-08
-4.45	7.6	-1e-07
-4.45	7.7	-1e-07
[truncated: 2,642 more rows]
