# Supplementary material for: Evidence for singular-phonon-induced nematic superconductivity in a topological superconductor candidate Sr0.1Bi2Se3
Source: Nat Commun. 2019 Jun 26;10:2802. doi: 10.1038/s41467-019-10942-2 (PMC6594966; doi:10.1038/s41467-019-10942-2)
Supplement: Supplementary file 3 — Source Data [file 41467_2019_10942_MOESM3_ESM.zip › figs3.xlsx]

## Sheet: pane b
Temperature (K)	Magnetic field (Oe)	Rotation Angle (deg)	Resistance (Ohms)	Std. Dev. (Ohms)
1.9995	5000.19	0	8.4e-07	4.18779e-05
1.99915	5000.19	2.9792	-1.99e-06	3.42234e-05
1.99895	5000.19	6.0116	-7.33e-06	2.88876e-05
1.9991	5000.19	8.9908	-2.52e-06	2.94476e-05
1.9985	5000.19	12.0232	1.15e-06	3.20885e-05
1.99865	5000.19	15.0024	1.22e-05	3.00227e-05
1.99915	5000.19	17.9816	5.96e-06	3.8021e-05
1.99935	5000.19	21.014	1.23e-05	2.39077e-05
1.99955	5000.19	23.9932	-2.75e-06	3.26563e-05
1.99885	5000.19	27.0256	2.37e-06	3.0092e-05
1.9989	5000.19	30.0048	-3.89e-06	3.09716e-05
1.9993	5000.19	32.984	-1.19e-05	2.75736e-05
1.9991	5000.19	36.0164	1.02e-05	2.66565e-05
1.99935	5000.19	38.9956	4.66e-06	2.91258e-05
1.9991	5000.19	41.9748	3.36e-06	2.79935e-05
1.999	5000.19	45.0072	1.16e-05	2.61105e-05
1.99965	5000.19	47.9864	1.92e-05	3.5322e-05
1.9993	5000.19	51.0188	1.5e-05	2.63517e-05
1.9997	5000.19	53.998	1.96e-05	3.11221e-05
1.9992	5000.19	56.9772	3.32e-05	3.74168e-05
1.99875	5000.19	60.0096	3.16e-05	3.85873e-05
1.99915	5000.19	62.9888	4.09e-05	2.66256e-05
1.9997	5000.19	66.0212	4.67e-05	2.38038e-05
1.99915	5000.19	69.0004	4.74e-05	2.46618e-05
1.99915	5000.19	71.9796	4.15e-05	2.38737e-05
1.99915	5000.19	75.012	4.88e-05	2.74454e-05
1.9992	5000.19	77.9912	4.03e-05	3.25367e-05
1.99875	5000.19	81.0236	4.22e-05	2.50002e-05
1.9991	5000.19	84.0028	2.66e-05	2.27312e-05
2.0006	5000.19	86.982	1.91e-05	5.2816e-05
1.99915	5000.19	90.0144	2.8e-05	3.25929e-05
1.9995	5000.19	92.9936	1.57e-05	2.09303e-05
1.9993	5000.19	96.026	1.43e-05	3.33458e-05
1.99925	5000.19	99.0052	9.24e-06	2.40451e-05
1.99935	5000.19	101.984	6.57e-06	2.34769e-05
1.99895	5000.19	105.017	1.31e-05	2.55197e-05
1.99925	5000.19	107.996	-7.64e-08	2.75059e-05
1.99885	5000.19	110.975	-4.73e-06	2.80862e-05
1.9996	5000.19	114.008	1.91e-06	2.83028e-05
1.99945	5000.19	116.987	-7.33e-06	3.67272e-05
1.99925	5000.19	120.019	8.1e-06	3.2684e-05
1.99915	5000.19	122.998	-2.06e-06	3.19241e-05
1.99905	5000.19	125.978	2.29e-06	3.12786e-05
1.99885	5000.19	129.01	7.03e-06	2.79697e-05
1.99905	5000.19	131.989	-9.32e-06	2.52324e-05
1.9985	5000.19	135.022	9.47e-06	2.60297e-05
1.9991	5000.19	138.001	3.44e-06	3.69699e-05
1.99885	5000.19	140.98	-3.05e-06	2.28596e-05
1.99895	5000.19	144.012	1.68e-06	2.8916e-05
1.9984	5000.19	146.992	4.58e-07	2.36945e-05
1.99875	5000.19	150.024	4.73e-06	2.07051e-05
1.9993	5000.19	153.003	-4.35e-06	2.96686e-05
1.9989	5000.19	155.982	3.89e-06	2.99424e-05
1.9992	5000.19	159.015	1.07e-06	2.13974e-05
1.99875	5000.19	161.994	-8.17e-06	3.38638e-05
1.9987	5000.19	165.026	1.16e-05	2.96214e-05
1.999	5000.19	168.006	4.89e-06	2.57402e-05
1.9986	5000.19	170.985	-5.65e-06	2.78954e-05
1.9992	5000.19	174.017	1.07e-06	2.7114e-05
1.9984	5000.19	176.996	-2.6e-06	2.35129e-05
1.9987	5000.19	180.029	-1.83e-06	3.43297e-05
1.99835	5000.19	183.008	-2.29e-07	3.66543e-05
1.9983	5000.19	185.987	8.4e-07	2.70763e-05
1.9988	5000.19	189.02	2.06e-06	2.61941e-05
1.9987	5000.19	191.999	5.73e-06	2.58133e-05
1.99855	5000.19	194.978	1.2e-05	3.1108e-05
1.99855	5000.19	198.01	-1.83e-06	3.09104e-05
1.9987	5000.19	200.99	2.29e-07	2.80249e-05
1.9987	5000.19	204.022	2.37e-06	2.77266e-05
1.9988	5000.19	207.001	-2.37e-06	2.78473e-05
1.9983	5000.19	209.98	2.14e-06	3.11352e-05
1.9982	5000.19	213.013	9.85e-06	2.57153e-05
1.999	5000.19	215.992	4.51e-06	2.59366e-05
1.9985	5000.19	219.024	3.97e-06	2.42999e-05
1.9984	5000.19	222.004	6.87e-06	2.35632e-05
1.9984	5000.19	224.983	1.53e-06	3.1007e-05
1.9977	5000.19	228.015	1.85e-05	2.55049e-05
1.9986	5000.19	230.994	3.61e-05	2.66357e-05
1.9987	5000.19	234.027	2.67e-05	3.18947e-05
1.99845	5000.19	237.006	2.44e-05	3.77553e-05
1.9981	5000.19	239.985	3.94e-05	2.97293e-05
1.9992	5000.19	243.018	3.7e-05	2.4041e-05
1.99845	5000.19	245.997	4.39e-05	2.58472e-05
1.99895	5000.19	249.029	4.41e-05	2.73135e-05
1.99835	5000.19	252.008	4.67e-05	3.51382e-05
1.99795	5000.19	254.988	3.93e-05	3.38231e-05
1.9983	5000.19	258.02	4.83e-05	3.05547e-05
1.99825	5000.19	260.999	4.4e-05	3.11125e-05
1.99855	5000.19	263.978	3.26e-05	2.42338e-05
1.9982	5000.19	267.011	3.06e-05	3.53797e-05
1.9981	5000.19	269.99	2.85e-05	3.89926e-05
1.99805	5000.19	273.022	2.08e-05	2.99416e-05
1.99825	5000.19	276.002	1.34e-05	3.13041e-05
1.9993	5000.19	278.981	1.24e-05	2.74775e-05
1.99805	5000.19	282.013	3.89e-06	3.17343e-05
1.99935	5000.19	284.992	5.96e-06	3.05824e-05
1.99795	5000.19	288.025	9.32e-06	3.22576e-05
1.99835	5000.19	291.004	3.28e-06	2.93325e-05
1.9987	5000.19	293.983	3.05e-07	3.29347e-05
1.99825	5000.19	297.016	-3.74e-06	2.77907e-05
1.99805	5000.19	299.995	-8.78e-06	2.83697e-05
1.99825	5000.19	303.027	-2.37e-06	2.44038e-05
1.99875	5000.19	306.006	3.05e-07	3.58391e-05
1.99855	5000.19	308.986	-5.19e-06	3.3018e-05
1.9984	5000.19	312.018	-5.88e-06	2.88989e-05
1.9978	5000.19	318.03	-1.45e-06	2.37314e-05
1.99835	5000.19	321.009	-2.83e-06	2.66587e-05
1.9982	5000.19	323.988	9.24e-06	2.869e-05
1.9978	5000.19	327.02	5.27e-06	3.00726e-05
1.99845	5000.19	330	3.36e-06	2.8688e-05
1.9982	5000.19	332.979	-7.64e-07	3.06856e-05
1.99875	5000.19	336.011	-7.48e-06	2.862e-05
1.9981	5000.19	338.99	1.91e-06	2.51495e-05
1.99805	5000.19	342.023	-1.21e-05	3.44375e-05
1.99865	5000.19	345.002	-3.51e-06	3.26456e-05
1.99805	5000.19	347.981	8.1e-06	3.38886e-05
1.9985	5000.19	351.014	5.12e-06	2.90237e-05
1.9993	5000.19	353.993	-3.05e-06	2.98864e-05
1.999	5000.19	357.025	6.11e-07	2.22108e-05
1.9975	5000.19	360.004	1.21e-05	2.65697e-05
1.99705	10000.4	0	0.000115317	3.64696e-05
1.9991	10000.4	2.9792	0.000131812	2.23858e-05
1.99905	10000.4	6.0116	0.000164727	2.62142e-05
1.99965	10000.4	8.9908	0.000190922	2.99108e-05
1.9998	10000.4	12.0232	0.000225059	2.79468e-05
1.99865	10000.4	15.0024	0.000298754	2.39201e-05
1.99925	10000.4	17.9816	0.000371457	2.96714e-05
1.99945	10000.4	21.014	0.000458976	2.47168e-05
1.99945	10000.4	23.9932	0.000562914	2.36538e-05
1.9992	10000.4	27.0256	0.000844943	2.84369e-05
1.99875	10000.4	30.0048	0.00149018	3.11015e-05
1.999	10000.4	32.984	0.00237301	3.40287e-05
1.9995	10000.4	36.0164	0.00350716	2.90526e-05
1.9994	10000.4	38.9956	0.00430834	3.70763e-05
1.99965	10000.4	41.9748	0.00542958	4.27402e-05
1.9992	10000.4	45.0072	0.00673816	4.08966e-05
1.99925	10000.4	47.9864	0.00759265	3.06174e-05
1.9999	10000.4	51.0188	0.00817519	3.01896e-05
1.9996	10000.4	53.998	0.00844355	2.53812e-05
1.9988	10000.4	56.9772	0.00873704	4.93664e-05
1.9985	10000.4	60.0096	0.00901914	3.25668e-05
2	10000.4	62.9888	0.00917433	3.93116e-05
1.99905	10000.4	66.0212	0.0092526	3.31281e-05
1.9994	10000.4	69.0004	0.00926314	2.44856e-05
1.999	10000.4	71.9796	0.00920503	2.69674e-05
1.99895	10000.4	75.012	0.00901418	2.90555e-05
1.9995	10000.4	77.9912	0.00865632	2.18851e-05
1.99885	10000.4	81.0236	0.00821231	2.7725e-05
1.9992	10000.4	84.0028	0.00785658	3.64492e-05
1.99945	10000.4	86.982	0.00738233	8.47876e-05
1.9988	10000.4	90.0144	0.0065131	4.26709e-05
1.9992	10000.4	92.9936	0.00570825	2.70957e-05
1.9993	10000.4	96.026	0.00493579	3.08292e-05
1.99915	10000.4	99.0052	0.00438586	3.6958e-05
2	10000.4	101.984	0.00367639	4.30688e-05
1.99895	10000.4	105.017	0.00278425	3.24757e-05
1.99945	10000.4	107.996	0.00198704	3.07107e-05
1.99905	10000.4	110.975	0.0013919	3.03006e-05
1.99915	10000.4	114.008	0.000994626	2.63028e-05
1.9992	10000.4	116.987	0.000652036	2.52081e-05
1.99965	10000.4	120.019	0.000410787	2.86697e-05
1.99945	10000.4	122.998	0.000306773	3.144e-05
1.99925	10000.4	125.978	0.00027004	3.2166e-05
1.9989	10000.4	129.01	0.000237659	3.1167e-05
1.9996	10000.4	131.989	0.0001981	2.23584e-05
1.99955	10000.4	135.022	0.000167477	2.83055e-05
1.9994	10000.4	138.001	0.000143955	3.18009e-05
1.9987	10000.4	140.98	0.000134562	2.98284e-05
1.99895	10000.4	144.012	0.00011883	3.41458e-05
1.9997	10000.4	146.992	0.000100501	2.43416e-05
1.999	10000.4	150.024	9.16e-05	2.29645e-05
1.9991	10000.4	153.003	6.83e-05	2.37866e-05
1.99925	10000.4	155.982	5.63e-05	3.25626e-05
1.999	10000.4	159.015	5.76e-05	1.89979e-05
1.9989	10000.4	165.026	5.09e-05	3.28735e-05
1.9989	10000.4	168.006	5.8e-05	1.81436e-05
1.99915	10000.4	170.985	5.42e-05	2.54893e-05
1.99915	10000.4	174.017	6.64e-05	2.08256e-05
1.9993	10000.4	176.996	6.61e-05	2.02836e-05
1.99855	10000.4	180.029	8.13e-05	2.39321e-05
1.9986	10000.4	183.008	0.000113255	2.48915e-05
1.9987	10000.4	185.987	0.000139373	2.82203e-05
1.9989	10000.4	189.02	0.000171219	2.37156e-05
1.9987	10000.4	191.999	0.000216123	2.3791e-05
1.99875	10000.4	194.978	0.000285848	3.1527e-05
1.99935	10000.4	198.01	0.000349005	2.53804e-05
1.99885	10000.4	200.99	0.000416668	2.39515e-05
1.99865	10000.4	204.022	0.000512129	2.37314e-05
1.9985	10000.4	207.001	0.000709236	2.99163e-05
1.99835	10000.4	209.98	0.00118601	2.52595e-05
1.9987	10000.4	215.992	0.00290522	2.7337e-05
1.9987	10000.4	219.024	0.00374947	2.87745e-05
1.99845	10000.4	222.004	0.00493731	3.44909e-05
1.9982	10000.4	224.983	0.00622046	3.8577e-05
1.9983	10000.4	228.015	0.0072771	3.95355e-05
1.9991	10000.4	230.994	0.0079383	3.7097e-05
1.99925	10000.4	234.027	0.00829211	3.23599e-05
1.99875	10000.4	237.006	0.00866861	3.57466e-05
1.99795	10000.4	239.985	0.00900601	3.43929e-05
1.99825	10000.4	243.018	0.00917578	2.78013e-05
1.99835	10000.4	245.997	0.00925566	2.87338e-05
1.99925	10000.4	249.029	0.00927368	2.7818e-05
1.9983	10000.4	252.008	0.00923962	3.91463e-05
1.99905	10000.4	254.988	0.00905183	5.67842e-05
1.99775	10000.4	258.02	0.00869542	2.96319e-05
1.99935	10000.4	260.999	0.00830372	3.68414e-05
1.99885	10000.4	263.978	0.00793058	1.8563e-05
1.9992	10000.4	267.011	0.00735935	5.60669e-05
1.9985	10000.4	269.99	0.00658566	6.02006e-05
1.99895	10000.4	273.022	0.00580219	4.40776e-05
1.99865	10000.4	276.002	0.00502934	3.71441e-05
1.9988	10000.4	278.981	0.00458334	2.43537e-05
1.9997	10000.4	282.013	0.0038567	4.73501e-05
1.99855	10000.4	284.992	0.00297456	4.97805e-05
1.99825	10000.4	288.025	0.00209075	3.56607e-05
1.99795	10000.4	291.004	0.0014756	2.59952e-05
1.9991	10000.4	293.983	0.0011185	2.34744e-05
1.9999	10000.4	297.016	0.000728481	3.969e-05
1.9977	10000.4	299.995	0.000459892	2.11109e-05
1.99835	10000.4	303.027	0.000318152	2.18211e-05
1.99865	10000.4	306.006	0.000256599	2.70974e-05
1.9985	10000.4	308.986	0.000228342	2.2815e-05
1.9981	10000.4	312.018	0.000214443	2.75442e-05
1.99895	10000.4	314.997	0.000177023	3.31282e-05
1.9981	10000.4	318.03	0.000159687	2.77139e-05
1.9985	10000.4	321.009	0.000134562	3.97562e-05
1.99845	10000.4	323.988	0.000124252	3.12875e-05
1.99815	10000.4	327.02	0.000107756	2.84522e-05
1.99815	10000.4	330	8.94e-05	2.53114e-05
1.99825	10000.4	332.979	6.07e-05	2.23174e-05
1.9978	10000.4	336.011	5.06e-05	3.03613e-05
1.9984	10000.4	338.99	4.96e-05	2.7261e-05
1.9985	10000.4	342.023	4.58e-05	2.68922e-05
1.99835	10000.4	345.002	4.99e-05	3.28843e-05
1.9986	10000.4	347.981	6.39e-05	3.10593e-05
1.9981	10000.4	351.014	5.64e-05	2.37486e-05
1.9984	10000.4	353.993	5.32e-05	2.83302e-05
1.9982	10000.4	357.025	5.69e-05	3.04375e-05
1.9979	10000.4	360.004	7.65e-05	3.37448e-05
1.997	15000.4	0	0.000619808	3.28868e-05
1.9997	15000.4	2.9792	0.000688158	2.63227e-05
1.99935	15000.4	6.0116	0.000938342	2.1206e-05
2.0002	15000.4	8.9908	0.00133294	2.83989e-05
1.99935	15000.4	12.0232	0.00219751	2.74077e-05
2.0005	15000.4	15.0024	0.00395941	4.90596e-05
1.9995	15000.4	17.9816	0.00589941	3.51274e-05
1.9997	15000.4	21.014	0.00777922	2.24417e-05
1.99945	15000.4	23.9932	0.00904404	2.35231e-05
2.00055	15000.4	27.0256	0.010495	3.85251e-05
1.9993	15000.4	30.0048	0.0117508	2.30393e-05
1.9995	15000.4	32.984	0.0125101	3.18016e-05
2	15000.4	36.0164	0.013103	2.92152e-05
1.9996	15000.4	38.9956	0.013402	2.81267e-05
1.9995	15000.4	41.9748	0.0138262	5.21691e-05
1.99945	15000.4	45.0072	0.0143325	3.18604e-05
1.9999	15000.4	47.9864	0.0148051	3.12089e-05
2	15000.4	51.0188	0.0152566	2.66693e-05
1.9996	15000.4	53.998	0.015508	5.74558e-05
2.0001	15000.4	56.9772	0.0157737	4.66702e-05
1.9994	15000.4	60.0096	0.01607	3.07637e-05
1.9996	15000.4	62.9888	0.0161227	2.67827e-05
1.9999	15000.4	66.0212	0.016049	3.2807e-05
2.00015	15000.4	69.0004	0.0159281	2.66881e-05
1.9992	15000.4	71.9796	0.015721	2.26064e-05
1.99935	15000.4	75.012	0.015436	2.92603e-05
1.99965	15000.4	77.9912	0.0151745	3.6788e-05
1.99995	15000.4	81.0236	0.0148867	2.73734e-05
1.99975	15000.4	84.0028	0.0146865	2.07042e-05
1.99955	15000.4	86.982	0.0143893	2.57585e-05
1.9998	15000.4	90.0144	0.0138878	3.16309e-05
1.9995	15000.4	92.9936	0.0133306	2.96969e-05
1.99935	15000.4	96.026	0.0127233	2.98408e-05
2.0003	15000.4	99.0052	0.0122423	2.43362e-05
2.00015	15000.4	101.984	0.011513	0.00011181
1.9998	15000.4	105.017	0.0105972	3.05334e-05
2.0004	15000.4	107.996	0.00962375	2.6988e-05
1.9997	15000.4	110.975	0.0087333	2.46134e-05
2.00035	15000.4	114.008	0.00800825	3.11577e-05
2.00025	15000.4	116.987	0.0071598	2.7753e-05
1.99945	15000.4	120.019	0.00605054	3.65865e-05
2.00065	15000.4	122.998	0.00486232	3.54324e-05
1.9998	15000.4	125.978	0.00373809	2.48458e-05
1.9995	15000.4	129.01	0.00283168	3.54629e-05
2.0001	15000.4	131.989	0.00188753	3.11472e-05
1.99965	15000.4	135.022	0.00110429	2.77514e-05
1.99975	15000.4	138.001	0.000734591	2.50757e-05
2.00015	15000.4	140.98	0.000575362	3.64811e-05
2	15000.4	144.012	0.000506706	1.79019e-05
1.9995	15000.4	146.992	0.000455463	4.75578e-05
1.9995	15000.4	150.024	0.00039391	2.83271e-05
1.99995	15000.4	153.003	0.000380393	3.14565e-05
1.99985	15000.4	155.982	0.000366799	2.31847e-05
2.00015	15000.4	159.015	0.000350074	3.11846e-05
2	15000.4	161.994	0.000348089	2.40817e-05
1.99905	15000.4	165.026	0.000335029	2.85701e-05
1.99905	15000.4	168.006	0.000344576	3.1078e-05
1.9994	15000.4	170.985	0.000360231	2.72622e-05
1.9993	15000.4	174.017	0.000385738	2.70893e-05
1.999	15000.4	176.996	0.000430109	2.45423e-05
1.99925	15000.4	180.029	0.000527708	2.08306e-05
1.99925	15000.4	183.008	0.000627827	4.21265e-05
2.0001	15000.4	185.987	0.000780183	3.15195e-05
1.9992	15000.4	189.02	0.00109795	3.19606e-05
2.0001	15000.4	191.999	0.00182926	2.95988e-05
1.99905	15000.4	194.978	0.00325483	2.06619e-05
1.99895	15000.4	198.01	0.00507928	4.23828e-05
1.9993	15000.4	200.99	0.00687059	3.47408e-05
1.99965	15000.4	204.022	0.00838544	2.95671e-05
1.99975	15000.4	207.001	0.0099038	4.44872e-05
1.9989	15000.4	209.98	0.0113214	3.22953e-05
1.9989	15000.4	213.013	0.01227	3.35957e-05
1.9987	15000.4	215.992	0.0128729	3.56614e-05
1.99925	15000.4	219.024	0.0132524	2.55038e-05
1.99925	15000.4	222.004	0.0136992	3.97098e-05
1.9992	15000.4	224.983	0.0142137	3.46795e-05
1.9988	15000.4	228.015	0.0147194	3.58927e-05
1.99905	15000.4	230.994	0.0151642	3.34542e-05
1.9995	15000.4	234.027	0.0154524	3.0289e-05
1.9992	15000.4	237.006	0.0158082	4.69293e-05
1.99905	15000.4	239.985	0.0161181	2.70793e-05
1.99935	15000.4	243.018	0.0162117	3.43213e-05
1.99895	15000.4	245.997	0.0161373	3.41525e-05
1.99975	15000.4	249.029	0.0159931	2.78509e-05
1.99885	15000.4	252.008	0.0157524	7.70143e-05
1.9991	15000.4	254.988	0.0155297	3.31366e-05
1.9989	15000.4	258.02	0.0152491	3.21293e-05
1.99945	15000.4	260.999	0.014993	3.64073e-05
1.9988	15000.4	263.978	0.0147618	2.95265e-05
1.99935	15000.4	267.011	0.0144341	2.82979e-05
1.9988	15000.4	269.99	0.0139473	3.1378e-05
1.9994	15000.4	273.022	0.0134329	3.31217e-05
1.9991	15000.4	276.002	0.0128505	4.42849e-05
1.9997	15000.4	278.981	0.012438	2.75538e-05
1.9995	15000.4	282.013	0.0117463	4.37273e-05
1.9992	15000.4	284.992	0.0108349	5.55329e-05
1.99895	15000.4	288.025	0.00980314	3.30242e-05
1.99875	15000.4	291.004	0.00894522	3.16285e-05
1.999	15000.4	293.983	0.00830555	2.6118e-05
1.9988	15000.4	297.016	0.00747902	4.08188e-05
1.9986	15000.4	299.995	0.00643177	3.80543e-05
1.9986	15000.4	303.027	0.00517696	3.56858e-05
1.99925	15000.4	306.006	0.00402005	4.86667e-05
1.9997	15000.4	308.986	0.00316976	3.24647e-05
1.9988	15000.4	312.018	0.00217017	2.69719e-05
1.9994	15000.4	314.997	0.00133317	5.99641e-05
1.9983	15000.4	318.03	0.000794616	2.83389e-05
2.00015	15000.4	321.009	0.000583304	2.55756e-05
1.99855	15000.4	323.988	0.000521369	3.41272e-05
1.99825	15000.4	327.02	0.000456074	2.14331e-05
1.9987	15000.4	330	0.000398034	2.79196e-05
1.9995	15000.4	332.979	0.000385433	3.06443e-05
1.9986	15000.4	336.011	0.000369854	2.64853e-05
1.9993	15000.4	338.99	0.000355802	2.80226e-05
1.9989	15000.4	342.023	0.000352976	2.28744e-05
2.0003	15000.4	345.002	0.000336786	2.84774e-05
1.99835	15000.4	347.981	0.000339841	2.66088e-05
1.9984	15000.4	351.014	0.00035206	2.7237e-05
2.0001	15000.4	353.993	0.000360689	2.38273e-05
1.99885	15000.4	357.025	0.000404907	2.81008e-05
1.9984	15000.4	360.004	0.000465696	3.4033e-05
1.99705	20000.5	0	0.00523882	0.000192175
1.99945	20000.5	2.9792	0.00602221	3.85511e-05
1.9999	20000.5	6.0116	0.0078824	2.75138e-05
2.00035	20000.5	8.9908	0.00929713	3.6871e-05
2.00015	20000.5	12.0232	0.0108968	4.11403e-05
2.0001	20000.5	15.0024	0.012444	3.27173e-05
1.99985	20000.5	17.9816	0.0134633	3.62663e-05
1.9998	20000.5	21.014	0.0141651	2.47798e-05
2.0006	20000.5	23.9932	0.0145404	3.18894e-05
2	20000.5	27.0256	0.0149443	3.03756e-05
2	20000.5	30.0048	0.0153144	3.34663e-05
1.99975	20000.5	32.984	0.0156352	3.10012e-05
1.9998	20000.5	36.0164	0.0159623	2.83587e-05
1.99975	20000.5	38.9956	0.0161828	2.37767e-05
1.9999	20000.5	41.9748	0.0165628	0.000100856
1.9996	20000.5	45.0072	0.0170258	2.83785e-05
1.99965	20000.5	47.9864	0.017407	2.96998e-05
2.00085	20000.5	51.0188	0.0176904	2.42058e-05
1.99965	20000.5	53.998	0.017813	6.72628e-05
2.0005	20000.5	56.9772	0.0179486	2.66142e-05
1.99955	20000.5	60.0096	0.0181538	2.77887e-05
1.99965	20000.5	62.9888	0.0182582	2.52594e-05
2.0003	20000.5	66.0212	0.0183053	2.76925e-05
2.0001	20000.5	69.0004	0.0182908	3.05027e-05
2.00015	20000.5	71.9796	0.0182278	0.000143096
1.99945	20000.5	75.012	0.0178116	2.52912e-05
2.00015	20000.5	77.9912	0.0174186	2.56375e-05
1.9995	20000.5	81.0236	0.0170915	3.08327e-05
2.00025	20000.5	84.0028	0.0168941	7.3712e-05
1.9994	20000.5	86.982	0.0166663	3.0168e-05
1.999	20000.5	90.0144	0.0163353	2.94563e-05
2.00015	20000.5	92.9936	0.016049	2.64354e-05
1.99965	20000.5	96.026	0.0157885	2.94533e-05
1.9999	20000.5	99.0052	0.0156304	2.72479e-05
1.99945	20000.5	101.984	0.0154134	7.61981e-05
1.99995	20000.5	105.017	0.015026	2.95886e-05
1.9996	20000.5	107.996	0.0145036	2.87678e-05
2.00025	20000.5	110.975	0.0138327	2.8232e-05
1.9997	20000.5	114.008	0.0131166	2.75069e-05
2.00025	20000.5	116.987	0.0121915	4.01025e-05
2.0003	20000.5	120.019	0.0110825	3.17792e-05
1.9994	20000.5	122.998	0.0101134	3.08545e-05
1.9995	20000.5	125.978	0.00937724	2.36562e-05
2.0008	20000.5	129.01	0.00876339	2.72876e-05
1.9994	20000.5	131.989	0.00787774	6.26495e-05
1.99935	20000.5	135.022	0.00655427	2.87702e-05
1.99945	20000.5	138.001	0.00509364	2.95375e-05
1.9997	20000.5	140.98	0.00385471	3.50964e-05
1.9995	20000.5	144.012	0.00298632	2.69393e-05
2.00045	20000.5	146.992	0.00210174	2.66782e-05
1.99935	20000.5	150.024	0.00145169	3.46359e-05
1.9999	20000.5	153.003	0.00111231	2.64824e-05
2.0001	20000.5	155.982	0.000946208	3.36803e-05
1.9994	20000.5	159.015	0.000862432	2.74052e-05
1.99925	20000.5	161.994	0.000817451	5.21595e-05
1.99925	20000.5	165.026	0.0008425	3.48442e-05
1.99965	20000.5	168.006	0.000916577	3.73619e-05
1.9994	20000.5	170.985	0.00110444	3.2216e-05
1.99955	20000.5	174.017	0.0013909	3.06529e-05
2	20000.5	176.996	0.00199063	2.80694e-05
1.9994	20000.5	180.029	0.00321611	3.0762e-05
1.9994	20000.5	183.008	0.00489798	3.44637e-05
1.99965	20000.5	185.987	0.00678521	4.26637e-05
1.99975	20000.5	189.02	0.00852901	3.16104e-05
1.99935	20000.5	191.999	0.0103242	4.14298e-05
1.99895	20000.5	194.978	0.0119825	3.75505e-05
1.999	20000.5	198.01	0.0131275	3.21216e-05
1.9993	20000.5	200.99	0.0139055	2.8385e-05
1.9988	20000.5	204.022	0.014429	3.15254e-05
1.99935	20000.5	207.001	0.0148607	3.04314e-05
1.9991	20000.5	209.98	0.015276	2.75194e-05
1.9993	20000.5	213.013	0.0156241	2.74618e-05
1.99965	20000.5	215.992	0.0159193	3.65187e-05
1.99955	20000.5	219.024	0.0161509	3.29501e-05
1.99965	20000.5	222.004	0.0165124	2.72636e-05
1.99915	20000.5	224.983	0.0169649	3.47043e-05
1.9989	20000.5	228.015	0.0173998	3.22561e-05
1.9988	20000.5	230.994	0.0177026	3.04694e-05
1.99925	20000.5	234.027	0.0178729	2.74389e-05
1.99935	20000.5	237.006	0.0180238	9.07424e-05
1.99825	20000.5	239.985	0.0182715	7.15156e-05
1.99885	20000.5	243.018	0.0183712	3.46906e-05
1.99995	20000.5	245.997	0.0184079	2.44319e-05
1.9998	20000.5	249.029	0.0184013	2.21316e-05
1.99945	20000.5	252.008	0.0182863	2.96217e-05
1.99855	20000.5	254.988	0.0179238	2.83052e-05
1.9994	20000.5	258.02	0.0175184	2.71764e-05
1.99915	20000.5	260.999	0.0172227	2.97478e-05
2.00025	20000.5	263.978	0.0170143	2.10998e-05
1.9988	20000.5	267.011	0.0167362	3.12505e-05
1.9988	20000.5	269.99	0.0164193	2.5954e-05
1.9988	20000.5	273.022	0.0161308	2.80443e-05
1.99945	20000.5	276.002	0.0158708	3.8751e-05
1.9993	20000.5	278.981	0.0157356	2.29164e-05
1.9989	20000.5	282.013	0.0155059	2.70597e-05
1.99935	20000.5	284.992	0.015157	3.63104e-05
1.9991	20000.5	288.025	0.0146432	4.29511e-05
1.9987	20000.5	291.004	0.014031	4.53473e-05
2.00025	20000.5	293.983	0.0134298	2.60553e-05
1.999	20000.5	297.016	0.0125698	7.89101e-05
1.99965	20000.5	299.995	0.0114826	6.21074e-05
1.99865	20000.5	303.027	0.0104271	3.50799e-05
1.99925	20000.5	306.006	0.00962452	5.34169e-05
1.9993	20000.5	308.986	0.00908138	3.53779e-05
1.9995	20000.5	312.018	0.00832342	4.78873e-05
1.99905	20000.5	314.997	0.00710855	8.09895e-05
1.99895	20000.5	318.03	0.00556086	5.89597e-05
1.9991	20000.5	321.009	0.00423915	2.9998e-05
1.99915	20000.5	323.988	0.003317	2.73645e-05
1.99845	20000.5	327.02	0.00237522	5.13659e-05
1.9986	20000.5	330	0.00167056	2.24737e-05
1.99865	20000.5	332.979	0.00121976	3.37854e-05
1.99885	20000.5	336.011	0.0010018	3.21272e-05
1.9989	20000.5	338.99	0.000892292	3.41013e-05
1.99945	20000.5	342.023	0.000813632	2.44599e-05
1.99865	20000.5	345.002	0.000810119	4.40122e-05
1.9985	20000.5	347.981	0.000870909	2.99287e-05
1.99895	20000.5	351.014	0.00100837	3.28282e-05
1.99925	20000.5	353.993	0.00118203	3.19944e-05
1.9994	20000.5	357.025	0.00163589	5.09834e-05
1.99895	20000.5	360.004	0.00262785	6.33032e-05
1.9971	25000.3	0	0.0136499	0.000142096
1.99965	25000.3	2.9792	0.0140763	4.27527e-05
1.99935	25000.3	6.0116	0.0149962	2.77242e-05
2.0003	25000.3	8.9908	0.0155636	3.14953e-05
1.9996	25000.3	12.0232	0.0160757	2.72343e-05
1.9995	25000.3	15.0024	0.0164277	2.90656e-05
1.99955	25000.3	17.9816	0.0165133	1.94048e-05
1.99975	25000.3	21.014	0.0165689	2.26087e-05
1.9995	25000.3	23.9932	0.0166235	2.40923e-05
1.99985	25000.3	27.0256	0.0167861	3.3837e-05
2.00015	25000.3	30.0048	0.0170236	2.23443e-05
1.99965	25000.3	32.984	0.0173022	2.76993e-05
1.9997	25000.3	36.0164	0.0176325	1.98417e-05
1.9999	25000.3	38.9956	0.0178652	5.72094e-05
2.0001	25000.3	41.9748	0.018208	1.97255e-05
1.99955	25000.3	45.0072	0.0185228	2.6647e-05
1.9998	25000.3	47.9864	0.0186769	2.86668e-05
1.99985	25000.3	51.0188	0.0187844	2.54033e-05
2.0003	25000.3	53.998	0.0188556	3.11566e-05
2.0004	25000.3	56.9772	0.0189843	0.000106155
1.9995	25000.3	60.0096	0.0190605	2.98724e-05
1.9997	25000.3	62.9888	0.0191304	2.44379e-05
1.99995	25000.3	66.0212	0.0191877	2.84952e-05
1.99975	25000.3	69.0004	0.0192058	3.67646e-05
1.99965	25000.3	71.9796	0.0191986	5.69711e-05
1.99935	25000.3	75.012	0.0190937	2.22326e-05
1.99955	25000.3	77.9912	0.0187771	3.68492e-05
1.9995	25000.3	81.0236	0.0183748	3.37863e-05
1.99995	25000.3	84.0028	0.0181255	2.58962e-05
2.0005	25000.3	86.982	0.0179258	0.000184395
1.99925	25000.3	90.0144	0.0176662	2.76108e-05
2.0002	25000.3	92.9936	0.0175399	2.37018e-05
1.9992	25000.3	96.026	0.0175054	2.57358e-05
1.9998	25000.3	99.0052	0.0175223	6.88382e-05
1.99935	25000.3	105.017	0.0175214	2.54865e-05
1.9999	25000.3	107.996	0.0172031	4.0121e-05
2.0002	25000.3	110.975	0.0167554	3.0702e-05
1.99965	25000.3	114.008	0.0162876	2.52391e-05
1.9997	25000.3	116.987	0.0156253	0.000129231
1.99975	25000.3	120.019	0.0146261	3.04531e-05
1.99965	25000.3	122.998	0.013675	3.5158e-05
1.99995	25000.3	125.978	0.0129726	2.17451e-05
1.9997	25000.3	129.01	0.012454	2.7135e-05
1.99945	25000.3	131.989	0.0119364	2.28533e-05
1.9995	25000.3	135.022	0.0113841	2.54417e-05
1.9996	25000.3	138.001	0.0107768	2.9788e-05
1.99925	25000.3	140.98	0.0100638	2.3524e-05
1.9998	25000.3	144.012	0.00943344	4.06693e-05
1.9996	25000.3	146.992	0.00851251	7.87617e-05
1.99885	25000.3	150.024	0.00737729	3.30927e-05
1.9998	25000.3	153.003	0.00653899	5.19405e-05
1.99925	25000.3	155.982	0.00596386	3.14577e-05
2	25000.3	159.015	0.00571383	4.36181e-05
1.9999	25000.3	161.994	0.00575301	5.14442e-05
1.9998	25000.3	165.026	0.00619052	3.29718e-05
2.0002	25000.3	168.006	0.00690251	5.04435e-05
1.9993	25000.3	170.985	0.00783948	3.60406e-05
1.9996	25000.3	174.017	0.00882616	4.05254e-05
2.0002	25000.3	176.996	0.0101998	4.62959e-05
1.99945	25000.3	180.029	0.0118876	2.3365e-05
2.0003	25000.3	183.008	0.0134156	5.07301e-05
1.9992	25000.3	185.987	0.0145631	3.3702e-05
2.00005	25000.3	189.02	0.0153522	2.47458e-05
1.99905	25000.3	191.999	0.0160141	2.48109e-05
1.99915	25000.3	194.978	0.0164705	2.91737e-05
1.9992	25000.3	198.01	0.0166299	2.44183e-05
1.99965	25000.3	200.99	0.0166857	3.06288e-05
1.99945	25000.3	204.022	0.0167428	2.07542e-05
1.9992	25000.3	207.001	0.0168593	4.76037e-05
1.99965	25000.3	209.98	0.0170959	3.12839e-05
1.99875	25000.3	213.013	0.0173727	2.6619e-05
1.9992	25000.3	215.992	0.0176645	3.00032e-05
1.9992	25000.3	219.024	0.0179021	3.04552e-05
1.99985	25000.3	222.004	0.0182674	2.85899e-05
1.9989	25000.3	224.983	0.018601	6.47254e-05
1.99875	25000.3	228.015	0.0188136	2.47987e-05
1.99965	25000.3	230.994	0.0189273	2.63492e-05
1.9997	25000.3	234.027	0.0189865	3.12779e-05
1.99945	25000.3	237.006	0.0191227	8.49684e-05
1.9991	25000.3	239.985	0.0192089	2.86136e-05
1.99915	25000.3	243.018	0.019287	2.58329e-05
2.00005	25000.3	245.997	0.0193234	4.06023e-05
1.9992	25000.3	249.029	0.0193508	3.06099e-05
1.9993	25000.3	252.008	0.0193369	3.10304e-05
1.9997	25000.3	254.988	0.019196	7.06998e-05
2.0003	25000.3	258.02	0.0189084	4.69069e-05
1.9992	25000.3	260.999	0.0185338	3.50885e-05
1.99935	25000.3	263.978	0.0182616	2.79007e-05
1.99935	25000.3	267.011	0.017982	4.077e-05
1.9988	25000.3	269.99	0.017776	3.72678e-05
1.99905	25000.3	273.022	0.0176188	2.1832e-05
2	25000.3	276.002	0.0175582	6.73454e-05
1.99945	25000.3	278.981	0.0175959	1.92633e-05
1.9987	25000.3	282.013	0.0176388	3.25498e-05
1.99905	25000.3	284.992	0.0175693	6.55188e-05
1.99805	25000.3	288.025	0.0173238	2.70342e-05
1.9986	25000.3	291.004	0.0169021	4.56714e-05
1.9993	25000.3	293.983	0.0165095	2.70342e-05
1.9988	25000.3	297.016	0.0159029	0.000115912
1.9985	25000.3	299.995	0.0149689	3.29613e-05
1.99865	25000.3	303.027	0.0139743	3.70446e-05
1.999	25000.3	306.006	0.0131675	4.37606e-05
1.99905	25000.3	308.986	0.0127249	3.36801e-05
1.99925	25000.3	312.018	0.0122263	3.168e-05
1.9982	25000.3	314.997	0.0116524	0.000123989
1.9987	25000.3	318.03	0.0110767	4.57948e-05
1.99895	25000.3	321.009	0.0103867	2.78118e-05
1.99915	25000.3	323.988	0.00976633	4.43987e-05
1.99895	25000.3	327.02	0.00891948	6.29543e-05
1.9983	25000.3	330	0.00787476	5.94131e-05
1.99875	25000.3	332.979	0.00688998	5.77809e-05
1.9992	25000.3	336.011	0.00618457	3.97107e-05
1.9993	25000.3	338.99	0.00583029	6.59634e-05
1.99935	25000.3	342.023	0.00571116	5.23498e-05
1.999	25000.3	345.002	0.00597295	6.176e-05
1.9996	25000.3	347.981	0.00665828	0.000113367
1.9991	25000.3	351.014	0.00748597	4.76753e-05
1.9997	25000.3	353.993	0.00822605	6.87275e-05
1.9986	25000.3	357.025	0.00947422	4.36067e-05
1.99855	25000.3	360.004	0.0111511	7.65817e-05
1.99745	30000.1	0	0.0178681	8.80818e-05
2.00015	30000.1	2.9792	0.0178594	3.00251e-05
2.0004	30000.1	6.0116	0.0180272	2.84826e-05
2.0005	30000.1	8.9908	0.0180736	2.69476e-05
2.0007	30000.1	12.0232	0.0181334	3.22788e-05
2.0002	30000.1	15.0024	0.0181722	3.29213e-05
2.00065	30000.1	17.9816	0.0181377	2.82253e-05
2.0003	30000.1	21.014	0.0180462	3.67036e-05
2	30000.1	23.9932	0.0180137	2.90065e-05
2.0003	30000.1	27.0256	0.0180772	2.98963e-05
2.00045	30000.1	30.0048	0.0182541	2.52564e-05
2.00075	30000.1	32.984	0.0184967	2.36983e-05
2.0002	30000.1	36.0164	0.0188115	3.14551e-05
2.00105	30000.1	38.9956	0.0190098	2.81772e-05
2.00045	30000.1	41.9748	0.0192055	2.7263e-05
2.0002	30000.1	45.0072	0.0193262	2.87474e-05
2.0004	30000.1	47.9864	0.0193834	4.06768e-05
2.00025	30000.1	51.0188	0.0194259	3.41914e-05
2.0011	30000.1	53.998	0.0194592	2.87742e-05
2.00025	30000.1	56.9772	0.0195515	8.70237e-05
2.00055	30000.1	60.0096	0.0195504	4.03454e-05
2.00045	30000.1	62.9888	0.0196145	2.49404e-05
2.0014	30000.1	66.0212	0.0196469	2.32779e-05
1.99995	30000.1	69.0004	0.0196616	6.31842e-05
2	30000.1	71.9796	0.0196815	2.44905e-05
2.0008	30000.1	75.012	0.0196493	5.23867e-05
2.00005	30000.1	77.9912	0.0195175	3.84999e-05
2.00055	30000.1	81.0236	0.0192845	1.99621e-05
2.0004	30000.1	84.0028	0.019045	2.83317e-05
2.001	30000.1	86.982	0.0188244	0.000314563
1.99975	30000.1	90.0144	0.0185892	6.94454e-05
2.00025	30000.1	92.9936	0.0186078	2.85924e-05
2.0002	30000.1	96.026	0.0187027	2.39132e-05
2.0006	30000.1	99.0052	0.0187986	2.89661e-05
2.0006	30000.1	101.984	0.018896	3.32807e-05
1.9999	30000.1	105.017	0.0188598	2.50246e-05
1.9999	30000.1	107.996	0.0187105	3.08557e-05
2.0003	30000.1	110.975	0.0184634	1.95067e-05
2.001	30000.1	114.008	0.0181767	4.20658e-05
2.00095	30000.1	116.987	0.0177017	0.000124041
2.00065	30000.1	120.019	0.0171257	2.22656e-05
2.00075	30000.1	122.998	0.0164897	2.9751e-05
2.0002	30000.1	125.978	0.0159509	4.71439e-05
2.00115	30000.1	129.01	0.0155067	3.99294e-05
2.00065	30000.1	131.989	0.015058	2.85082e-05
1.99995	30000.1	135.022	0.0146138	2.96607e-05
2.00105	30000.1	138.001	0.0142221	3.28251e-05
2.00055	30000.1	140.98	0.0139282	2.86326e-05
2.00005	30000.1	144.012	0.0137199	3.3431e-05
2.001	30000.1	146.992	0.0134992	0.000119738
2.0005	30000.1	150.024	0.013325	4.4289e-05
1.9999	30000.1	153.003	0.0132608	3.10854e-05
2.00105	30000.1	155.982	0.0133816	4.28498e-05
2.00005	30000.1	159.015	0.0136102	3.81296e-05
2.0009	30000.1	161.994	0.0140187	4.30919e-05
1.9999	30000.1	165.026	0.0145686	4.18566e-05
1.9997	30000.1	168.006	0.0151562	3.91089e-05
2.00015	30000.1	170.985	0.0157624	3.36995e-05
2.00035	30000.1	174.017	0.0162756	2.4085e-05
2.0007	30000.1	176.996	0.0168404	3.31437e-05
1.9996	30000.1	180.029	0.0174609	3.20296e-05
2.0003	30000.1	185.987	0.0181266	3.01417e-05
2.00025	30000.1	189.02	0.0182585	3.09211e-05
2.0006	30000.1	191.999	0.0183206	3.09903e-05
1.9996	30000.1	194.978	0.0183694	2.24936e-05
2.0002	30000.1	198.01	0.0183733	3.19341e-05
2.0002	30000.1	200.99	0.0183129	2.76978e-05
2.0002	30000.1	204.022	0.0182573	3.00251e-05
1.99995	30000.1	207.001	0.0182968	5.39581e-05
1.99945	30000.1	209.98	0.0184075	2.83124e-05
1.9993	30000.1	213.013	0.018634	3.58626e-05
2.00065	30000.1	215.992	0.0189064	2.46252e-05
2.00025	30000.1	219.024	0.0191235	3.34806e-05
2.0002	30000.1	222.004	0.019364	2.63499e-05
1.9991	30000.1	224.983	0.0195188	4.95044e-05
1.99995	30000.1	228.015	0.0195887	3.40029e-05
1.9999	30000.1	230.994	0.019634	3.39006e-05
2.0001	30000.1	234.027	0.0196555	2.82542e-05
2.00015	30000.1	237.006	0.0197378	0.000147563
1.9995	30000.1	239.985	0.0197444	2.72844e-05
1.9999	30000.1	243.018	0.019778	2.97445e-05
1.9993	30000.1	245.997	0.0198234	4.84383e-05
1.9998	30000.1	249.029	0.0198371	3.47148e-05
1.99975	30000.1	252.008	0.0198181	3.65225e-05
1.99865	30000.1	254.988	0.0197948	3.27828e-05
1.9989	30000.1	258.02	0.0196736	4.58348e-05
1.99955	30000.1	260.999	0.0194394	2.1228e-05
1.99975	30000.1	263.978	0.0191749	4.44212e-05
1.99995	30000.1	267.011	0.0189019	4.05252e-05
1.9997	30000.1	269.99	0.0187008	4.78508e-05
1.99945	30000.1	273.022	0.0186896	2.80371e-05
2.00015	30000.1	276.002	0.0187969	0.000104161
2.00025	30000.1	278.981	0.0188409	2.96168e-05
1.99935	30000.1	282.013	0.0188973	0.000123825
1.9996	30000.1	284.992	0.0189461	8.01693e-05
1.9993	30000.1	288.025	0.0187782	4.44123e-05
1.99955	30000.1	291.004	0.0185432	4.13418e-05
2.0005	30000.1	293.983	0.0183066	2.8535e-05
1.9998	30000.1	297.016	0.0179541	6.65175e-05
1.99935	30000.1	299.995	0.0173494	2.91654e-05
1.9993	30000.1	303.027	0.0166598	4.76064e-05
1.9991	30000.1	306.006	0.0161169	4.7309e-05
1.99995	30000.1	308.986	0.0157192	3.10948e-05
2.0002	30000.1	312.018	0.0152672	6.79684e-05
1.9995	30000.1	314.997	0.0148739	0.000118236
1.9993	30000.1	318.03	0.0144065	6.16565e-05
2.0002	30000.1	321.009	0.0140868	4.8184e-05
1.99945	30000.1	323.988	0.0138625	4.58424e-05
1.9992	30000.1	327.02	0.0136852	4.84698e-05
1.999	30000.1	330	0.013457	4.42942e-05
1.9995	30000.1	332.979	0.0132827	6.03426e-05
1.99915	30000.1	336.011	0.0132985	3.96712e-05
1.99935	30000.1	338.99	0.0134926	6.34641e-05
1.9999	30000.1	342.023	0.0138329	5.34846e-05
1.9996	30000.1	345.002	0.0142548	6.30345e-05
2.0002	30000.1	347.981	0.0148948	8.7278e-05
2.0003	30000.1	351.014	0.0154292	5.01543e-05
2.0005	30000.1	353.993	0.0158503	6.1121e-05
1.9992	30000.1	357.025	0.0164474	5.26237e-05
2	30000.1	360.004	0.0170605	4.4807e-05
1.99815	35000.4	0	0.0193551	3.3194e-05
2.0001	35000.4	2.9792	0.0192878	2.5695e-05
2.00045	35000.4	6.0116	0.0192461	2.00449e-05
2.0008	35000.4	8.9908	0.0192311	2.87488e-05
2	35000.4	12.0232	0.0191979	2.49048e-05
2.00005	35000.4	15.0024	0.0191953	3.42574e-05
2	35000.4	17.9816	0.019191	3.09282e-05
2.0002	35000.4	21.014	0.0191531	2.90798e-05
2	35000.4	23.9932	0.0190784	2.35143e-05
2.0007	35000.4	27.0256	0.0190497	2.52675e-05
2.0004	35000.4	30.0048	0.0191561	2.73497e-05
2.0001	35000.4	32.984	0.0193401	2.78336e-05
2	35000.4	36.0164	0.0195487	2.30332e-05
2.0006	35000.4	38.9956	0.0196445	2.61589e-05
2.0005	35000.4	41.9748	0.0197346	4.34667e-05
1.9996	35000.4	45.0072	0.0197722	2.442e-05
2.00015	35000.4	47.9864	0.0198033	1.70775e-05
2.0008	35000.4	51.0188	0.0198181	2.01422e-05
2.0007	35000.4	53.998	0.0198077	6.17596e-05
2.00025	35000.4	56.9772	0.0198179	5.73232e-05
1.9999	35000.4	60.0096	0.0198922	0.000150357
2.0003	35000.4	62.9888	0.0198889	3.4092e-05
2.0004	35000.4	66.0212	0.0199031	2.82022e-05
2.00035	35000.4	69.0004	0.0199138	2.26731e-05
2.00025	35000.4	71.9796	0.0199579	0.000101746
2.00035	35000.4	75.012	0.0199329	0.000125888
2.00005	35000.4	77.9912	0.019867	2.62983e-05
1.99975	35000.4	81.0236	0.0197702	2.69047e-05
2.00055	35000.4	84.0028	0.0196665	9.69311e-05
2.0002	35000.4	86.982	0.0194321	0.000121845
1.99985	35000.4	90.0144	0.0192983	2.16642e-05
2.00035	35000.4	92.9936	0.0194083	0.000173704
1.9997	35000.4	96.026	0.0194886	2.86401e-05
2.00035	35000.4	99.0052	0.0195689	2.82332e-05
2.0001	35000.4	101.984	0.0196752	0.000191688
1.9995	35000.4	105.017	0.0195812	0.000145818
2.0004	35000.4	107.996	0.0195322	2.22789e-05
2	35000.4	110.975	0.0194295	2.37217e-05
2.00055	35000.4	114.008	0.0193187	0.000163015
2.0002	35000.4	116.987	0.0190451	9.01341e-05
2.00045	35000.4	120.019	0.0187558	1.75538e-05
2.00085	35000.4	122.998	0.018434	7.98288e-05
1.99995	35000.4	125.978	0.0181293	4.60522e-05
2.00045	35000.4	129.01	0.0179092	2.24541e-05
2.00045	35000.4	131.989	0.0176309	7.88835e-05
1.99975	35000.4	135.022	0.0172499	3.53095e-05
2.00025	35000.4	138.001	0.0169145	2.90854e-05
2.0001	35000.4	140.98	0.016622	3.44251e-05
2.0006	35000.4	144.012	0.0164368	4.84323e-05
2.0003	35000.4	146.992	0.0162542	3.1279e-05
2.00005	35000.4	150.024	0.0163465	2.91869e-05
1.99985	35000.4	153.003	0.0167132	4.35115e-05
1.99975	35000.4	155.982	0.0172192	2.71644e-05
2.0003	35000.4	159.015	0.017606	3.12228e-05
1.99995	35000.4	161.994	0.0181046	0.000114998
2.00055	35000.4	165.026	0.0185744	3.21293e-05
2.00005	35000.4	168.006	0.0189181	2.22826e-05
2	35000.4	170.985	0.0191724	2.49808e-05
2.00005	35000.4	174.017	0.0193189	2.64288e-05
2.00025	35000.4	176.996	0.0194462	2.95531e-05
1.99965	35000.4	180.029	0.0195398	2.34395e-05
1.9994	35000.4	183.008	0.019557	2.09289e-05
1.99995	35000.4	185.987	0.0195404	2.98828e-05
1.99935	35000.4	189.02	0.0195285	2.29495e-05
1.99965	35000.4	191.999	0.0194844	2.94345e-05
1.99955	35000.4	194.978	0.0194762	3.1207e-05
1.9993	35000.4	198.01	0.0194893	2.34515e-05
2	35000.4	200.99	0.0194594	3.16855e-05
1.9997	35000.4	204.022	0.0194097	3.48073e-05
1.9997	35000.4	207.001	0.0193473	2.96506e-05
1.99995	35000.4	209.98	0.0193785	3.77328e-05
1.99905	35000.4	213.013	0.0195547	3.09188e-05
2	35000.4	215.992	0.0197459	2.00385e-05
1.99975	35000.4	219.024	0.0198701	2.75725e-05
1.99955	35000.4	222.004	0.0199967	0.000109803
1.9991	35000.4	224.983	0.0200369	2.36113e-05
1.99885	35000.4	228.015	0.0200543	2.63334e-05
1.9991	35000.4	230.994	0.0200589	3.3999e-05
1.9996	35000.4	234.027	0.0200609	2.66803e-05
1.9996	35000.4	237.006	0.0200663	2.34038e-05
2.0001	35000.4	239.985	0.0200246	0.000145298
1.9991	35000.4	243.018	0.0201154	4.54374e-05
1.99905	35000.4	245.997	0.0201059	3.09388e-05
1.9994	35000.4	249.029	0.0201068	2.67133e-05
1.9996	35000.4	252.008	0.0201581	0.000174249
1.99955	35000.4	254.988	0.0200816	3.48393e-05
1.99935	35000.4	258.02	0.0200206	4.57053e-05
1.9996	35000.4	260.999	0.0199348	5.48786e-05
2.00015	35000.4	263.978	0.0198216	4.0905e-05
1.99925	35000.4	267.011	0.0195706	3.54147e-05
1.99905	35000.4	269.99	0.0194009	6.59045e-05
1.99895	35000.4	273.022	0.0194429	3.15223e-05
1.9994	35000.4	276.002	0.0195596	3.11242e-05
2.00055	35000.4	278.981	0.0196243	2.64194e-05
1.9991	35000.4	282.013	0.0197329	0.000206519
1.9988	35000.4	284.992	0.0196442	4.23958e-05
1.99955	35000.4	288.025	0.019558	3.17963e-05
1.99985	35000.4	291.004	0.019431	8.87225e-05
1.9997	35000.4	293.983	0.019368	3.78934e-05
1.9995	35000.4	297.016	0.0191621	7.55102e-05
1.99895	35000.4	299.995	0.0187756	0.000165341
1.99915	35000.4	303.027	0.0184758	3.27303e-05
1.9989	35000.4	306.006	0.0182	1.95279e-05
1.99995	35000.4	308.986	0.0179796	4.56211e-05
1.99965	35000.4	312.018	0.0177862	0.000198717
1.99865	35000.4	314.997	0.0173685	4.60274e-05
1.9994	35000.4	318.03	0.0169929	5.88071e-05
1.9995	35000.4	321.009	0.0166803	5.65217e-05
1.99965	35000.4	323.988	0.0165075	3.08372e-05
1.9987	35000.4	327.02	0.0163071	3.23971e-05
1.9989	35000.4	330	0.0162406	8.22128e-05
1.99885	35000.4	332.979	0.016527	4.5617e-05
1.9991	35000.4	336.011	0.0169493	2.59098e-05
1.9999	35000.4	338.99	0.0173617	3.94385e-05
1.9996	35000.4	342.023	0.0178316	4.68703e-05
1.99865	35000.4	345.002	0.0182378	3.54646e-05
1.999	35000.4	347.981	0.0186419	3.65201e-05
1.9999	35000.4	351.014	0.0188871	3.13576e-05
2.0005	35000.4	353.993	0.0190254	2.97204e-05
1.99985	35000.4	357.025	0.01917	3.21396e-05
1.999	35000.4	360.004	0.0192726	3.25401e-05
1.9991	40000.4	0	0.0199803	2.56773e-05
2.0018	40000.4	2.9792	0.0199364	3.41103e-05
2.0013	40000.4	6.0116	0.0198973	2.99863e-05
2.00135	40000.4	8.9908	0.0198898	1.77464e-05
2.00145	40000.4	12.0232	0.0198591	2.24393e-05
2.00155	40000.4	15.0024	0.0198652	2.77582e-05
2.00165	40000.4	17.9816	0.0198627	2.55525e-05
2.0018	40000.4	21.014	0.0198492	2.93354e-05
2.0017	40000.4	23.9932	0.0197997	2.82258e-05
2.00115	40000.4	27.0256	0.0197356	5.40681e-05
2.0021	40000.4	30.0048	0.0197477	4.35667e-05
2.00175	40000.4	32.984	0.0198674	2.39405e-05
2.00155	40000.4	36.0164	0.0199583	3.00698e-05
2.0016	40000.4	38.9956	0.0199855	4.94965e-05
2.00205	40000.4	41.9748	0.0200138	3.26944e-05
2.00195	40000.4	45.0072	0.0200297	2.58449e-05
2.00145	40000.4	47.9864	0.0200209	3.98481e-05
2.00155	40000.4	51.0188	0.0200317	2.66768e-05
2.00155	40000.4	53.998	0.0200262	2.70188e-05
2.0014	40000.4	56.9772	0.0200597	8.14437e-05
2.00135	40000.4	60.0096	0.0200026	8.59409e-05
2.00165	40000.4	62.9888	0.0200317	2.45986e-05
2.00205	40000.4	66.0212	0.0200451	2.23267e-05
2.00185	40000.4	69.0004	0.0200498	0.000126217
2.0016	40000.4	71.9796	0.0200524	2.10503e-05
2.00085	40000.4	75.012	0.0200486	2.27547e-05
2.00185	40000.4	77.9912	0.0199977	8.61233e-05
2.002	40000.4	81.0236	0.0199972	3.03008e-05
2.00165	40000.4	84.0028	0.0199488	2.6988e-05
2.0019	40000.4	86.982	0.0199852	0.000411751
2.00145	40000.4	90.0144	0.0197559	0.000113452
2.0016	40000.4	92.9936	0.0198249	2.84275e-05
2.00145	40000.4	96.026	0.0199307	5.72309e-05
2.00155	40000.4	99.0052	0.0199386	0.000109327
2.00125	40000.4	101.984	0.0199771	2.77519e-05
2.001	40000.4	105.017	0.0200938	0.000326876
2.0016	40000.4	107.996	0.0199095	0.000205095
2.00155	40000.4	110.975	0.0199309	3.02814e-05
2.0013	40000.4	114.008	0.0198986	2.88941e-05
2.0011	40000.4	116.987	0.0198058	0.000133415
2.00125	40000.4	120.019	0.0196766	3.33953e-05
2.0021	40000.4	122.998	0.0195661	3.32719e-05
2.00155	40000.4	125.978	0.0195315	0.00018547
2.0019	40000.4	129.01	0.0193541	8.71156e-05
2.00085	40000.4	131.989	0.0192565	3.13851e-05
2.00095	40000.4	135.022	0.0190709	5.98885e-05
2.0016	40000.4	138.001	0.0188769	4.93546e-05
2.00105	40000.4	140.98	0.0186984	3.39315e-05
2.0016	40000.4	144.012	0.0185767	7.32998e-05
2.00145	40000.4	146.992	0.0183102	0.000144741
2.00105	40000.4	150.024	0.018379	2.38223e-05
2.0015	40000.4	153.003	0.0186978	3.14786e-05
2.00135	40000.4	155.982	0.0190893	3.26746e-05
2.0017	40000.4	159.015	0.0193291	3.03814e-05
2.0013	40000.4	161.994	0.0196341	3.01376e-05
2.0008	40000.4	165.026	0.0199484	2.84523e-05
2.0014	40000.4	168.006	0.0201331	3.88506e-05
2.00085	40000.4	170.985	0.0202459	3.30399e-05
2.0016	40000.4	174.017	0.0202955	2.55493e-05
2.00155	40000.4	176.996	0.0203135	4.18793e-05
2.00035	40000.4	180.029	0.0202928	3.20944e-05
2.0013	40000.4	183.008	0.0202753	2.19931e-05
2.00155	40000.4	185.987	0.0202463	2.41505e-05
2.00205	40000.4	189.02	0.0202274	3.09881e-05
2.0018	40000.4	191.999	0.0202198	2.91703e-05
2.00075	40000.4	194.978	0.0201981	3.74917e-05
2.0013	40000.4	198.01	0.0202069	2.40246e-05
2.00085	40000.4	200.99	0.0201929	2.77414e-05
2.00145	40000.4	204.022	0.0201782	3.23404e-05
2.0012	40000.4	207.001	0.020127	5.7605e-05
2.0015	40000.4	209.98	0.0200736	2.61306e-05
2.0009	40000.4	213.013	0.0201557	2.45004e-05
2.0017	40000.4	215.992	0.0202586	2.69621e-05
2.0011	40000.4	219.024	0.0202964	3.17792e-05
2.00115	40000.4	222.004	0.0203326	3.12165e-05
2.0002	40000.4	224.983	0.0203359	3.3995e-05
2.00055	40000.4	228.015	0.0203417	3.60881e-05
2.00095	40000.4	230.994	0.0203203	2.60005e-05
2.00105	40000.4	234.027	0.0203064	3.75469e-05
2.0014	40000.4	237.006	0.0204478	0.000253141
2.0001	40000.4	239.985	0.0202888	8.55096e-05
2.00025	40000.4	243.018	0.0202721	4.21516e-05
2.00085	40000.4	245.997	0.0202637	4.07481e-05
2.0014	40000.4	249.029	0.0202759	3.21882e-05
2.0008	40000.4	252.008	0.0202627	4.75265e-05
2.0009	40000.4	254.988	0.0202316	0.000111733
2.00055	40000.4	258.02	0.0202143	5.55191e-05
2.00105	40000.4	260.999	0.0201597	3.76935e-05
2.0013	40000.4	263.978	0.0201045	4.91536e-05
2.00035	40000.4	267.011	0.0200531	0.00016022
2.00005	40000.4	269.99	0.0198985	4.26017e-05
2.00155	40000.4	273.022	0.0198875	7.79561e-05
2.00085	40000.4	276.002	0.0199752	7.02969e-05
2.0011	40000.4	278.981	0.0200055	2.57109e-05
2.00175	40000.4	282.013	0.0200202	3.08279e-05
2.00015	40000.4	284.992	0.0199524	0.000185184
2.0006	40000.4	288.025	0.0200166	0.000115894
2.0013	40000.4	291.004	0.0199247	2.96487e-05
2.00155	40000.4	293.983	0.0198724	5.76537e-05
2.001	40000.4	297.016	0.0199596	0.000356037
2.0012	40000.4	299.995	0.0196875	3.83904e-05
2.00085	40000.4	303.027	0.0195221	5.51732e-05
2.00125	40000.4	306.006	0.0194177	4.95869e-05
2.00085	40000.4	308.986	0.0193545	2.94737e-05
2.0013	40000.4	312.018	0.0192227	5.47301e-05
2.0003	40000.4	314.997	0.0189341	0.000295519
2.00015	40000.4	318.03	0.0188878	0.000153674
2.00025	40000.4	321.009	0.01865	3.77464e-05
2.00105	40000.4	323.988	0.0184996	3.47996e-05
2.00085	40000.4	327.02	0.0183702	0.000116748
2.0016	40000.4	330	0.0182392	5.1763e-05
2.00015	40000.4	332.979	0.0184431	3.22628e-05
2.00105	40000.4	336.011	0.0187965	3.01598e-05
2.0016	40000.4	338.99	0.0190573	3.11929e-05
2.00005	40000.4	342.023	0.0193495	3.75267e-05
2.002	40000.4	345.002	0.019617	5.55036e-05
2.00035	40000.4	347.981	0.0198544	3.10505e-05
2.00095	40000.4	351.014	0.0199565	3.03632e-05
2.001	40000.4	353.993	0.0199861	3.30332e-05
2.0004	40000.4	357.025	0.0200475	5.64201e-05
1.99985	40000.4	360.004	0.0199983	1.89697e-05
1.9988	45000.3	0	0.0202793	2.52668e-05
2.0018	45000.3	2.9792	0.0202493	3.27536e-05
2.0013	45000.3	6.0116	0.0202364	2.79696e-05
2.00185	45000.3	8.9908	0.0202236	2.30501e-05
2.00155	45000.3	12.0232	0.0202033	3.1709e-05
2.00145	45000.3	15.0024	0.020209	2.79371e-05
2.0016	45000.3	17.9816	0.0201901	2.83155e-05
2.0017	45000.3	21.014	0.0201636	2.39843e-05
2.0021	45000.3	23.9932	0.0201424	3.42337e-05
2.00175	45000.3	27.0256	0.0201124	4.02654e-05
2.0016	45000.3	30.0048	0.0200947	4.68222e-05
2.0017	45000.3	32.984	0.0201364	2.66879e-05
2.0023	45000.3	38.9956	0.0201993	9.63867e-05
2.0017	45000.3	41.9748	0.0200936	0.000235584
2.0012	45000.3	45.0072	0.0201538	2.73356e-05
2.00105	45000.3	47.9864	0.0201658	5.86917e-05
2.0015	45000.3	51.0188	0.0201376	2.76201e-05
2.00175	45000.3	53.998	0.0201337	3.18609e-05
2.00155	45000.3	56.9772	0.0201935	0.00011059
2.00205	45000.3	60.0096	0.0201025	9.28094e-05
2.00155	45000.3	62.9888	0.0201169	4.88448e-05
2.00205	45000.3	66.0212	0.0201277	3.15754e-05
2.00225	45000.3	69.0004	0.0202201	0.000362551
2.0012	45000.3	71.9796	0.0201015	9.04296e-05
2.00085	45000.3	75.012	0.0201103	3.49738e-05
2.00115	45000.3	77.9912	0.0201451	0.000124861
2.00155	45000.3	81.0236	0.020066	0.000143989
2.00225	45000.3	84.0028	0.0200893	2.65182e-05
2.0013	45000.3	86.982	0.0201163	0.000187351
2.0012	45000.3	90.0144	0.020045	0.000168763
2.00135	45000.3	92.9936	0.020058	2.53539e-05
2.0016	45000.3	96.026	0.0201077	3.53173e-05
2.00205	45000.3	99.0052	0.0201789	0.000171634
2.0016	45000.3	101.984	0.0200718	0.000339706
2.0008	45000.3	105.017	0.0201677	3.06461e-05
2.00095	45000.3	107.996	0.020225	0.000158391
2.0021	45000.3	110.975	0.0201739	5.35102e-05
2.00165	45000.3	114.008	0.0201694	3.43075e-05
2.0011	45000.3	116.987	0.0202169	0.000193512
2.00065	45000.3	120.019	0.0200938	0.000128823
2.0008	45000.3	122.998	0.0200898	2.84422e-05
2.00185	45000.3	125.978	0.0200963	3.36106e-05
2.0018	45000.3	129.01	0.0200674	0.000150166
2.0011	45000.3	131.989	0.020033	2.88154e-05
2.0008	45000.3	135.022	0.0199749	2.5722e-05
2.0023	45000.3	138.001	0.0199543	0.0001037
2.00195	45000.3	140.98	0.0198421	6.23914e-05
2.00235	45000.3	144.012	0.0198011	3.86877e-05
2.00105	45000.3	146.992	0.0197864	0.000166656
2.001	45000.3	150.024	0.0197447	2.93994e-05
2.001	45000.3	153.003	0.0199383	2.58678e-05
2.00125	45000.3	155.982	0.0201261	3.51837e-05
2.0017	45000.3	159.015	0.0202252	3.12648e-05
2.00155	45000.3	161.994	0.0203718	3.2608e-05
2.00105	45000.3	165.026	0.020509	3.01066e-05
2.00055	45000.3	168.006	0.020576	4.01643e-05
2.0019	45000.3	170.985	0.0206473	3.33282e-05
2.0019	45000.3	174.017	0.0206664	2.63339e-05
2.0018	45000.3	176.996	0.0206804	4.39876e-05
2.0009	45000.3	180.029	0.0206626	2.2911e-05
2.0012	45000.3	183.008	0.0206481	2.88157e-05
2.0015	45000.3	185.987	0.020634	2.85851e-05
2.00155	45000.3	189.02	0.0206221	3.15602e-05
2.0013	45000.3	191.999	0.0206111	2.9627e-05
2.00115	45000.3	194.978	0.0206013	2.35822e-05
2.0013	45000.3	198.01	0.0205909	2.74555e-05
2.001	45000.3	200.99	0.0205822	2.77937e-05
2.00145	45000.3	204.022	0.0205609	3.10376e-05
2.00085	45000.3	207.001	0.0204984	0.000118477
2.00075	45000.3	209.98	0.0204942	6.94968e-05
2.00125	45000.3	213.013	0.0204986	2.87316e-05
2.00065	45000.3	215.992	0.0205226	2.32767e-05
2.00125	45000.3	219.024	0.0205425	3.5075e-05
2.00095	45000.3	222.004	0.0205388	2.52289e-05
2.00065	45000.3	224.983	0.0204953	7.67321e-05
2.0003	45000.3	228.015	0.0204866	6.69627e-05
2.00125	45000.3	230.994	0.0204812	3.02409e-05
2.00125	45000.3	234.027	0.0204576	2.49282e-05
2.001	45000.3	237.006	0.0203397	0.000320681
2.00085	45000.3	239.985	0.0204395	0.000137441
2.0001	45000.3	243.018	0.0203896	3.11106e-05
2.0011	45000.3	245.997	0.0203491	8.28179e-05
2.00175	45000.3	249.029	0.0204024	9.79591e-05
2.00045	45000.3	252.008	0.020362	4.72496e-05
2.001	45000.3	254.988	0.0203194	6.45573e-05
2.0013	45000.3	258.02	0.0203219	9.21801e-05
2.00085	45000.3	260.999	0.0202805	4.1822e-05
2.00095	45000.3	263.978	0.0202634	2.59826e-05
2.00085	45000.3	267.011	0.0202216	0.000113839
2.00025	45000.3	269.99	0.0201708	4.69013e-05
2.00085	45000.3	273.022	0.0201586	2.29809e-05
2.00165	45000.3	276.002	0.0200956	0.00023336
2.0016	45000.3	278.981	0.0202095	3.3599e-05
2.00005	45000.3	282.013	0.0201946	2.34825e-05
2.00235	45000.3	284.992	0.0201823	4.01697e-05
2.00095	45000.3	288.025	0.0201973	0.000144166
2.00055	45000.3	291.004	0.0201739	6.34272e-05
2.0011	45000.3	293.983	0.0201548	2.85851e-05
2.00135	45000.3	297.016	0.0198772	0.000585533
2.00065	45000.3	299.995	0.0201488	0.000288002
2.00005	45000.3	303.027	0.0200262	2.53021e-05
2.00095	45000.3	306.006	0.01996	7.3071e-05
2.00125	45000.3	308.986	0.0199779	7.43155e-05
2.0009	45000.3	312.018	0.0199178	7.20159e-05
2.0001	45000.3	314.997	0.019713	0.000260777
2.00095	45000.3	318.03	0.0198594	0.0001646
2.0005	45000.3	321.009	0.0197047	4.02325e-05
2.00055	45000.3	323.988	0.0196412	2.27326e-05
2.0008	45000.3	327.02	0.0195453	0.000122826
2.00015	45000.3	330	0.019542	7.51545e-05
2.0016	45000.3	332.979	0.0196487	4.17914e-05
2.0009	45000.3	336.011	0.0197967	5.07379e-05
2.0004	45000.3	338.99	0.01993	2.98408e-05
2.00035	45000.3	342.023	0.0200476	1.60932e-05
1.9998	45000.3	345.002	0.0201594	0.000188448
2.00055	45000.3	347.981	0.0202809	7.77722e-05
2.00115	45000.3	351.014	0.0202867	2.67119e-05
2.00155	45000.3	353.993	0.0202999	3.56612e-05
2.00085	45000.3	357.025	0.0203365	5.47475e-05
1.99995	45000.3	360.004	0.0203028	4.05398e-05
1.9987	50000.3	0	0.0204412	2.72583e-05
2.0016	50000.3	2.9792	0.0204326	2.29863e-05
2.00205	50000.3	6.0116	0.0204114	2.79085e-05
2.00135	50000.3	8.9908	0.0204036	2.1007e-05
2.00145	50000.3	12.0232	0.0203994	3.61632e-05
2.002	50000.3	15.0024	0.0203759	4.19922e-05
2.0015	50000.3	17.9816	0.0203468	2.14014e-05
2.00115	50000.3	21.014	0.0203387	2.94753e-05
2.00195	50000.3	23.9932	0.020327	2.78786e-05
2.0014	50000.3	27.0256	0.0202518	7.87949e-05
2.00165	50000.3	30.0048	0.0202699	2.85983e-05
2.0014	50000.3	32.984	0.0202809	3.12732e-05
2.00135	50000.3	36.0164	0.0202634	3.29496e-05
2.0014	50000.3	38.9956	0.0202471	3.08273e-05
2.0016	50000.3	41.9748	0.0202532	2.57358e-05
2.00115	50000.3	45.0072	0.0202301	2.07112e-05
2.00185	50000.3	47.9864	0.0202009	2.05665e-05
2.0013	50000.3	51.0188	0.0201916	2.64641e-05
2.0019	50000.3	53.998	0.0202586	0.000233979
2.00195	50000.3	56.9772	0.0201203	0.00015843
2.0013	50000.3	60.0096	0.0201665	0.000101678
2.0023	50000.3	62.9888	0.0201808	4.73823e-05
2.00185	50000.3	66.0212	0.0201532	4.58699e-05
2.00225	50000.3	69.0004	0.0201477	2.1793e-05
2.0016	50000.3	71.9796	0.020155	3.19185e-05
2.00175	50000.3	75.012	0.0202961	0.000532527
2.00175	50000.3	77.9912	0.0201447	3.21044e-05
2.0014	50000.3	81.0236	0.0201482	3.44646e-05
2.00175	50000.3	84.0028	0.0202539	0.000345913
2.002	50000.3	86.982	0.0201009	0.000170949
2.0014	50000.3	90.0144	0.0201414	2.75936e-05
2.00175	50000.3	92.9936	0.020176	4.03263e-05
2.0015	50000.3	96.026	0.0201807	7.73074e-05
2.00185	50000.3	99.0052	0.0202066	2.52739e-05
2.00185	50000.3	101.984	0.0202356	3.78772e-05
2.0019	50000.3	105.017	0.0203559	0.000481733
2.00125	50000.3	107.996	0.0202696	6.48095e-05
2.00145	50000.3	110.975	0.0202951	3.38783e-05
2.0019	50000.3	114.008	0.0203881	0.000197649
2.0014	50000.3	116.987	0.0201907	0.00041739
2.00115	50000.3	120.019	0.0203517	2.78432e-05
2.00165	50000.3	122.998	0.0203687	6.13068e-05
2.00215	50000.3	125.978	0.0203713	8.15347e-05
2.0014	50000.3	129.01	0.0203593	6.95052e-05
2.0018	50000.3	131.989	0.0203758	2.67056e-05
2.0015	50000.3	135.022	0.0204922	0.000319564
2.0019	50000.3	138.001	0.0203613	7.61762e-05
2.00175	50000.3	140.98	0.0203842	2.96833e-05
2.0012	50000.3	144.012	0.0204059	9.20943e-05
2.00075	50000.3	146.992	0.0203388	0.000173985
2.001	50000.3	150.024	0.0204058	2.654e-05
2.001	50000.3	153.003	0.0205197	6.94985e-05
2.0016	50000.3	155.982	0.020559	5.7734e-05
2.0012	50000.3	159.015	0.0206513	2.2014e-05
2.00105	50000.3	165.026	0.0207802	3.48684e-05
2.0018	50000.3	168.006	0.0208021	5.63289e-05
2.0009	50000.3	170.985	0.0208535	2.85953e-05
2.00205	50000.3	174.017	0.0208593	2.90752e-05
2.0012	50000.3	176.996	0.0208467	6.39822e-05
2.00135	50000.3	180.029	0.0208698	2.96951e-05
2.0012	50000.3	183.008	0.0208586	3.26112e-05
2.0016	50000.3	185.987	0.0208674	2.48149e-05
2.0012	50000.3	189.02	0.0208535	3.23151e-05
2.0013	50000.3	191.999	0.0208346	1.88607e-05
2.00105	50000.3	194.978	0.0208237	2.80384e-05
2.0006	50000.3	198.01	0.0208011	2.11219e-05
2.00045	50000.3	200.99	0.020795	3.09566e-05
2.0021	50000.3	204.022	0.020774	2.72386e-05
2.00085	50000.3	207.001	0.0207617	5.02035e-05
2.00085	50000.3	209.98	0.0207037	1.91981e-05
2.0008	50000.3	213.013	0.0206915	2.70204e-05
2.00145	50000.3	215.992	0.0206861	2.64861e-05
2.00115	50000.3	219.024	0.0206729	3.23234e-05
2.0013	50000.3	222.004	0.0206554	2.57073e-05
2.00095	50000.3	224.983	0.0205399	0.000215715
2.00015	50000.3	228.015	0.0206242	6.29914e-05
2.00115	50000.3	230.994	0.0205672	2.58584e-05
2.0017	50000.3	234.027	0.0205443	2.55121e-05
2.00065	50000.3	237.006	0.0205613	0.000208932
2.00085	50000.3	239.985	0.0204993	3.6954e-05
1.9999	50000.3	243.018	0.0204712	2.65413e-05
2.00055	50000.3	245.997	0.0203982	9.54677e-05
2.0013	50000.3	249.029	0.0204505	8.71439e-05
2.00105	50000.3	252.008	0.0204037	2.57506e-05
2.0002	50000.3	254.988	0.0202735	0.000272718
1.9997	50000.3	258.02	0.0204389	0.000163716
2.0005	50000.3	260.999	0.0203528	3.21044e-05
2.0013	50000.3	263.978	0.0203271	3.67985e-05
2.00055	50000.3	267.011	0.0203112	0.000115213
1.99975	50000.3	269.99	0.0202893	4.33033e-05
2.00065	50000.3	273.022	0.0202618	4.86246e-05
2.00045	50000.3	276.002	0.020297	0.000110098
2.00175	50000.3	278.981	0.0202838	5.35079e-05
2.0006	50000.3	282.013	0.0202705	4.4412e-05
2.00055	50000.3	284.992	0.0201931	0.000328773
2.00085	50000.3	288.025	0.0203129	0.000140903
2.00085	50000.3	291.004	0.0202883	2.47822e-05
2.00135	50000.3	293.983	0.0202556	3.80231e-05
2.0016	50000.3	297.016	0.020441	0.00039486
2.00015	50000.3	299.995	0.0202568	3.40247e-05
2.0007	50000.3	303.027	0.0202429	3.95737e-05
2	50000.3	306.006	0.0202263	5.36036e-05
2.00095	50000.3	308.986	0.0202146	3.08576e-05
2.0012	50000.3	312.018	0.0202034	4.88832e-05
2.00115	50000.3	314.997	0.0201208	0.000330994
2.00065	50000.3	318.03	0.0201978	6.40401e-05
2.00105	50000.3	321.009	0.0201545	3.53116e-05
2.00095	50000.3	323.988	0.0201228	5.88413e-05
1.9999	50000.3	327.02	0.0202117	0.000200074
2.0008	50000.3	330	0.0201348	6.0945e-05
1.9999	50000.3	332.979	0.02017	2.23573e-05
2.00045	50000.3	336.011	0.02024	6.71872e-05
2.00085	50000.3	338.99	0.0202893	3.8443e-05
2.0003	50000.3	342.023	0.0203513	3.09463e-05
2.0003	50000.3	345.002	0.020349	0.000163244
2.0019	50000.3	347.981	0.0204681	8.02645e-05
2.00115	50000.3	351.014	0.0204595	2.62594e-05
2.0019	50000.3	353.993	0.0204407	6.11418e-05
2.00155	50000.3	357.025	0.0204781	7.07778e-05
2.00055	50000.3	360.004	0.0204522	2.9915e-05

## Sheet: panel c
Temperature (K)	Magnetic field (Oe)	Rotation Angle (deg)	Resistance (Ohms)	Std. Dev. (Ohms)
1.9992	82.1054	0	1.89394e-05	2.55686e-05
2.0012	495.635	0	5.65128e-05	2.1161e-05
2.00045	896.714	0	2.83328e-05	2.23275e-05
2.00025	1319.59	0	9.87447e-05	2.16676e-05
2.00005	1759.81	0	5.70474e-05	2.46953e-05
1.9998	2257.57	0	2.55835e-05	2.38767e-05
1.99965	2634.27	0	5.62837e-05	2.07924e-05
1.99975	3045.31	0	3.68861e-05	2.14371e-05
1.9995	3457.46	0	5.65892e-05	2.2276e-05
2.00025	3871.57	0	0.000124557	2.17833e-05
2.0006	4345.78	0	9.95084e-05	2.0629e-05
1.99955	4735.61	0	9.7141e-05	1.97509e-05
1.99955	5172.32	0	3.80316e-05	2.32141e-05
1.9994	5646.65	0	3.0853e-05	2.27954e-05
1.9998	6035.61	0	2.39034e-05	2.18075e-05
2.00055	6410.66	0	6.29278e-05	2.63137e-05
1.9998	6861.05	0	4.80359e-05	2.49741e-05
2.0001	7261.57	0	-8.32419e-06	2.47632e-05
2.00025	7636.54	0	6.24696e-05	2.30209e-05
1.9999	8030.89	0	1.89394e-05	2.31814e-05
1.99965	8462.45	0	7.54523e-05	2.0535e-05
2.00035	8862.89	0	5.38399e-05	1.79047e-05
1.99985	9275.28	0	3.5206e-05	2.57448e-05
2.00025	9725.38	0	4.78832e-05	2.31376e-05
2.00015	10101.8	0	4.38356e-05	2.3812e-05
2.0002	10552.1	0	9.54609e-06	2.37905e-05
2.0001	11014.9	0	5.19307e-05	2.39716e-05
2.0004	11415.2	0	7.10993e-05	2.62266e-05
2	11853	0	2.2376e-05	2.44183e-05
2.0001	12218.6	0	7.9118e-05	2.11738e-05
2.0007	12640.8	0	7.00301e-05	2.4206e-05
1.99945	13016.2	0	2.94783e-05	2.73527e-05
1.99915	13442.2	0	6.1935e-05	1.99137e-05
2.0005	13841.8	0	8.29364e-05	2.51625e-05
1.99995	14218.8	0	5.80402e-06	2.46794e-05
1.99945	14594.8	0	2.49726e-05	2.19903e-05
1.9997	15058.1	0	4.29956e-05	1.87755e-05
1.9999	15444.7	0	3.69624e-05	2.57858e-05
1.99995	15873.2	0	3.55878e-05	2.64325e-05
1.9997	16320.4	0	3.75734e-05	2.62055e-05
2.0009	16757.5	0	2.43616e-05	2.21571e-05
1.9997	17245.3	0	2.4438e-06	2.445e-05
2.0002	17637.9	0	7.04119e-05	2.39517e-05
2.0003	18034.8	0	2.08487e-05	2.38255e-05
1.99995	18383.1	0	3.97117e-05	1.99884e-05
2.00025	18822.3	0	8.52275e-05	2.23865e-05
2	19209.5	0	6.52189e-05	2.58253e-05
1.9996	19647.6	0	8.7824e-05	2.24693e-05
2.00045	20035.3	0	0.000108749	2.23973e-05
1.99975	20424.5	0	0.00017267	2.08654e-05
2	20824	0	0.000193747	2.88648e-05
1.9993	21261.2	0	0.000233306	2.73043e-05
1.9995	21673.8	0	0.000299442	2.42817e-05
2.0005	22163.7	0	0.000375352	2.62986e-05
2.00025	22676.2	0	0.000439502	2.26654e-05
1.99965	23176.2	0	0.000637144	2.73199e-05
1.99975	23677.4	0	0.000762923	2.25637e-05
1.99955	24167	0	0.000950256	2.50829e-05
2.00015	24602.1	0	0.00114133	2.69493e-05
2.0003	25043.2	0	0.0014174	2.59238e-05
2.00015	25440.9	0	0.00158992	2.45786e-05
2.0001	25866	0	0.0019138	2.3387e-05
2.00015	26317.3	0	0.00215299	2.5835e-05
2.00005	26755.3	0	0.00253078	2.63893e-05
2.00005	27255.3	0	0.00288032	2.47549e-05
2.0002	27705.7	0	0.00323284	2.76265e-05
1.99985	28168.8	0	0.00356527	2.5192e-05
2.00035	28670.6	0	0.00390947	2.37319e-05
1.99975	29161.3	0	0.00428413	2.36619e-05
2.00005	29545.9	0	0.00451767	2.49331e-05
1.9996	29933.8	0	0.0048084	2.75775e-05
1.99965	30320.6	0	0.00503346	2.62631e-05
2.0005	30759.6	0	0.00529701	2.41768e-05
1.99975	31147.2	0	0.00549007	2.51166e-05
2.00075	31547.7	0	0.00572758	2.48039e-05
2.0006	31985.4	0	0.00596814	2.23798e-05
2.00065	32435.5	0	0.00616387	2.53787e-05
2.0006	32849	0	0.00628003	2.14438e-05
2.0003	33266.2	0	0.00645896	2.26818e-05
1.99945	33762	0	0.00661452	2.92242e-05
1.9992	34249.9	0	0.00682835	1.92695e-05
2	34738.6	0	0.0069633	2.42021e-05
1.9994	35175.4	0	0.00705929	2.51078e-05
2.00045	35639.5	0	0.00718668	2.59998e-05
1.99945	36139	0	0.00729588	2.53319e-05
2.0004	36526.6	0	0.00735476	2.16673e-05
1.99995	36927	0	0.00746046	2.20881e-05
1.9998	37353.3	0	0.00755271	2.67294e-05
2.00065	37740.6	0	0.00758723	1.90958e-05
2	38117.2	0	0.00759777	2.47185e-05
1.9997	38554.1	0	0.0076862	2.54355e-05
2.0002	38992.3	0	0.00774493	2.23118e-05
2.0001	39455.7	0	0.00782481	2.37308e-05
2.0002	39843.7	0	0.00783978	2.09274e-05
1.99965	40232.2	0	0.00793188	2.43754e-05
2.00005	40645.2	0	0.00794471	1.69681e-05
2	41069.2	0	0.00799618	2.6319e-05
2.0003	41495.8	0	0.00795724	1.80912e-05
1.9998	41935.5	0	0.00802375	2.48208e-05
1.99985	42333.7	0	0.0080973	2.3368e-05
1.99985	42708.2	0	0.00811891	2.00807e-05
2.0005	43158.7	0	0.00814067	2.12523e-05
1.9991	43635.3	0	0.00815885	2.25399e-05
2.0007	44034.9	0	0.0081781	2.13154e-05
1.99915	44412.4	0	0.00819077	2.3655e-05
1.99995	44873.3	0	0.00823522	2.01586e-05
1.9999	45336.1	0	0.00827799	2.04467e-05
2.00015	45775	0	0.00825927	2.1169e-05
2.0002	46227.8	0	0.00829532	2.07102e-05
2	46657.2	0	0.00830174	1.49877e-05
2.00035	47087	0	0.00832732	2.25602e-05
2.0008	47563.1	0	0.00836039	2.01074e-05
1.9996	48054.4	0	0.0083148	2.16269e-05
1.99955	48482	0	0.00837543	2.8217e-05
1.99985	48922.4	0	0.0083849	2.37336e-05
1.9999	49339.3	0	0.00841728	2.0352e-05
1.9999	49793.4	0	0.00847983	2.47633e-05
2.0004	50232.1	0	0.00841591	2.72983e-05
2.00025	50623.3	0	0.0084111	2.25144e-05
2.0004	51064.2	0	0.00842431	2.4251e-05
2.00005	51441.3	0	0.00842553	2.18159e-05
1.9997	51833.7	0	0.00847234	2.00908e-05
2.00095	52235.4	0	0.0084812	2.19727e-05
2	52667.4	0	0.00845234	1.9772e-05
1.9999	53179.5	0	0.00848762	2.22759e-05
1.99995	53660.6	0	0.00849732	2.3307e-05
2.0001	54061.5	0	0.00849541	2.20647e-05
1.9999	54566.5	0	0.00852359	2.24427e-05
2.0003	55069.2	0	0.00852336	2.39436e-05
2.00005	55584.9	0	0.0085032	2.45131e-05
2.0001	56015.8	0	0.00846837	2.79578e-05
2.00055	56454.6	0	0.00849854	2.42574e-05
2.00015	56960.3	0	0.00855291	2.10197e-05
1.99985	57400.4	0	0.00855215	2.39372e-05
1.99995	57865.2	0	0.00855261	2.63588e-05
1.99945	58359.8	0	0.00853206	2.33637e-05
2.00025	58861.1	0	0.0085119	2.07589e-05
2.00035	59365	0	0.00857208	2.30234e-05
1.9996	59857.1	0	0.00853535	2.16526e-05
2.0001	60000.5	0	0.00855215	2.60737e-05
1.99835	77.1102	10.0016	1.45864e-05	2.06169e-05
2.0002	439.574	10.0016	6.7739e-05	2.83595e-05
2.0006	851.372	10.0016	3.91771e-05	2.78426e-05
1.9997	1240.8	10.0016	-1.70302e-05	2.68901e-05
2.00055	1676.46	10.0016	5.35345e-05	2.50002e-05
1.9994	2162.86	10.0016	6.22405e-05	1.69733e-05
2	2613.98	10.0016	-3.20749e-06	2.51311e-05
1.99955	3064.76	10.0016	3.21512e-05	2.98961e-05
2	3528.19	10.0016	7.14047e-05	2.35478e-05
1.9998	3915.49	10.0016	5.82693e-05	1.41457e-05
2.00035	4339	10.0016	5.76584e-05	1.2688e-05
2.00035	4739.47	10.0016	-4.48284e-05	1.15347e-05
1.9997	5139.58	10.0016	3.78025e-05	1.2675e-05
1.9995	5564.97	10.0016	5.86512e-05	1.33758e-05
1.99995	6070.09	10.0016	4.27665e-06	1.18233e-05
2.0003	6568.38	10.0016	3.07002e-05	1.11428e-05
2.00005	7003.86	10.0016	7.35431e-05	2.22758e-05
1.99945	7456.68	10.0016	3.61224e-05	1.14073e-05
2.00025	7831.26	10.0016	-1.11498e-05	2.36605e-05
1.9995	8217.59	10.0016	-2.20706e-05	2.01333e-05
2	8617.73	10.0016	-4.13918e-05	2.43853e-05
1.9998	9044.86	10.0016	5.04033e-06	2.05459e-05
1.9996	9407.08	10.0016	8.50747e-05	2.02978e-05
1.9999	9843.93	10.0016	-1.38227e-05	2.15373e-05
2.00075	10281.6	10.0016	7.10993e-05	2.49124e-05
2	10733	10.0016	8.10272e-05	2.63336e-05
2	11159.5	10.0016	5.9033e-05	2.09518e-05
2.0002	11658.2	10.0016	4.63558e-05	2.83693e-05
1.99975	12058.4	10.0016	2.31397e-05	1.74273e-05
1.9997	12521.4	10.0016	6.1095e-07	2.00863e-05
1.99995	12935.2	10.0016	4.01699e-05	2.22101e-05
1.99955	13296.3	10.0016	-5.04034e-06	2.46255e-05
1.9995	13749.7	10.0016	9.54609e-06	1.9875e-05
2.0005	14135.7	10.0016	8.1409e-05	2.50615e-05
1.99975	14535.6	10.0016	3.07002e-05	2.15843e-05
1.99975	14912	10.0016	8.10272e-05	2.24361e-05
1.99945	15324.9	10.0016	-1.26008e-05	2.00166e-05
2.00035	15737.7	10.0016	4.20028e-06	1.95302e-05
1.99955	16116.4	10.0016	4.05518e-05	2.57821e-05
2.00025	16539	10.0016	8.62966e-06	2.363e-05
2.00005	16964.4	10.0016	3.99408e-05	2.45295e-05
1.99995	17476.7	10.0016	2.18414e-05	2.82251e-05
2.00025	17966.2	10.0016	2.42852e-05	1.74464e-05
2	18452.8	10.0016	9.40862e-05	2.318e-05
1.99995	18852.4	10.0016	0.000125016	2.69425e-05
2.0004	19277.6	10.0016	0.000151897	1.426e-05
2.0002	19740.9	10.0016	0.000266985	1.78243e-05
2.0003	20166.7	10.0016	0.000293332	1.63809e-05
2.0005	20620.3	10.0016	0.000389939	1.37976e-05
2.00055	21055.4	10.0016	0.000531832	1.54886e-05
2.00015	21417.8	10.0016	0.000628438	1.43958e-05
2.00055	21807.8	10.0016	0.000874345	1.8101e-05
1.9997	22243.1	10.0016	0.00104289	1.80963e-05
2.00055	22631.1	10.0016	0.00125489	1.77065e-05
1.9999	23030.9	10.0016	0.00143245	1.86547e-05
2.0003	23419.5	10.0016	0.00172219	2.08853e-05
2	23860	10.0016	0.00201781	1.9001e-05
1.99975	24244.6	10.0016	0.00228617	2.29733e-05
2.00035	24683.2	10.0016	0.00264954	2.25886e-05
1.99995	25122.4	10.0016	0.00297914	2.08355e-05
2.0003	25559.7	10.0016	0.00328699	2.20828e-05
1.99985	25996.6	10.0016	0.00359681	1.72729e-05
1.9997	26422.7	10.0016	0.0038515	1.70555e-05
2.0003	26836.2	10.0016	0.00414537	1.29663e-05
1.9998	27284.9	10.0016	0.00438173	1.40782e-05
2.0002	27712	10.0016	0.0047441	1.34239e-05
1.99965	28161.5	10.0016	0.00515603	1.56098e-05
1.99945	28599.8	10.0016	0.00529243	1.96875e-05
2.00025	29037.4	10.0016	0.00553818	1.87236e-05
2.00075	29499.7	10.0016	0.00580234	1.95113e-05
2.0007	29938.7	10.0016	0.00602228	1.74733e-05
1.99955	30376	10.0016	0.00615432	1.92483e-05
1.99965	30851	10.0016	0.00638962	1.43671e-05
2.0004	31277.1	10.0016	0.006528	1.92051e-05
2.00015	31729.7	10.0016	0.00663934	2.53667e-05
1.9997	32154.4	10.0016	0.00675244	2.12231e-05
2.0001	32553.7	10.0016	0.0068447	1.47505e-05
1.9998	32956.1	10.0016	0.00713207	1.31722e-05
2.0004	33354.5	10.0016	0.00714803	2.4384e-05
2.00035	33771.5	10.0016	0.00725602	1.99631e-05
2.00005	34518.3	10.0016	0.00742884	2.31628e-05
2	34955.4	10.0016	0.00748635	2.56361e-05
1.99995	35382.4	10.0016	0.00758334	2.47852e-05
2.00005	35857.2	10.0016	0.00761243	2.44421e-05
1.99975	36358.4	10.0016	0.00769575	2.26402e-05
1.9997	36884.3	10.0016	0.00777365	2.18107e-05
2.0004	37320.6	10.0016	0.00775158	2.37948e-05
2.00035	37772.3	10.0016	0.00779946	2.34205e-05
1.99975	38197.1	10.0016	0.00790645	2.21233e-05
1.9997	38660.5	10.0016	0.0079706	2.00972e-05
2.00055	39138.6	10.0016	0.00794357	2.27966e-05
1.9999	39537.6	10.0016	0.007979	2.52318e-05
1.9998	39991.5	10.0016	0.00810112	2.04248e-05
1.9999	40475.4	10.0016	0.00807515	2.12297e-05
1.99945	40938.1	10.0016	0.00809249	2.36021e-05
1.99985	41365.4	10.0016	0.00815427	1.83895e-05
2.0005	41801.8	10.0016	0.00810784	2.55712e-05
2.00045	42240	10.0016	0.00817069	2.63916e-05
1.99955	42640.3	10.0016	0.00813968	2.19189e-05
1.99995	43064.9	10.0016	0.00820207	1.69086e-05
2	43528.6	10.0016	0.00824713	2.51779e-05
2.0005	43916.7	10.0016	0.00823583	2.49509e-05
2.0004	44340.5	10.0016	0.00824645	1.91391e-05
2.00005	44756.6	10.0016	0.00831533	1.86992e-05
1.99985	45154.4	10.0016	0.00834855	2.23309e-05
1.99995	45582	10.0016	0.00830273	2.67315e-05
2.0002	46036	10.0016	0.00830586	1.92039e-05
2.0001	46473	10.0016	0.00834061	2.26653e-05
2.0001	46926.9	10.0016	0.00834221	2.21453e-05
2.0003	47380.5	10.0016	0.00834252	1.86232e-05
2.00015	47824.2	10.0016	0.00836046	1.74882e-05
2.00015	48262.1	10.0016	0.00838246	1.19486e-05
1.99985	48752.6	10.0016	0.00837826	1.45862e-05
2.00015	49181.7	10.0016	0.00841293	1.57377e-05
2.0002	49639.2	10.0016	0.00838643	1.84076e-05
2.0004	50026.2	10.0016	0.00835642	1.30585e-05
2.00015	50478.1	10.0016	0.00842209	1.21332e-05
2.0003	50943.2	10.0016	0.0084227	1.53661e-05
2.00015	51322	10.0016	0.00845432	1.15481e-05
2.0004	51775.1	10.0016	0.00846394	1.43982e-05
1.99995	52241.7	10.0016	0.00848006	1.06146e-05
2.00065	52643.3	10.0016	0.00846547	1.5682e-05
2.0006	53084.3	10.0016	0.00845745	1.32322e-05
2.00025	53551.3	10.0016	0.00850976	1.33548e-05
2.0004	54003.9	10.0016	0.00837276	3.71557e-05
1.99985	54471.1	10.0016	0.00848021	1.02272e-05
2.00015	54961.6	10.0016	0.00842171	1.44197e-05
1.99955	55491.6	10.0016	0.00849327	1.10253e-05
1.9997	55931.7	10.0016	0.00850786	1.56597e-05
1.99935	56410.9	10.0016	0.00848708	1.10231e-05
1.99985	56813.8	10.0016	0.00847143	1.29696e-05
2.00055	57216	10.0016	0.00846937	1.46668e-05
2	57632.8	10.0016	0.00854497	1.43127e-05
2.00015	58035.6	10.0016	0.00853153	1.24994e-05
2.0001	58465.9	10.0016	0.00851992	1.50585e-05
2.0001	58954.5	10.0016	0.00850595	1.39192e-05
2.0002	59382	10.0016	0.00855742	1.1414e-05
2.00035	59861.7	10.0016	0.00850457	1.46165e-05
1.99955	60000.4	10.0016	0.00854405	1.01622e-05
1.9992	75.0937	20.0032	4.3912e-05	2.46989e-05
2.00095	471.488	20.0032	-4.73486e-06	2.19884e-05
2.00005	872.16	20.0032	0.000112949	3.0004e-05
1.9998	1296.81	20.0032	8.30891e-05	2.05776e-05
2.0001	1746.85	20.0032	-2.37507e-05	1.86826e-05
2.00025	2123.63	20.0032	-3.93299e-05	2.47863e-05
1.99975	2508.94	20.0032	3.57406e-05	2.17139e-05
2.0002	2933.97	20.0032	0.000119135	2.4363e-05
2.00045	3333.47	20.0032	4.30719e-05	1.55528e-05
1.99985	3708.81	20.0032	4.56685e-05	1.86982e-05
2.0002	4137.91	20.0032	0.000155105	1.64616e-05
2	4535.9	20.0032	-7.74379e-05	1.66822e-05
1.99965	4947.89	20.0032	0.000188707	1.32146e-05
2.00035	5372.88	20.0032	-3.48241e-05	1.17171e-05
1.99975	5823.34	20.0032	0.000124176	1.70641e-05
2.0003	6240.12	20.0032	0.000103861	1.4649e-05
2.00045	6601.37	20.0032	1.33645e-05	1.99355e-05
2.0003	7037.11	20.0032	6.28514e-05	2.5091e-05
1.99995	7413.64	20.0032	2.05432e-05	2.38645e-05
2.00035	7849.86	20.0032	1.0768e-05	2.14398e-05
2.0007	8376.04	20.0032	3.10821e-05	2.51269e-05
2.00045	8813.93	20.0032	1.81758e-05	2.19194e-05
2.0005	9264.33	20.0032	8.43874e-05	2.12734e-05
2.00015	9691.43	20.0032	4.27665e-06	1.56112e-05
1.99985	10128.1	20.0032	-4.51339e-05	2.71095e-05
2	10540.1	20.0032	2.35216e-05	1.7431e-05
2.0001	10952.8	20.0032	2.58126e-05	2.42077e-05
1.9999	11354	20.0032	5.59783e-05	2.23486e-05
2.00025	11828.8	20.0032	3.47478e-05	2.12665e-05
2	12241.8	20.0032	1.89394e-05	2.03856e-05
2.0001	12717.7	20.0032	1.44337e-05	2.41921e-05
1.99995	13167.9	20.0032	5.1167e-05	2.49418e-05
2.0001	13544.4	20.0032	2.2376e-05	2.32934e-05
2.00045	13943.3	20.0032	4.33011e-05	2.24081e-05
1.99985	14373	20.0032	7.86598e-05	2.23332e-05
2.00015	14770.4	20.0032	9.63009e-05	2.5091e-05
2.00025	15225	20.0032	7.65978e-05	2.2352e-05
1.9992	15671.8	20.0032	7.54523e-05	1.8252e-05
1.99975	16095.8	20.0032	0.000172211	1.97374e-05
1.99975	16533.5	20.0032	0.00023239	2.02653e-05
2.0003	16921.2	20.0032	0.000389557	1.88237e-05
2.00015	17309.3	20.0032	0.000499604	1.86296e-05
1.99995	17747.2	20.0032	0.00062187	2.07869e-05
1.9997	18122.8	20.0032	0.000771553	2.35928e-05
1.99985	18539.6	20.0032	0.000985996	2.01637e-05
2.00015	18913.1	20.0032	0.00121075	1.95816e-05
2.0001	19349.4	20.0032	0.00147957	2.14964e-05
2.00005	19749.3	20.0032	0.0016895	3.40616e-05
1.99965	20175.3	20.0032	0.0020476	1.97204e-05
2.00015	20575.8	20.0032	0.00236606	2.44391e-05
2.00045	21002.6	20.0032	0.00263923	1.58569e-05
1.9998	21413.1	20.0032	0.00296731	1.53443e-05
2.0007	21851.2	20.0032	0.00333319	1.94991e-05
1.9998	22327.1	20.0032	0.00366898	1.96584e-05
2.0007	22727	20.0032	0.00397553	2.27373e-05
1.99935	23091.3	20.0032	0.0041763	1.65837e-05
1.99975	23527.8	20.0032	0.00448384	1.72414e-05
1.9998	23915.4	20.0032	0.00470088	1.40116e-05
2.0001	24365.8	20.0032	0.00495877	1.96237e-05
1.9995	24803.3	20.0032	0.00526967	1.37407e-05
1.99985	25230.9	20.0032	0.00544692	1.59132e-05
1.99985	25717.2	20.0032	0.00567626	1.29966e-05
2.00005	26092.1	20.0032	0.00580456	1.59232e-05
2.0002	26568.6	20.0032	0.0060481	1.65916e-05
2.00005	27006.1	20.0032	0.00616861	1.38661e-05
1.99965	27432.2	20.0032	0.00637358	1.36529e-05
2.0001	27857.2	20.0032	0.00649348	1.25508e-05
1.9999	28357.6	20.0032	0.00662124	1.20415e-05
1.9999	28769.9	20.0032	0.00673182	9.95469e-06
2.0008	29220.7	20.0032	0.00685478	1.63672e-05
1.99965	29632.9	20.0032	0.00696154	1.31729e-05
1.9997	30146.9	20.0032	0.00704371	8.77687e-06
1.99975	30572.4	20.0032	0.00710695	1.37991e-05
1.99995	31023.1	20.0032	0.00724831	1.02254e-05
1.99965	31423	20.0032	0.00726396	1.48136e-05
1.99995	31850.8	20.0032	0.00734751	1.17811e-05
2.00055	32248.6	20.0032	0.00739646	1.34787e-05
2.00005	32738.9	20.0032	0.00753163	1.51832e-05
1.9999	33138.6	20.0032	0.00751247	1.30396e-05
2.00035	33500	20.0032	0.00758563	1.42269e-05
2.00045	33952.9	20.0032	0.00756959	1.67133e-05
1.9999	34438.8	20.0032	0.00767788	1.49086e-05
1.9999	34816.5	20.0032	0.00770789	1.75334e-05
2.00015	35265.4	20.0032	0.00776219	1.64055e-05
2	35739.9	20.0032	0.00782275	1.33709e-05
1.99985	36141.7	20.0032	0.00783688	1.31371e-05
2	36540.9	20.0032	0.00784711	1.60818e-05
1.9999	36919.3	20.0032	0.00792509	2.05843e-05
2.0003	37366.6	20.0032	0.00791691	1.39284e-05
2.0003	37832.2	20.0032	0.00799191	1.35679e-05
2	38231	20.0032	0.00801245	1.26671e-05
2.00015	38618.4	20.0032	0.0080711	1.48194e-05
2.0004	39057.3	20.0032	0.00805667	1.65416e-05
1.9993	39431.8	20.0032	0.00807668	1.11759e-05
1.99965	39849.2	20.0032	0.0081005	1.44642e-05
2.0004	40319.7	20.0032	0.00811593	1.67252e-05
2.0007	40745.4	20.0032	0.00816045	2.09024e-05
1.9993	41123.1	20.0032	0.00817672	1.17223e-05
1.99975	41545.8	20.0032	0.00817649	1.61805e-05
2.0004	41945.6	20.0032	0.00824912	1.5984e-05
1.9996	42435.2	20.0032	0.00824599	1.34893e-05
2.00055	42810.3	20.0032	0.00821353	1.20185e-05
1.99955	43249.9	20.0032	0.008318	9.55665e-06
2.00035	43635	20.0032	0.00832228	1.09598e-05
1.99985	44035.9	20.0032	0.00828432	1.90412e-05
2.00025	44401.5	20.0032	0.00829967	1.19034e-05
1.9998	44861.4	20.0032	0.00833221	1.7071e-05
2.0002	45225.2	20.0032	0.00830197	1.22753e-05
1.9996	45663.2	20.0032	0.00834779	1.12325e-05
2.00035	46052.5	20.0032	0.00831693	1.26024e-05
2.00005	46472.3	20.0032	0.00837207	1.50488e-05
2	46911.3	20.0032	0.00839865	1.43165e-05
2.0001	47286.4	20.0032	0.0083358	1.29438e-05
1.99995	47766.7	20.0032	0.00836863	1.10014e-05
1.99975	48256.6	20.0032	0.00840575	1.18456e-05
1.9995	48698.5	20.0032	0.00841652	1.73854e-05
2.00015	49138	20.0032	0.00844203	1.6048e-05
1.9998	49528.3	20.0032	0.00843699	1.47551e-05
2.00035	49907.8	20.0032	0.00838895	1.4047e-05
1.99995	50360.6	20.0032	0.00844707	1.66493e-05
2.00015	50737.3	20.0032	0.00846326	1.29309e-05
1.9996	51153.9	20.0032	0.00842194	1.27759e-05
2.0003	51518.8	20.0032	0.00843164	1.06748e-05
1.99995	51912.3	20.0032	0.00848052	1.35371e-05
2.00015	52337.9	20.0032	0.00844233	1.58802e-05
2.00005	52752.6	20.0032	0.0084531	1.70589e-05
1.99935	53117.9	20.0032	0.00857934	3.876e-05
1.99975	53546.5	20.0032	0.00846501	1.71843e-05
1.9998	53974.5	20.0032	0.00852832	1.87981e-05
2.00035	54428.2	20.0032	0.00848013	1.45007e-05
2.0005	54843.6	20.0032	0.00846295	1.48158e-05
1.9994	55233.9	20.0032	0.00851542	1.61524e-05
2.00035	55613.2	20.0032	0.00851778	1.58389e-05
2.00015	56027	20.0032	0.00851771	1.43455e-05
2.0002	56409.1	20.0032	0.00849541	1.77494e-05
2	56795.8	20.0032	0.00857116	1.52312e-05
2.00025	57223.9	20.0032	0.00853604	1.05104e-05
1.99955	57614.7	20.0032	0.00850702	9.84157e-06
1.99955	58019.2	20.0032	0.00854054	1.38846e-05
2.0006	58408.7	20.0032	0.00853031	1.57485e-05
2.00045	58848.6	20.0032	0.00853871	1.39656e-05
2.00045	59214.8	20.0032	0.00851763	1.17573e-05
1.99995	59629.5	20.0032	0.00854337	9.80963e-06
1.99985	59995.3	20.0032	0.00852145	1.44244e-05
1.9996	60000.3	20.0032	0.00858277	8.49912e-06
1.9986	65.0967	30.0048	9.47736e-05	2.14962e-05
2.0013	470.191	30.0048	1.13789e-05	2.12653e-05
2.00015	957.665	30.0048	3.97117e-06	2.71021e-05
1.9999	1393.68	30.0048	2.00086e-05	2.16009e-05
1.9998	1833.52	30.0048	0.000102258	2.18886e-05
1.9996	2281.1	30.0048	4.96397e-06	1.75566e-05
2.0003	2694.96	30.0048	1.2219e-06	2.15077e-05
1.99975	3131.35	30.0048	5.47564e-05	2.48791e-05
2	3509.63	30.0048	1.20663e-05	2.24966e-05
1.9996	3907.74	30.0048	5.16252e-05	2.4875e-05
1.9998	4345.27	30.0048	0.000194358	1.51374e-05
1.9999	4846.93	30.0048	-1.97795e-05	1.64029e-05
1.99985	5283.11	30.0048	5.23889e-05	1.64353e-05
1.9997	5734.85	30.0048	-4.47521e-05	1.56104e-05
1.9999	6121.79	30.0048	5.08616e-05	1.59759e-05
2.00015	6535.27	30.0048	4.33774e-05	1.48183e-05
2.0002	6961.33	30.0048	5.05561e-05	2.48225e-05
1.99995	7450.78	30.0048	-1.90922e-06	1.88652e-05
1.99925	7825.53	30.0048	-1.78703e-05	2.47393e-05
2.0004	8236.72	30.0048	4.08573e-05	2.45873e-05
2.00065	8714.78	30.0048	6.62117e-05	2.66022e-05
2.0002	9113.18	30.0048	7.5605e-06	2.1323e-05
1.99985	9555.46	30.0048	-1.06916e-06	2.32037e-05
1.99975	9951.84	30.0048	9.69883e-06	2.03718e-05
1.99985	10351.1	30.0048	3.6657e-05	1.96998e-05
2.00075	10763.8	30.0048	-2.5889e-05	2.09084e-05
1.99975	11203.2	30.0048	2.2987e-05	2.19041e-05
2.00005	11652.4	30.0048	8.4922e-05	1.95179e-05
2.00055	12065.1	30.0048	2.94783e-05	2.08036e-05
1.9998	12465.6	30.0048	4.75777e-05	1.76178e-05
1.99985	12953.9	30.0048	0.000152203	2.42639e-05
2.00035	13329	30.0048	0.000168164	2.21672e-05
2.0003	13729.9	30.0048	0.000215818	1.81114e-05
1.99985	14155.4	30.0048	0.000448972	3.05995e-05
2.0001	14568	30.0048	0.000654327	2.31644e-05
2.00035	15055	30.0048	0.00087404	2.07725e-05
2.00015	15455.2	30.0048	0.00120701	2.51652e-05
1.9995	15883.6	30.0048	0.00150133	2.52483e-05
1.99995	16331.2	30.0048	0.00184644	2.18274e-05
2.0001	16710.8	30.0048	0.00210571	2.41601e-05
2.0006	17181.9	30.0048	0.00252903	2.15221e-05
1.99985	17607.8	30.0048	0.0027647	2.4224e-05
1.99975	18022.1	30.0048	0.00307552	2.29464e-05
2.00015	18433.3	30.0048	0.00336473	2.01949e-05
1.9999	18862.2	30.0048	0.00366967	1.47383e-05
2.0002	19284.3	30.0048	0.00394215	2.11707e-05
2.00035	19747.8	30.0048	0.00418569	2.42935e-05
2.00015	20147.5	30.0048	0.00447582	1.76672e-05
2.0002	20524.6	30.0048	0.00462871	2.07815e-05
1.9995	20951.3	30.0048	0.00481955	1.91466e-05
2.00035	21350.5	30.0048	0.00501765	1.8415e-05
2	21774.7	30.0048	0.00523034	1.97464e-05
1.99995	22225.2	30.0048	0.00538354	1.30897e-05
1.99965	22587.1	30.0048	0.00555903	1.73251e-05
2.00025	23038	30.0048	0.00565388	1.51556e-05
1.99935	23426	30.0048	0.00584419	1.41692e-05
2.0005	23802.1	30.0048	0.00594889	1.77702e-05
2.0005	24241.5	30.0048	0.00605291	2.17955e-05
1.9996	24626.5	30.0048	0.00618464	1.8971e-05
2.0002	25027.2	30.0048	0.00625658	1.27238e-05
1.9998	25402.1	30.0048	0.00633089	1.64502e-05
2.00015	25841.8	30.0048	0.00644086	1.80775e-05
1.9998	26240.3	30.0048	0.00653266	1.6474e-05
2.00025	26603.2	30.0048	0.00656122	1.63899e-05
1.99995	27042.2	30.0048	0.00667745	2.0306e-05
2.0001	27544.7	30.0048	0.00683271	1.63688e-05
2.00025	27918.6	30.0048	0.00689029	1.14327e-05
2	28305.3	30.0048	0.00692466	1.34048e-05
2.00025	28770.6	30.0048	0.00699873	1.20553e-05
1.99965	29244.2	30.0048	0.00711626	1.29661e-05
1.9996	29708.1	30.0048	0.00713337	1.12924e-05
1.9997	30157.7	30.0048	0.00719034	1.57759e-05
2.00055	30595.5	30.0048	0.00729963	1.17563e-05
2.0005	31022.7	30.0048	0.00733231	1.54739e-05
1.9996	31401	30.0048	0.00743518	1.10115e-05
2.00005	31799	30.0048	0.00743457	1.46124e-05
1.99975	32222.9	30.0048	0.00748734	1.01173e-05
2.00035	32637.8	30.0048	0.00750261	1.19824e-05
2.00005	33012.7	30.0048	0.00753759	1.01883e-05
1.99965	33448.8	30.0048	0.00761556	1.33288e-05
1.9998	33886.4	30.0048	0.0076565	1.66538e-05
1.9997	34313	30.0048	0.00768208	1.28448e-05
2.0001	34750.6	30.0048	0.00774493	1.18645e-05
2.00015	35263.9	30.0048	0.00781183	1.45903e-05
2	35753.2	30.0048	0.00783833	1.16009e-05
1.99995	36254.9	30.0048	0.00785467	1.00971e-05
2.0001	36616.6	30.0048	0.00790706	1.36519e-05
2.00025	37015.3	30.0048	0.00789355	1.6585e-05
2.0002	37465.2	30.0048	0.00794105	1.76495e-05
2.00005	37915.3	30.0048	0.00803223	1.44058e-05
1.99925	38304.3	30.0048	0.00803307	1.49109e-05
2.00035	38741.3	30.0048	0.00809004	1.73073e-05
1.9998	39129.9	30.0048	0.00804254	1.70601e-05
2.0001	39508.7	30.0048	0.00814083	1.36281e-05
1.99965	39956	30.0048	0.00813258	1.85583e-05
2.00035	40356	30.0048	0.00815213	1.9142e-05
2.00055	40844.9	30.0048	0.00814472	1.31421e-05
1.9999	41256	30.0048	0.00818489	1.35552e-05
2.0006	41757	30.0048	0.00823491	1.46939e-05
1.9999	42143.8	30.0048	0.00820773	1.50286e-05
2.0001	42645.2	30.0048	0.00826852	1.32522e-05
1.99945	43058	30.0048	0.00826264	1.2112e-05
2.0005	43546.1	30.0048	0.00825714	1.33842e-05
2.00035	43934.2	30.0048	0.0082928	1.64738e-05
1.99975	44350.3	30.0048	0.00830342	1.35501e-05
2.0001	44760.9	30.0048	0.0082967	1.39182e-05
1.99965	45197.7	30.0048	0.00829708	1.33019e-05
2	45626.1	30.0048	0.00831571	1.09144e-05
2.0003	46013.6	30.0048	0.00832701	1.06717e-05
1.99985	46404.6	30.0048	0.00835275	1.08558e-05
2.00035	46858.4	30.0048	0.00832518	1.2601e-05
1.9999	47348.8	30.0048	0.00836818	9.58914e-06
1.9999	47839.5	30.0048	0.00839002	1.26131e-05
2.00005	48230	30.0048	0.00835298	1.26026e-05
2.00025	48683.6	30.0048	0.00840117	1.32563e-05
1.9999	49111.9	30.0048	0.00839888	1.70294e-05
1.9999	49565.7	30.0048	0.00840231	1.45053e-05
2.00015	50043.8	30.0048	0.00841797	1.79845e-05
2.00045	50459	30.0048	0.00845233	1.65482e-05
1.99945	50811.9	30.0048	0.00840124	1.59483e-05
1.9999	51264.8	30.0048	0.00843805	1.76618e-05
2.00005	51742.7	30.0048	0.0084447	1.34332e-05
1.99995	52121.5	30.0048	0.00840002	1.56299e-05
2.0001	52498.8	30.0048	0.00845577	1.26052e-05
2	52953	30.0048	0.00844569	1.07553e-05
1.99985	53393.7	30.0048	0.00844256	2.13356e-05
2.0001	53834.8	30.0048	0.00846959	1.71947e-05
2.00045	54267.6	30.0048	0.00842416	1.48943e-05
2.0001	54691.3	30.0048	0.00848808	1.52137e-05
2.0002	55144.3	30.0048	0.00844997	1.48323e-05
2	55537.3	30.0048	0.00844516	1.4709e-05
1.99955	55925.5	30.0048	0.00852229	1.60797e-05
1.99945	56365.6	30.0048	0.00848746	1.17364e-05
2.00035	56859.9	30.0048	0.00848013	1.80181e-05
2.00035	57298.5	30.0048	0.00852771	1.37538e-05
2.00055	57751.9	30.0048	0.00847593	1.53124e-05
2.00005	58130.4	30.0048	0.00847868	1.34962e-05
1.99945	58545.2	30.0048	0.0085061	1.851e-05
2.00005	58935.4	30.0048	0.00851732	1.6124e-05
2.0007	59363.9	30.0048	0.00851144	1.72695e-05
2.0001	59855.4	30.0048	0.00853374	1.44077e-05
2.00015	60000.4	30.0048	0.00847807	3.3239e-05
1.999	75.7419	40.0064	3.49005e-05	2.81743e-05
2.0005	548.506	40.0064	2.94783e-05	2.49845e-05
1.99995	998.619	40.0064	4.55157e-05	2.81566e-05
1.9998	1436.48	40.0064	-4.58216e-07	2.10808e-05
1.9999	1873.88	40.0064	7.28557e-05	2.2601e-05
2.0003	2359.86	40.0064	5.0327e-05	2.06504e-05
2.00005	2825.1	40.0064	3.53587e-05	1.28318e-05
1.99975	3237.52	40.0064	3.30676e-05	1.07339e-05
1.99975	3637.1	40.0064	3.99408e-05	1.16755e-05
1.9993	4014.75	40.0064	5.59783e-05	1.44132e-05
2	4448.79	40.0064	1.31354e-05	1.72844e-05
1.99975	4875	40.0064	4.68904e-05	1.78381e-05
2.00025	5375.43	40.0064	2.84092e-05	1.67776e-05
2.00035	5827.47	40.0064	4.8876e-05	1.9103e-05
1.9997	6275.77	40.0064	-2.77218e-05	1.49591e-05
2.0006	6750.96	40.0064	-3.6046e-05	1.79541e-05
2.00035	7215.5	40.0064	-1.75648e-05	1.9742e-05
1.9997	7641.47	40.0064	1.13026e-05	1.78801e-05
2	8040.86	40.0064	-8.06453e-05	1.52822e-05
2.0006	8477.66	40.0064	6.08659e-05	1.75535e-05
2.0003	8903.53	40.0064	0.000207876	1.28633e-05
2.0005	9354.33	40.0064	0.000175572	1.41192e-05
2.00055	9791.21	40.0064	0.000140671	1.62799e-05
2.00035	10229.2	40.0064	0.000100196	1.37208e-05
2	10670.9	40.0064	0.000126619	1.72025e-05
1.99975	11174	40.0064	0.000173662	1.69159e-05
1.99985	11631.8	40.0064	0.000457296	2.11286e-05
1.99975	12068.9	40.0064	0.000671663	2.78373e-05
2.0003	12557.1	40.0064	0.000918868	1.90744e-05
2.00015	13019.5	40.0064	0.00153791	2.10488e-05
2.0003	13470	40.0064	0.00179329	2.50123e-05
2.00025	13972.2	40.0064	0.0022916	2.21548e-05
1.99975	14483.1	40.0064	0.0026978	2.59966e-05
1.9995	14984.1	40.0064	0.00308262	2.64866e-05
1.9999	15435.2	40.0064	0.0034511	1.90317e-05
1.9998	15934.4	40.0064	0.00377048	2.37568e-05
2.00065	16335	40.0064	0.00406885	2.45842e-05
2.0001	16786.2	40.0064	0.00432002	1.84503e-05
1.99985	17235.6	40.0064	0.00456761	2.22157e-05
2.0001	17685.5	40.0064	0.00471141	2.31432e-05
2.0001	18136.7	40.0064	0.00496366	1.9972e-05
1.99985	18561.7	40.0064	0.00513121	2.51387e-05
1.99985	19062.8	40.0064	0.00537231	1.75845e-05
1.99995	19463.7	40.0064	0.00547693	2.36239e-05
2.00005	19937.4	40.0064	0.00556071	2.37077e-05
2.00015	20327.7	40.0064	0.00569176	1.82253e-05
2.00015	20715.9	40.0064	0.00580708	2.51121e-05
1.99995	21141	40.0064	0.00590727	2.4876e-05
1.99995	21552.1	40.0064	0.00601648	1.90839e-05
1.99955	22054.6	40.0064	0.00618121	1.94811e-05
1.99935	22466.4	40.0064	0.00614806	2.42631e-05
1.99955	22865.4	40.0064	0.0063131	2.16563e-05
2.00035	23353.3	40.0064	0.00634937	1.91719e-05
1.9997	23792.8	40.0064	0.00640741	1.86447e-05
2.00025	24229.6	40.0064	0.00646301	2.38744e-05
1.9999	24631.6	40.0064	0.00653785	1.72878e-05
2.00025	25055.8	40.0064	0.00662292	2.08172e-05
2.00045	25468.3	40.0064	0.00666416	1.98132e-05
2.0004	25956.4	40.0064	0.00667913	1.63824e-05
1.99995	26333.3	40.0064	0.00676512	2.4198e-05
2.0002	26720.4	40.0064	0.00681659	2.53143e-05
2	27160.2	40.0064	0.0069106	1.87535e-05
1.99985	27535.5	40.0064	0.0069565	1.4533e-05
2.0002	27946.4	40.0064	0.00695574	1.73015e-05
2.0002	28338.7	40.0064	0.00701393	1.38277e-05
2.00025	28722.4	40.0064	0.00711604	1.28905e-05
1.99985	29122.6	40.0064	0.00714758	1.76375e-05
1.99935	29560.1	40.0064	0.00714009	1.48685e-05
2.0001	29937.8	40.0064	0.00714338	1.88847e-05
1.9998	30337	40.0064	0.00724021	1.38798e-05
2	30750	40.0064	0.00727061	1.00591e-05
1.9998	31150.6	40.0064	0.00731803	9.99614e-06
2.00035	31675.6	40.0064	0.00737943	1.59025e-05
1.9997	32162.7	40.0064	0.00739829	1.25651e-05
2.00005	32652.8	40.0064	0.00746619	1.40363e-05
1.9997	33039.3	40.0064	0.00749307	1.61544e-05
1.99995	33477.2	40.0064	0.00750269	1.1413e-05
2.0004	33928.6	40.0064	0.00752163	1.28168e-05
2.00035	34315.9	40.0064	0.00758051	1.22789e-05
1.9998	34767.1	40.0064	0.00763947	1.37278e-05
2.0002	35278.5	40.0064	0.00765138	1.54544e-05
1.9999	35791.4	40.0064	0.00771629	1.70701e-05
1.99995	36231.9	40.0064	0.00772553	1.46395e-05
2.0002	36630.4	40.0064	0.00774272	1.78469e-05
2.0001	37055.1	40.0064	0.0077738	1.17809e-05
2.0004	37468.5	40.0064	0.00783841	1.29757e-05
2.0001	37968.9	40.0064	0.00782382	1.84835e-05
2.00035	38369.1	40.0064	0.0078995	1.52795e-05
2	38882.9	40.0064	0.00788988	1.38293e-05
1.9995	39345.1	40.0064	0.00793433	1.2894e-05
1.99975	39770	40.0064	0.0079554	1.72865e-05
2.0004	40159.7	40.0064	0.00801207	1.76098e-05
1.9994	40546.7	40.0064	0.00803437	1.46048e-05
1.9996	40938.6	40.0064	0.00801299	1.85482e-05
1.99975	41324.4	40.0064	0.00804178	1.49786e-05
1.9999	41759.8	40.0064	0.00810035	1.17515e-05
2	42172.2	40.0064	0.00808355	1.53476e-05
1.9995	42623.9	40.0064	0.00810066	1.47828e-05
2.00075	43023.7	40.0064	0.00814213	1.82383e-05
1.9996	43451.4	40.0064	0.0081409	1.81189e-05
2.00035	43838	40.0064	0.00816404	1.52983e-05
1.9997	44263.3	40.0064	0.00816359	1.1764e-05
2	44738.1	40.0064	0.00823087	1.55204e-05
1.99975	45138.8	40.0064	0.00824614	1.63472e-05
1.9998	45514.4	40.0064	0.00824354	1.83043e-05
2.0003	45966.4	40.0064	0.00826829	1.40979e-05
1.99985	46457.1	40.0064	0.00824629	1.08119e-05
1.99995	46835.6	40.0064	0.00827852	1.20833e-05
2.0002	47238.7	40.0064	0.00827722	1.69048e-05
1.9999	47630.6	40.0064	0.0082844	1.61982e-05
1.99985	48057.5	40.0064	0.00831502	1.34306e-05
2.00015	48500.4	40.0064	0.00829395	1.4642e-05
2.00015	48914.5	40.0064	0.00838208	1.16251e-05
2.0002	49331.6	40.0064	0.00837207	1.52184e-05
1.99945	49719.6	40.0064	0.0083917	1.91962e-05
2.0001	50147.4	40.0064	0.00840651	1.47735e-05
2.00005	50550.1	40.0064	0.00838055	1.46812e-05
2.0003	50965.5	40.0064	0.00838322	1.61281e-05
2.00015	51433	40.0064	0.00838192	1.46441e-05
2.00035	51834.7	40.0064	0.00841102	1.46675e-05
1.9996	52263.5	40.0064	0.00835351	1.27356e-05
1.9998	52704.3	40.0064	0.00840025	1.31333e-05
2.0004	53133.1	40.0064	0.00844401	1.14836e-05
2.0004	53535.1	40.0064	0.00839536	1.4231e-05
2.00055	54002.6	40.0064	0.00841583	1.28909e-05
2.00045	54454.7	40.0064	0.00844752	1.57779e-05
1.99945	54819.7	40.0064	0.00842813	1.35472e-05
2.0003	55200.4	40.0064	0.00841446	1.4455e-05
1.99975	55651.2	40.0064	0.0083946	1.15562e-05
2.00025	56144.1	40.0064	0.00840376	1.37066e-05
2.00065	56545.1	40.0064	0.00848174	1.57918e-05
2.0006	56973.6	40.0064	0.00844577	1.61468e-05
1.99995	57466.7	40.0064	0.00844348	1.67941e-05
1.99975	57842.9	40.0064	0.00849968	1.41905e-05
2.0006	58245.8	40.0064	0.00845058	1.6774e-05
1.99975	58598.6	40.0064	0.00842897	1.69301e-05
2.0005	59077.5	40.0064	0.00850365	1.54662e-05
2.00035	59542.9	40.0064	0.00852763	1.59085e-05
2.0002	59955.3	40.0064	0.00848754	1.59891e-05
2.00025	60000.3	40.0064	0.00843378	3.24363e-05
1.99835	65.9491	50.008	4.29956e-05	2.44812e-05
2.00055	534.775	50.008	5.73529e-05	2.55793e-05
1.99965	950.127	50.008	-4.20028e-06	2.69777e-05
1.99975	1384.73	50.008	5.7582e-05	2.36379e-05
1.9997	1870.94	50.008	3.8108e-05	2.56936e-05
1.99995	2321.73	50.008	2.68054e-05	2.35452e-05
2.0002	2758.36	50.008	3.36022e-05	2.60936e-05
1.9996	3260.17	50.008	1.97031e-05	2.42823e-05
2.0003	3771.6	50.008	5.49091e-05	1.10591e-05
1.99995	4274.89	50.008	4.25374e-05	1.37935e-05
2.00025	4724.38	50.008	9.24061e-06	1.28098e-05
1.99995	5163.91	50.008	9.62246e-05	1.40369e-05
2.0001	5624.78	50.008	0.000172975	1.37617e-05
1.99985	6062.39	50.008	1.0157e-05	1.13679e-05
1.9998	6449.47	50.008	-0.000108367	1.45163e-05
2.0001	6950.32	50.008	0.000112567	2.17278e-05
1.9999	7350.77	50.008	5.85748e-05	1.65844e-05
1.9993	7788.08	50.008	4.37593e-05	2.40961e-05
2.0003	8226.54	50.008	2.74164e-05	2.49489e-05
1.9993	8601.2	50.008	9.00387e-05	1.81486e-05
1.99995	9052.37	50.008	0.000203141	1.74917e-05
2.0003	9427.81	50.008	0.000145559	1.76873e-05
2.00075	9829.85	50.008	0.000569711	1.27885e-05
2.00055	10264.8	50.008	0.000902525	1.19974e-05
2.0006	10752.7	50.008	0.00124374	2.10802e-05
2.00065	11178.9	50.008	0.00173281	1.69029e-05
1.99995	11640.9	50.008	0.00234597	1.62807e-05
1.9998	12055.5	50.008	0.00275309	2.13283e-05
2.00025	12442.4	50.008	0.00305964	2.4074e-05
1.9998	12829.7	50.008	0.00340864	2.34579e-05
1.99985	13243.9	50.008	0.0037413	2.59693e-05
2	13667.9	50.008	0.00404746	2.24714e-05
2.0003	14070.7	50.008	0.00439548	2.00123e-05
2.00015	14581.2	50.008	0.00462672	2.47698e-05
2.0004	15057.3	50.008	0.00487469	2.77496e-05
1.99995	15457.4	50.008	0.00503239	2.55754e-05
2.00035	15946.8	50.008	0.00525737	2.36496e-05
2.00075	16448.7	50.008	0.00545586	2.74404e-05
2.00055	16846.3	50.008	0.00554124	2.2625e-05
1.9994	17248.3	50.008	0.00572681	2.80946e-05
2.0006	17634.9	50.008	0.00582876	2.59065e-05
2.00055	18061.2	50.008	0.00585824	2.50896e-05
2	18572.6	50.008	0.00602541	2.18746e-05
2.00085	19074.3	50.008	0.00612256	2.31392e-05
2	19574.9	50.008	0.00623818	2.22078e-05
2.00005	19974.5	50.008	0.00632906	2.4559e-05
2.0002	20762.2	50.008	0.00645674	2.45528e-05
1.99945	21162.4	50.008	0.00650195	2.62718e-05
2.00005	21663.5	50.008	0.00660414	2.38258e-05
1.99965	22166	50.008	0.00675985	2.38952e-05
1.99945	22651.6	50.008	0.00675794	2.71078e-05
2.00075	23067	50.008	0.00685951	2.63202e-05
1.9999	23553.2	50.008	0.00690259	1.91042e-05
2.0002	24066	50.008	0.00697216	2.78818e-05
2	24452.9	50.008	0.00705005	2.50929e-05
1.9998	24843.6	50.008	0.00704937	2.52765e-05
1.99965	25218	50.008	0.00716781	2.14256e-05
2	25616.8	50.008	0.00716697	1.8193e-05
2.0001	26054.9	50.008	0.00725648	1.89296e-05
2.00055	26568.1	50.008	0.00727152	1.94064e-05
1.99945	27093.3	50.008	0.00735003	1.2713e-05
2.00005	27519.1	50.008	0.00739119	1.52714e-05
2.00005	27956.4	50.008	0.00741868	2.11423e-05
2.0003	28444.1	50.008	0.0075201	1.92447e-05
1.99985	28858.1	50.008	0.00752262	1.3327e-05
1.9998	29270.4	50.008	0.00755959	1.66874e-05
1.99965	29771.6	50.008	0.00758616	1.64214e-05
2.00055	30209.2	50.008	0.0076513	1.63089e-05
2.00015	30636.4	50.008	0.00771064	1.7363e-05
2.00035	31048.2	50.008	0.00773668	1.36126e-05
2.0003	31487.2	50.008	0.00773638	1.25016e-05
2.0006	31973.5	50.008	0.00774676	1.17315e-05
2.00005	32414.3	50.008	0.00780633	1.08014e-05
1.9999	32861.8	50.008	0.00785276	1.42006e-05
2.00025	33337	50.008	0.00791714	1.59638e-05
1.99965	33726.1	50.008	0.00792356	1.24854e-05
2.00015	34126.3	50.008	0.00795433	1.37284e-05
2.00015	34578.6	50.008	0.00795869	1.32707e-05
1.9997	35013.7	50.008	0.00801123	1.37478e-05
2.00005	35464	50.008	0.0080485	8.88048e-06
2	35853.1	50.008	0.00805117	1.43007e-05
2.00005	36303.5	50.008	0.00804552	1.34039e-05
2.0002	36753.9	50.008	0.00811204	1.37534e-05
2	37241	50.008	0.00810218	1.18117e-05
2.00005	37629.9	50.008	0.00811456	1.06014e-05
1.9998	38067.8	50.008	0.00814411	1.38274e-05
2	38542.4	50.008	0.008159	1.22808e-05
2.0002	38967.1	50.008	0.00817901	1.67542e-05
1.99955	39358	50.008	0.00814969	1.62069e-05
2.0005	39719.5	50.008	0.0082256	1.62258e-05
2.0001	40118.5	50.008	0.00822071	1.51968e-05
2.0003	40569.7	50.008	0.00821895	1.73459e-05
2.00055	41032.8	50.008	0.00821888	1.63904e-05
2.0006	41461.1	50.008	0.00826905	1.4192e-05
2.0003	41835.3	50.008	0.00824217	1.52937e-05
2.00015	42234.3	50.008	0.00824224	1.1934e-05
1.99965	42635.1	50.008	0.0082986	1.70387e-05
2.0006	43024.9	50.008	0.0082563	1.14578e-05
1.9999	43463	50.008	0.00828318	1.34446e-05
1.99995	43837.8	50.008	0.00826256	1.70465e-05
1.9996	44236.7	50.008	0.00827707	1.53532e-05
2.0002	44674.6	50.008	0.0083125	1.40364e-05
2.00015	45187.1	50.008	0.00833778	1.48039e-05
1.99985	45624.6	50.008	0.00831617	1.67691e-05
2.00075	46053.7	50.008	0.0083652	2.01664e-05
1.9998	46455.6	50.008	0.00838093	1.62439e-05
2.00025	46899.1	50.008	0.00836505	1.21907e-05
2	47338.3	50.008	0.00826241	1.57664e-05
1.9998	47778	50.008	0.00837215	1.30194e-05
2	48220.3	50.008	0.00834282	1.01331e-05
1.99995	48646.8	50.008	0.00838246	1.73895e-05
1.9998	49077.5	50.008	0.00834901	1.10013e-05
2.00015	49528.1	50.008	0.00840155	1.73775e-05
1.99925	49924.1	50.008	0.00837528	1.57651e-05
2.0005	50000.3	50.008	0.00836871	1.5541e-05
1.99895	68.8397	60.0096	4.79595e-05	2.6196e-05
2.00065	504.161	60.0096	1.80994e-05	2.76455e-05
2.00075	951.688	60.0096	9.17188e-05	2.61259e-05
1.99955	1350.3	60.0096	8.14854e-05	3.02453e-05
2.0001	1754.97	60.0096	8.93514e-05	4.2252e-05
1.9999	2188.53	60.0096	4.49812e-05	3.3917e-05
2.0004	2626.45	60.0096	7.11756e-05	2.873e-05
2.00015	3014.18	60.0096	-1.60374e-06	2.71607e-05
2.00015	3475.05	60.0096	5.56728e-05	2.75315e-05
2.0002	3927.61	60.0096	8.24782e-05	2.19264e-05
2.00015	4351.31	60.0096	-1.63429e-05	1.75846e-05
2.00015	4852.16	60.0096	-5.04033e-05	2.62958e-05
2.00015	5289.12	60.0096	3.13112e-05	1.47513e-05
1.99995	5735.25	60.0096	2.42852e-05	1.98123e-05
1.99965	6116.02	60.0096	8.70603e-06	1.67327e-05
1.9998	6542.08	60.0096	1.64956e-05	2.42441e-05
2	6930.51	60.0096	-7.88889e-05	1.29655e-05
2.00045	7292.34	60.0096	-6.74336e-05	1.8471e-05
2.0001	7760	60.0096	0.000170608	1.6812e-05
1.9996	8254.53	60.0096	0.000284703	2.33338e-05
1.99975	8755.6	60.0096	0.000516482	2.12225e-05
2.0001	9246.23	60.0096	0.000931698	1.83819e-05
1.99975	9644.36	60.0096	0.0013893	2.01129e-05
2.00055	10031.3	60.0096	0.00184721	2.1999e-05
2.0002	10458.8	60.0096	0.00242784	2.62784e-05
2.00065	10957.7	60.0096	0.00296028	2.20616e-05
1.99975	11334.7	60.0096	0.00339871	3.49334e-05
2.0004	11770.8	60.0096	0.00376482	2.78409e-05
1.9998	12221.6	60.0096	0.00435302	1.99146e-05
1.99995	12671.4	60.0096	0.00457792	1.23363e-05
2.0001	13122.4	60.0096	0.00463512	2.00393e-05
2	13572.5	60.0096	0.00495045	1.62685e-05
1.99985	14038.8	60.0096	0.00544295	2.50698e-05
2.00005	14485.3	60.0096	0.00540836	2.6237e-05
1.9999	14936.3	60.0096	0.00549152	1.95286e-05
2.0001	15387.2	60.0096	0.00571566	2.02599e-05
2.0003	15824.7	60.0096	0.00603038	1.80296e-05
2.00065	16274.3	60.0096	0.00606719	2.25201e-05
1.9996	16713.2	60.0096	0.00627491	2.00981e-05
2.0003	17137.3	60.0096	0.00632997	2.42806e-05
2.0003	17538.4	60.0096	0.00648752	2.16878e-05
1.99955	17976	60.0096	0.00660795	2.73456e-05
1.99955	18478.5	60.0096	0.00670685	2.87132e-05
1.99995	18990.1	60.0096	0.00681446	2.83395e-05
2.0002	19491	60.0096	0.00686898	2.59059e-05
2.00025	19915.8	60.0096	0.00697284	2.52134e-05
2	20393	60.0096	0.00709076	2.53496e-05
2.00035	20817.2	60.0096	0.00709015	3.16252e-05
2.00025	21216.9	60.0096	0.00714727	4.00413e-05
1.99975	21643.8	60.0096	0.00725839	2.84091e-05
1.99945	22093.1	60.0096	0.0072842	2.67523e-05
1.9997	22543.9	60.0096	0.0072674	2.6214e-05
1.9995	22998.4	60.0096	0.00739211	2.66323e-05
1.99955	23420.8	60.0096	0.00753927	3.14576e-05
1.9996	23869.3	60.0096	0.00750964	2.56029e-05
2.0001	24321.4	60.0096	0.00757081	2.11925e-05
2.0001	24732.9	60.0096	0.00754569	2.32275e-05
2.0002	25133.5	60.0096	0.00762992	1.81926e-05
1.9998	25547.7	60.0096	0.00767399	2.52161e-05
2.00005	25971.8	60.0096	0.00766963	2.3053e-05
1.9998	26371.3	60.0096	0.00768093	2.37698e-05
2.00005	26872.5	60.0096	0.00774608	2.69996e-05
2.00015	27347.8	60.0096	0.00785826	2.28846e-05
1.9996	27861.5	60.0096	0.00776517	2.37603e-05
2.00035	28350.7	60.0096	0.00786705	3.46615e-05
2.0004	28787.4	60.0096	0.00784826	2.48422e-05
1.9996	29275.4	60.0096	0.00794425	1.34424e-05
2.00055	29753.6	60.0096	0.00792486	2.27701e-05
2.0005	30263.4	60.0096	0.00797381	2.0246e-05
2.0003	30713.7	60.0096	0.00800382	1.94959e-05
1.9997	31126.6	60.0096	0.00799305	1.91e-05
1.99935	31539.8	60.0096	0.00802773	2.78409e-05
1.99955	31977.9	60.0096	0.0080543	1.66707e-05
2.00045	32403.6	60.0096	0.00802765	2.63111e-05
2.00025	32853.7	60.0096	0.00801505	2.54572e-05
2.0006	33354.3	60.0096	0.0081267	2.06802e-05
1.99995	33743.3	60.0096	0.00811685	2.34285e-05
1.9998	34142.5	60.0096	0.00813487	1.40611e-05
1.9997	34544.2	60.0096	0.00813754	1.89425e-05
2	34920.2	60.0096	0.00806033	2.15934e-05
2.00035	35369.3	60.0096	0.00817863	1.71631e-05
1.99995	35856.4	60.0096	0.00814045	2.00862e-05
1.9999	36269.4	60.0096	0.00820215	2.01979e-05
1.99995	36682.2	60.0096	0.0081603	1.72928e-05
2.0001	37170.4	60.0096	0.00816351	2.75619e-05
2.00015	37610.4	60.0096	0.00820719	1.41086e-05
1.99975	38009.5	60.0096	0.00821406	1.40486e-05
2.0001	38462.1	60.0096	0.0081842	1.44591e-05
2.0002	38959.5	60.0096	0.00823583	1.44614e-05
2.0003	39473.1	60.0096	0.00828104	2.03781e-05
1.9996	39987.8	60.0096	0.00820689	1.76775e-05
2.0003	40450.1	60.0096	0.00822903	1.28647e-05
2.0004	40874.9	60.0096	0.00826554	1.72233e-05
2.0002	41375.7	60.0096	0.00822689	1.33122e-05
2.0006	41825.6	60.0096	0.00827814	1.48632e-05
2.00045	42251.8	60.0096	0.00828921	1.19825e-05
2.0003	42702.5	60.0096	0.00826348	1.4548e-05
1.99985	43152.4	60.0096	0.0082618	2.73317e-05
2.00035	43589.4	60.0096	0.00833305	1.88343e-05
2.00015	44015.6	60.0096	0.00835275	1.43704e-05
2.00025	44431.7	60.0096	0.00831602	1.82149e-05
1.9999	44854.6	60.0096	0.00830731	2.23654e-05
1.9998	45353.3	60.0096	0.00830777	1.73371e-05
1.99995	45743.8	60.0096	0.00834817	1.43085e-05
1.99995	46120.1	60.0096	0.00832969	1.80424e-05
2	46576.2	60.0096	0.00834992	2.28372e-05
1.99975	47065	60.0096	0.00832793	1.54335e-05
1.9998	47480.8	60.0096	0.00837505	1.77599e-05
1.99995	47971.3	60.0096	0.00834	1.82715e-05
2.00005	48474.9	60.0096	0.00836031	2.6848e-05
1.99995	48967	60.0096	0.00833251	1.48933e-05
1.99995	49419.7	60.0096	0.00839468	1.33012e-05
2.00015	49851.3	60.0096	0.00832182	2.50071e-05
1.99925	50000.3	60.0096	0.00830647	3.17295e-05
1.9988	66.8242	70.0112	-1.24481e-05	2.28459e-05
2.0005	423.545	70.0112	5.62837e-05	2.45438e-05
2.0001	835.94	70.0112	6.56771e-05	2.54111e-05
2.00035	1223.95	70.0112	7.72851e-05	2.2237e-05
1.99995	1654.15	70.0112	7.28557e-05	3.03491e-05
2.00015	2063.43	70.0112	2.90201e-05	2.70986e-05
1.9999	2560.2	70.0112	7.33903e-05	2.9268e-05
2.00015	2997.99	70.0112	3.62751e-05	2.54399e-05
1.9999	3422.44	70.0112	3.74207e-05	3.221e-05
2	3814.67	70.0112	7.05647e-05	1.56419e-05
2	4260.51	70.0112	2.21469e-05	1.24211e-05
2.0001	4711.72	70.0112	6.07895e-05	1.37072e-05
2	5165.71	70.0112	-5.34581e-06	1.17583e-05
1.99965	5652.21	70.0112	1.77939e-05	1.09593e-05
1.99965	6049.77	70.0112	5.78111e-05	1.6933e-05
2.00015	6426.22	70.0112	5.52146e-05	1.46052e-05
1.9999	6878.02	70.0112	3.9559e-05	1.11475e-05
2	7364.14	70.0112	0.000117379	1.32608e-05
1.9998	7865.04	70.0112	0.000257668	1.27729e-05
2.0003	8378.16	70.0112	0.000655854	1.43567e-05
2.0005	8815.69	70.0112	0.00110238	2.81066e-05
1.99935	9215.59	70.0112	0.00160756	1.61294e-05
2.0003	9666.58	70.0112	0.00220476	1.63024e-05
1.99955	10059.4	70.0112	0.00274576	3.12492e-05
2.00075	10492.8	70.0112	0.00320313	1.32214e-05
2.00025	10930.3	70.0112	0.00361591	1.62058e-05
2.0003	11380.1	70.0112	0.004027	1.40757e-05
2.0001	11842.7	70.0112	0.00452278	1.97152e-05
2.00015	12268.6	70.0112	0.00481123	1.23083e-05
2.00015	12718.8	70.0112	0.00503102	1.45822e-05
1.9998	13168.6	70.0112	0.00531923	1.29433e-05
2.00015	13645.9	70.0112	0.00558866	1.56436e-05
1.9999	14071.3	70.0112	0.00575324	1.45059e-05
2.0002	14557.8	70.0112	0.00595179	1.64326e-05
2.00015	15071.1	70.0112	0.00627537	1.73424e-05
2.00015	15545.9	70.0112	0.00632822	1.53713e-05
1.9997	15972.1	70.0112	0.00649531	1.76136e-05
2.00025	16459.8	70.0112	0.00664889	1.71888e-05
1.99985	16921.9	70.0112	0.00678536	1.70912e-05
1.9995	17362.5	70.0112	0.00690312	1.90799e-05
2	17749.2	70.0112	0.00694016	1.81812e-05
1.99975	18124.1	70.0112	0.00702294	2.00191e-05
2.00035	18524.8	70.0112	0.00710099	1.47431e-05
1.99965	18940.1	70.0112	0.0071908	2.21645e-05
1.9999	19375	70.0112	0.00726068	2.10372e-05
1.9997	19862.5	70.0112	0.00731253	1.86585e-05
2.0001	20365.8	70.0112	0.00737722	1.92597e-05
2.00005	20814.2	70.0112	0.00745641	1.94877e-05
1.99975	21241	70.0112	0.00755447	1.29028e-05
1.99965	21639.5	70.0112	0.00754889	2.00736e-05
1.9999	22068.5	70.0112	0.00751086	2.82723e-05
2.0002	22478.7	70.0112	0.00761587	2.49888e-05
2.0002	22965.4	70.0112	0.00768262	2.47773e-05
2.00075	23367	70.0112	0.00771293	2.66283e-05
1.9996	23767.1	70.0112	0.00769819	2.38702e-05
2.00045	24254.9	70.0112	0.00774669	2.29609e-05
1.99975	24655.3	70.0112	0.00772019	2.51625e-05
1.9996	25092.7	70.0112	0.0077127	2.33026e-05
1.99985	25542.8	70.0112	0.00779159	2.1488e-05
1.9997	25933.6	70.0112	0.00784635	2.51346e-05
1.99985	26369.2	70.0112	0.00778411	2.35744e-05
1.99975	26831.9	70.0112	0.00784948	2.52547e-05
2.00015	27283.5	70.0112	0.0079286	2.18997e-05
2.0001	27761.6	70.0112	0.00784146	1.76268e-05
2.00025	28159.4	70.0112	0.00791203	2.199e-05
1.99995	28673.4	70.0112	0.00801482	2.74844e-05
2	29159.1	70.0112	0.00796281	2.27347e-05
2.00035	29661.1	70.0112	0.00800924	2.45772e-05
1.9993	30048.9	70.0112	0.00803277	2.80332e-05
2.00025	30475.2	70.0112	0.00804239	2.46949e-05
2.0001	30962.2	70.0112	0.0080443	2.27545e-05
1.9993	31376.1	70.0112	0.00808279	2.79887e-05
1.9996	31813.2	70.0112	0.00807378	2.23309e-05
2.00065	32213.4	70.0112	0.00809524	1.18999e-05
2.00045	32675.8	70.0112	0.00809562	1.27271e-05
2.0003	33142.1	70.0112	0.0081422	1.10634e-05
2	33552.7	70.0112	0.008149	1.53037e-05
2.00025	33927.6	70.0112	0.00814297	1.37552e-05
2.0001	34315	70.0112	0.00813739	1.20059e-05
2.00005	34742	70.0112	0.00814281	1.27262e-05
2.0003	35178.2	70.0112	0.00811708	1.3947e-05
1.99985	35604.9	70.0112	0.00818703	1.67589e-05
2.00015	36067.3	70.0112	0.00815091	1.56426e-05
1.99995	36555	70.0112	0.00817313	1.47354e-05
2.0001	37045.6	70.0112	0.00818153	1.72083e-05
2.00025	37444.2	70.0112	0.00819245	1.4756e-05
1.99985	37831.9	70.0112	0.00821918	1.10012e-05
1.9999	38218.2	70.0112	0.00825844	1.60832e-05
2.00005	38682.2	70.0112	0.00822552	1.29035e-05
2.00015	39169.2	70.0112	0.00822155	1.40425e-05
1.9999	39620.3	70.0112	0.00824866	1.09047e-05
1.9992	40085.6	70.0112	0.00827447	1.25036e-05
2.0001	40571.9	70.0112	0.0082912	1.12737e-05
2.00045	40972.3	70.0112	0.00831541	1.28556e-05
2.0005	41410.9	70.0112	0.00826691	1.412e-05
2.00015	41862.3	70.0112	0.00828219	1.92536e-05
2.0004	42364.9	70.0112	0.00827096	1.08104e-05
2.0001	42785.4	70.0112	0.00829158	1.19887e-05
2.0005	43286.7	70.0112	0.00831686	1.42012e-05
2.0001	43737.4	70.0112	0.00828112	1.09098e-05
1.9996	44137.4	70.0112	0.00830471	1.40871e-05
1.99965	44565.4	70.0112	0.00828303	1.37364e-05
1.9998	45064	70.0112	0.00832022	1.84781e-05
1.9997	45439.1	70.0112	0.00831838	1.34388e-05
2.00035	45853.7	70.0112	0.00834175	1.43524e-05
2.0002	46255.8	70.0112	0.00829318	1.31097e-05
1.9999	46637	70.0112	0.00831143	1.20459e-05
1.99965	47036.3	70.0112	0.00830563	1.65597e-05
1.9998	47479.2	70.0112	0.00832999	1.53209e-05
2	47968.3	70.0112	0.00834572	1.70595e-05
2.00005	48484.3	70.0112	0.00834168	1.3557e-05
2.00015	48937.3	70.0112	0.00831067	1.44073e-05
2	49328.6	70.0112	0.00836902	1.56295e-05
2.0004	49769.7	70.0112	0.00833832	1.29552e-05
1.9992	50000.3	70.0112	0.00834351	2.91089e-05
1.99855	71.8992	80.0128	8.27073e-05	2.4204e-05
2.00025	517.798	80.0128	-5.04034e-06	1.97824e-05
2.00025	955.684	80.0128	9.77519e-06	2.44953e-05
2.00005	1455.54	80.0128	9.97375e-05	2.37058e-05
2.0004	1943.71	80.0128	3.20749e-05	2.98226e-05
2.00015	2355.71	80.0128	1.87103e-05	2.47198e-05
1.9995	2729.75	80.0128	-9.31698e-06	2.32235e-05
2.00015	3167.62	80.0128	-2.734e-05	2.24297e-05
1.99955	3655.91	80.0128	2.13069e-05	1.20573e-05
2.00015	4118.05	80.0128	9.54609e-05	1.35389e-05
1.9999	4555.24	80.0128	-2.90201e-05	1.58227e-05
1.99985	4969.03	80.0128	1.23717e-05	1.56224e-05
2.0001	5444.77	80.0128	3.56642e-05	1.48866e-05
2.00015	5870.83	80.0128	4.47521e-05	1.67476e-05
1.99985	6346.19	80.0128	7.74379e-05	1.78182e-05
2.00005	6783.07	80.0128	1.29827e-05	1.66821e-05
2.00005	7222.01	80.0128	0.000127001	1.09913e-05
2.0001	7672.58	80.0128	0.000297303	2.25415e-05
1.99985	8147.18	80.0128	0.000859301	1.60256e-05
2.00045	8560.86	80.0128	0.00133179	1.39023e-05
2.00005	9060.89	80.0128	0.00181574	1.79774e-05
2.0004	9510.98	80.0128	0.00241233	1.78642e-05
1.99995	9936.16	80.0128	0.0029137	1.64111e-05
2.0006	10338.4	80.0128	0.00329019	1.14223e-05
2.0004	10723.8	80.0128	0.00378674	1.19452e-05
1.99945	11150.1	80.0128	0.00418325	1.59897e-05
1.99965	11626.3	80.0128	0.00454684	1.35748e-05
2.00075	12026	80.0128	0.00479909	1.26735e-05
2.00015	12440.3	80.0128	0.0050747	2.23595e-05
2	12839	80.0128	0.00532412	1.45734e-05
2	13267.6	80.0128	0.00549839	2.36231e-05
2	13752.5	80.0128	0.00571643	2.10694e-05
2	14152.4	80.0128	0.00593301	2.56916e-05
1.9996	14564.9	80.0128	0.00606337	2.1151e-05
2.0004	14954.1	80.0128	0.00613271	2.16369e-05
2.00025	15369.7	80.0128	0.00632791	2.50159e-05
2.00025	15817.4	80.0128	0.00642635	2.48937e-05
1.99995	16267.6	80.0128	0.00653792	1.80038e-05
2.0007	16704.7	80.0128	0.00669066	1.72333e-05
2.00075	17156.6	80.0128	0.0067907	1.87426e-05
2.0002	17593.9	80.0128	0.00690892	1.73735e-05
2.0006	18031.5	80.0128	0.00704371	2.07494e-05
1.9997	18433.2	80.0128	0.00716063	2.45836e-05
1.99985	18819.9	80.0128	0.00716224	2.75556e-05
1.99965	19273	80.0128	0.00732162	2.28403e-05
1.99995	19782.7	80.0128	0.00730917	2.24399e-05
2.00045	20232.3	80.0128	0.0074393	2.6474e-05
2.00015	20620.4	80.0128	0.00741135	2.68341e-05
2.00035	21070.9	80.0128	0.00748253	2.57428e-05
1.9998	21572.4	80.0128	0.00758777	2.4382e-05
2.00035	22009.6	80.0128	0.0075883	2.21629e-05
1.9994	22422.3	80.0128	0.00762977	2.33076e-05
1.99995	22873.1	80.0128	0.00771209	2.60584e-05
1.99975	23323.1	80.0128	0.0076875	2.452e-05
1.9996	23764.3	80.0128	0.00779243	2.55976e-05
1.99955	24211.7	80.0128	0.00775807	2.53701e-05
1.9995	24649.1	80.0128	0.00784528	2.29336e-05
2	25150.3	80.0128	0.00781237	2.25828e-05
2	25550	80.0128	0.0078368	2.21514e-05
2.0003	25977.5	80.0128	0.00788484	2.2779e-05
2	26475.4	80.0128	0.00781909	2.10843e-05
2	26840.7	80.0128	0.00800107	2.01757e-05
2.00015	27239.1	80.0128	0.00798549	2.35601e-05
2.0001	27668.2	80.0128	0.00800069	2.14444e-05
2.0004	28152.8	80.0128	0.00801184	2.20236e-05
1.9997	28553.5	80.0128	0.00801268	2.37754e-05
2.00015	28931	80.0128	0.0080136	2.19488e-05
1.99965	29343.3	80.0128	0.00809478	2.19933e-05
2.00015	29792.3	80.0128	0.00808714	1.97043e-05
2.00045	30244.6	80.0128	0.00805659	1.94564e-05
2.00015	30680.3	80.0128	0.00804315	1.87382e-05
2.00025	31144.7	80.0128	0.00806835	2.21175e-05
1.9999	31569.9	80.0128	0.00809821	2.1059e-05
1.99945	32021.3	80.0128	0.00810043	1.76478e-05
2.0002	32447.6	80.0128	0.00809524	1.98522e-05
1.9998	32958.3	80.0128	0.00816649	1.85413e-05
1.9999	33358.2	80.0128	0.00811578	1.98715e-05
2.0002	33809.2	80.0128	0.00813189	1.91608e-05
1.9997	34259.3	80.0128	0.00811013	2.09968e-05
2.00055	34687.9	80.0128	0.00815518	2.12406e-05
1.99965	35160.1	80.0128	0.0081422	1.30285e-05
2.0006	35587.9	80.0128	0.00819818	2.06987e-05
1.9999	36050.3	80.0128	0.00817993	1.80089e-05
2.0002	36486.7	80.0128	0.00822224	1.05461e-05
1.9999	36937.2	80.0128	0.00825943	1.17413e-05
2	37364.9	80.0128	0.00823194	1.55544e-05
2.0003	37812.8	80.0128	0.00824209	1.22621e-05
2.00015	38250.5	80.0128	0.00824858	1.3412e-05
2.00015	38688.8	80.0128	0.0082495	1.56488e-05
1.99965	39141.7	80.0128	0.00827035	1.54436e-05
2.00045	39516.3	80.0128	0.0082343	1.44073e-05
2.0004	39915.6	80.0128	0.00823965	1.82167e-05
2.0003	40367.8	80.0128	0.00824499	1.63097e-05
1.9995	40853.7	80.0128	0.00831014	1.16316e-05
1.99965	41355.1	80.0128	0.00827042	1.77638e-05
1.99995	41880.1	80.0128	0.00826454	1.49618e-05
1.9995	42319	80.0128	0.00825828	1.40831e-05
1.9997	42743.3	80.0128	0.00830922	1.14794e-05
1.99975	43206.2	80.0128	0.00830624	1.72837e-05
2.00065	43643.7	80.0128	0.0083209	1.20369e-05
1.99975	44056.9	80.0128	0.00832587	1.35816e-05
2.00065	44445.6	80.0128	0.0083248	1.62065e-05
1.99985	44845.6	80.0128	0.00829563	1.29453e-05
2.0003	45247.1	80.0128	0.00828822	1.37092e-05
2.00015	45671.9	80.0128	0.00832946	1.34416e-05
2.0002	46123.9	80.0128	0.00832885	1.55152e-05
1.9999	46541.4	80.0128	0.00831105	1.66484e-05
2.00005	46980.2	80.0128	0.00834473	1.31955e-05
1.9999	47447.4	80.0128	0.0083264	1.3736e-05
1.99975	47874.7	80.0128	0.00832526	1.27836e-05
2	48291.6	80.0128	0.00834091	1.74577e-05
1.99995	48720.2	80.0128	0.00834343	1.14085e-05
2.00015	49134	80.0128	0.0083526	1.44465e-05
2.00005	49563.4	80.0128	0.00839506	1.75306e-05
2.00025	49947.1	80.0128	0.00832167	1.13137e-05
1.9995	50000.3	80.0128	0.00834114	1.36411e-05
1.99935	81.9187	90.0144	4.96397e-05	2.35913e-05
2.00055	497.649	90.0144	5.20835e-05	2.27683e-05
2.00035	946.336	90.0144	-3.61988e-05	2.34863e-05
1.9999	1332.38	90.0144	6.7739e-05	2.65268e-05
2.00025	1819.81	90.0144	-2.46671e-05	2.59224e-05
1.9998	2223.37	90.0144	2.63472e-05	2.3626e-05
1.99995	2596.9	90.0144	-5.57492e-06	2.54171e-05
2.00015	3044.8	90.0144	3.16166e-05	2.29842e-05
2.00015	3434.44	90.0144	7.26266e-05	2.39398e-05
1.99965	3832.1	90.0144	6.70517e-05	1.27509e-05
2.0003	4245.7	90.0144	0.000131278	1.80461e-05
2.00025	4684.28	90.0144	0.000107222	1.35972e-05
2.00015	5132.48	90.0144	3.20749e-06	1.2876e-05
2	5572.11	90.0144	6.38442e-05	9.07906e-06
1.99995	6072.01	90.0144	2.63472e-05	1.12485e-05
1.99975	6586.34	90.0144	6.94192e-05	1.29598e-05
2.0002	7061.1	90.0144	0.000182521	1.44185e-05
1.99965	7574.46	90.0144	0.000349158	1.53223e-05
1.99985	8063.5	90.0144	0.000683042	1.90084e-05
2	8462.45	90.0144	0.00098424	1.57781e-05
1.9998	8842.9	90.0144	0.00137784	1.98067e-05
1.9999	9238.04	90.0144	0.00188325	1.95749e-05
1.99975	9675.77	90.0144	0.00244525	1.75731e-05
2.00005	10140.3	90.0144	0.00300725	1.20764e-05
1.99935	10575.7	90.0144	0.00345332	1.76121e-05
1.9993	11039.1	90.0144	0.00387732	1.45659e-05
2	11464.4	90.0144	0.00421066	1.28212e-05
1.9999	11840.2	90.0144	0.00450904	1.73693e-05
2.0002	12228.2	90.0144	0.00473455	1.49191e-05
1.9997	12653.8	90.0144	0.00499856	1.33254e-05
2.0001	13140.8	90.0144	0.00522622	1.81488e-05
2.00005	13530.3	90.0144	0.00531946	2.08943e-05
2.00005	13928.8	90.0144	0.00555758	1.48755e-05
2.00015	14320.5	90.0144	0.00572277	1.28874e-05
2.00035	14756.5	90.0144	0.00583442	1.19693e-05
2.00035	15205.4	90.0144	0.00609758	1.75179e-05
2.0003	15656.7	90.0144	0.00627804	1.25017e-05
2.00015	16056.3	90.0144	0.00625826	1.34651e-05
2.0003	16543.5	90.0144	0.00627972	1.23519e-05
1.9994	16931.4	90.0144	0.00632967	1.74882e-05
2	17308.6	90.0144	0.00651089	1.66832e-05
1.99945	17758.2	90.0144	0.00656992	1.87535e-05
2.0002	18270.2	90.0144	0.00670326	1.94079e-05
1.9997	18758.8	90.0144	0.0067219	1.70812e-05
2.0001	19259.5	90.0144	0.00682698	2.10934e-05
2.00005	19652.9	90.0144	0.00686791	1.79683e-05
2	20084.7	90.0144	0.00698949	2.02769e-05
2.0003	20535.7	90.0144	0.00704578	2.03127e-05
2.0001	20975.1	90.0144	0.00711023	1.70029e-05
2.00025	21473.2	90.0144	0.00705196	1.54695e-05
2.00025	21923.6	90.0144	0.00703906	2.34723e-05
2.00025	22374.5	90.0144	0.00713406	1.76769e-05
1.99995	22875.4	90.0144	0.00733789	2.55814e-05
1.99975	23375.2	90.0144	0.00735683	2.79072e-05
1.99955	23862.3	90.0144	0.00746527	2.47892e-05
1.9999	24275.4	90.0144	0.00749215	2.6365e-05
2.00025	24739.5	90.0144	0.00751468	1.27138e-05
1.99995	25176.6	90.0144	0.00756554	1.99788e-05
1.99985	25677.3	90.0144	0.00764199	2.17191e-05
2.00005	26141.1	90.0144	0.00765749	2.33229e-05
1.9999	26566.6	90.0144	0.00767108	2.26358e-05
1.99995	26954	90.0144	0.00772408	2.66797e-05
2.00025	27455	90.0144	0.00775921	2.39093e-05
2.0003	27855	90.0144	0.00786071	1.95519e-05
2.00005	28355.4	90.0144	0.00776441	2.54944e-05
2.00015	28730.4	90.0144	0.00776884	2.00684e-05
1.9998	29131.9	90.0144	0.00784497	2.32254e-05
1.99925	29520	90.0144	0.00785047	2.37712e-05
1.99975	29972.5	90.0144	0.00796915	2.1889e-05
2.00035	30470.4	90.0144	0.00797053	2.11143e-05
1.99995	30947.1	90.0144	0.00792409	2.16411e-05
2.0006	31375.8	90.0144	0.00800596	1.95768e-05
1.99945	31860.3	90.0144	0.00801329	2.13528e-05
1.9999	32248.3	90.0144	0.00803758	2.3978e-05
2	32662.6	90.0144	0.00804483	1.88909e-05
2.0001	33136.9	90.0144	0.00811043	2.25246e-05
1.99965	33573.3	90.0144	0.00809478	2.16414e-05
1.99995	34052.7	90.0144	0.00814655	2.31162e-05
2.00045	34451.3	90.0144	0.00810386	1.87117e-05
1.9999	34838.2	90.0144	0.00813731	2.28355e-05
1.99965	35224.9	90.0144	0.00818359	2.03748e-05
1.99995	35664.4	90.0144	0.00816038	1.84594e-05
2.00075	36039.5	90.0144	0.00815121	1.75375e-05
1.99995	36428.9	90.0144	0.00818558	1.38402e-05
2.0004	36877.7	90.0144	0.0081949	1.67934e-05
1.99985	37315.5	90.0144	0.00817886	1.23274e-05
2.0003	37765.4	90.0144	0.00824034	1.43498e-05
2.00025	38253.5	90.0144	0.00822201	1.63039e-05
1.99985	38691.2	90.0144	0.0082217	1.21088e-05
2.00035	39141.7	90.0144	0.00824392	1.81442e-05
1.99935	39518.5	90.0144	0.00825767	1.6087e-05
1.9995	39967.6	90.0144	0.00825446	1.66972e-05
1.9995	40480.7	90.0144	0.00828089	1.45784e-05
1.9999	40922	90.0144	0.00827004	1.19322e-05
2.00065	41369.3	90.0144	0.00824454	1.49974e-05
1.99955	41769.6	90.0144	0.00830968	1.14349e-05
2	42270.1	90.0144	0.00827463	1.21305e-05
1.9997	42720.9	90.0144	0.00824316	1.40461e-05
1.99965	43159.9	90.0144	0.00826897	1.32953e-05
2.0007	43546.4	90.0144	0.00827478	1.07597e-05
1.9995	43946.3	90.0144	0.00829944	1.17068e-05
1.99985	44384.6	90.0144	0.00832411	1.32059e-05
2.0004	44837.8	90.0144	0.00832656	1.5019e-05
2.00025	45248.1	90.0144	0.00831716	1.15429e-05
2.0002	45713.7	90.0144	0.00831625	1.25733e-05
1.99995	46165.1	90.0144	0.00831762	1.39103e-05
1.9999	46657	90.0144	0.0083445	1.63985e-05
1.99975	47046.7	90.0144	0.00830953	1.35489e-05
1.9998	47460.9	90.0144	0.00832885	1.6738e-05
2.0001	47889.9	90.0144	0.00833908	1.41243e-05
2.0002	48342.6	90.0144	0.00836115	1.32676e-05
2.00015	49025.5	90.0144	0.00837047	1.50299e-05
2	49464.9	90.0144	0.00831021	1.43452e-05
1.99955	49902.3	90.0144	0.00839598	1.69001e-05
2.00055	50000.3	90.0144	0.00837803	1.654e-05
1.99905	68.4184	100.016	6.28514e-05	2.5553e-05
2.00075	437.637	100.016	5.14725e-05	2.00941e-05
1.99995	836.625	100.016	8.23255e-05	2.9304e-05
1.9999	1276.38	100.016	0.000104396	2.32877e-05
2.0003	1773.9	100.016	1.60374e-05	2.41849e-05
2	2212.28	100.016	7.7667e-05	2.5617e-05
2.00015	2674.73	100.016	5.468e-05	2.76458e-05
1.9999	3162.35	100.016	1.88631e-05	2.2518e-05
2	3636.44	100.016	0.000104701	2.61037e-05
1.99985	4024.86	100.016	4.69668e-05	1.36615e-05
1.9999	4475.52	100.016	6.3386e-06	1.69684e-05
1.99995	4963.95	100.016	2.4438e-05	1.29514e-05
2.00005	5469.9	100.016	4.89523e-05	9.66266e-06
1.99995	5963.7	100.016	6.78918e-05	1.44911e-05
2	6351.42	100.016	7.44595e-05	1.32344e-05
2	6801.95	100.016	9.43917e-05	1.5405e-05
2.0002	7228.63	100.016	0.00020505	1.63375e-05
2	7640.63	100.016	0.000277524	1.4888e-05
2.0002	8057.8	100.016	0.000454394	1.76477e-05
2.00035	8541.46	100.016	0.000763382	1.38004e-05
2.00035	8930.39	100.016	0.00110177	1.67864e-05
2.00045	9332.99	100.016	0.00147506	1.38483e-05
2.00045	9780.25	100.016	0.00197383	1.34569e-05
1.9996	10255.9	100.016	0.00248977	1.67386e-05
2.0004	10644.4	100.016	0.00274904	1.84883e-05
2.00035	11043.6	100.016	0.00321696	1.16458e-05
1.99955	11443.8	100.016	0.00354114	1.34647e-05
2.00015	11833	100.016	0.00382218	1.27543e-05
2.0003	12282.9	100.016	0.0042377	1.5316e-05
2.0005	12733.1	100.016	0.00444733	1.53901e-05
1.99965	13183.1	100.016	0.00471951	1.60294e-05
1.9999	13647.4	100.016	0.00492693	1.97197e-05
2.00015	14109.2	100.016	0.00516222	1.75834e-05
2.00005	14547.1	100.016	0.00534382	1.27413e-05
2.0001	14997.5	100.016	0.00549282	1.83774e-05
2.00005	15423.5	100.016	0.00561944	1.7286e-05
2.0003	15836.6	100.016	0.00576988	1.5699e-05
1.9996	16222.4	100.016	0.00593163	1.94691e-05
1.9995	16648.5	100.016	0.00585664	1.77419e-05
1.9995	17043.3	100.016	0.00609873	1.73176e-05
1.9996	17487.5	100.016	0.00616631	2.42081e-05
1.9996	17962.9	100.016	0.0063092	2.58667e-05
1.99995	18439.2	100.016	0.00631394	2.04235e-05
2	18838.4	100.016	0.0063496	2.24605e-05
2.00065	19264.3	100.016	0.00649867	2.30768e-05
1.9997	19676.9	100.016	0.00653472	2.72917e-05
1.99995	20164.6	100.016	0.00666019	2.75727e-05
1.99995	20620.4	100.016	0.00667989	2.28198e-05
2.00025	21054	100.016	0.00672694	2.47604e-05
2.00015	21553.9	100.016	0.0067597	2.70983e-05
2.00025	21941.5	100.016	0.00682744	2.76668e-05
2.0002	22316.7	100.016	0.00697811	2.88889e-05
1.9999	22729.4	100.016	0.00699782	2.33754e-05
2	23157	100.016	0.00702187	2.15864e-05
1.9999	23680.7	100.016	0.00709152	1.96722e-05
2.00065	24167.9	100.016	0.00708022	2.36803e-05
1.99945	24560.5	100.016	0.00707732	2.29021e-05
2.0006	24944.3	100.016	0.0071866	2.56698e-05
1.9999	25457.4	100.016	0.00720287	2.87261e-05
2.00005	25931.7	100.016	0.00724395	2.42068e-05
1.99985	26369.7	100.016	0.00720989	2.75134e-05
2.00015	26883.3	100.016	0.00733743	2.53567e-05
1.99995	27333.9	100.016	0.00733407	2.41748e-05
2	27723	100.016	0.00740654	2.46309e-05
2	28160.1	100.016	0.00743564	2.38565e-05
1.9998	28561.8	100.016	0.00743808	2.74738e-05
2.0003	29048.1	100.016	0.00746802	2.66797e-05
1.99945	29461.6	100.016	0.00751926	1.88609e-05
2.00035	29824.1	100.016	0.00751392	1.87616e-05
2.0002	30250.1	100.016	0.00757486	2.1277e-05
2.00035	30724.6	100.016	0.00756165	1.81714e-05
1.9993	31125.1	100.016	0.00760029	1.75067e-05
1.9994	31577.2	100.016	0.00762305	1.62362e-05
2.00035	32076.9	100.016	0.00764252	1.35558e-05
2.0008	32514.8	100.016	0.00766238	2.1547e-05
2.00065	32956.3	100.016	0.00768399	1.92093e-05
1.9997	33354.3	100.016	0.0077308	1.86196e-05
2.00075	33754.3	100.016	0.00780419	1.94238e-05
2.00005	34267.2	100.016	0.00774302	1.7261e-05
1.9999	34704.6	100.016	0.00782909	1.37662e-05
1.9999	35142.3	100.016	0.00779457	1.35574e-05
1.99965	35542.2	100.016	0.00785368	1.63708e-05
2	35928	100.016	0.007874	1.45454e-05
2.00035	36369.6	100.016	0.00789125	1.73568e-05
1.99995	36844.5	100.016	0.0079315	1.18851e-05
2	37244.5	100.016	0.00793929	1.36228e-05
1.9997	37619.5	100.016	0.0079693	1.30449e-05
1.99995	38019.6	100.016	0.00802475	1.082e-05
2.0002	38458.4	100.016	0.00801039	1.18648e-05
2.00015	38961	100.016	0.00802047	1.18338e-05
1.9997	39359.8	100.016	0.00804208	1.45515e-05
2.0004	39824.9	100.016	0.00803689	1.78584e-05
2.0001	40261.3	100.016	0.00806996	1.85846e-05
2.00005	40673.9	100.016	0.00810173	1.06441e-05
2.00045	41161.5	100.016	0.00808638	1.02187e-05
2.0006	41578	100.016	0.00811372	1.33288e-05
1.99965	42074.1	100.016	0.0081312	1.10557e-05
2.0003	42524.5	100.016	0.00816076	1.29244e-05
2.00025	42951.3	100.016	0.00820414	1.14472e-05
2.0004	43354.1	100.016	0.00817664	1.02336e-05
1.9995	43788.5	100.016	0.00819352	1.52988e-05
1.99985	44252	100.016	0.00820849	1.06707e-05
1.99965	44728	100.016	0.00821895	1.58866e-05
2.0002	45169.7	100.016	0.00824163	1.29298e-05
2.00015	45653.8	100.016	0.00821338	1.22402e-05
2.00015	46081.3	100.016	0.00822453	1.31596e-05
2.0001	46559.2	100.016	0.00822025	1.66072e-05
1.9999	47064.4	100.016	0.00828402	1.55139e-05
1.99975	47453.1	100.016	0.00829295	1.12711e-05
2.00005	47969.3	100.016	0.008255	1.7269e-05
2.00015	48436.5	100.016	0.0082828	1.98599e-05
2.0001	48876.3	100.016	0.00833007	1.82066e-05
1.9997	49329.5	100.016	0.00828471	1.7635e-05
2.00025	49771.9	100.016	0.00835237	1.34838e-05
2.0001	50005.2	100.016	0.00830998	1.57667e-05
1.99945	50000.3	100.016	0.00831678	1.53113e-05
1.99895	88.9935	110.018	1.00807e-05	2.72076e-05
2.0007	504.811	110.018	3.1693e-05	2.35401e-05
2.0003	942.881	110.018	0.000122572	2.65159e-05
2.00005	1316.16	110.018	-3.38313e-05	2.40907e-05
2.0003	1790.79	110.018	1.87103e-05	2.83717e-05
1.9997	2218.75	110.018	1.54265e-05	2.4889e-05
2.00015	2644.22	110.018	4.04754e-05	1.35856e-05
2.00005	3057.02	110.018	2.32925e-05	1.57889e-05
2.00005	3454.64	110.018	3.77261e-05	1.85262e-05
1.9999	3941.66	110.018	4.60503e-05	1.52159e-05
2.0001	4330.72	110.018	1.04625e-05	1.60355e-05
2	4769.23	110.018	5.25417e-05	1.66576e-05
1.99985	5280.54	110.018	1.68011e-06	1.69002e-05
1.9999	5769.26	110.018	-5.17016e-05	2.26336e-05
2	6273.96	110.018	1.96268e-05	2.51961e-05
1.9998	6782.4	110.018	6.36151e-05	2.58894e-05
1.9999	7219.5	110.018	0.00013334	1.93461e-05
2.00035	7671.88	110.018	0.000141969	2.28674e-05
1.99975	8170.88	110.018	0.000203064	1.57874e-05
1.9998	8609.84	110.018	0.000356718	1.74623e-05
2.0002	9048.55	110.018	0.000618205	1.90138e-05
2.00045	9547.07	110.018	0.000923679	1.47194e-05
2.00005	9985.69	110.018	0.00127856	2.41282e-05
1.99975	10422.8	110.018	0.00157915	1.82187e-05
1.9995	10874	110.018	0.00202736	1.51103e-05
2.00035	11398.1	110.018	0.00243738	1.73579e-05
2.00045	11849.8	110.018	0.00269979	1.46627e-05
1.9997	12250	110.018	0.00308774	1.63261e-05
2.00025	12689.6	110.018	0.00338794	1.87576e-05
1.99995	13125.4	110.018	0.00373939	1.61081e-05
1.9997	13504.3	110.018	0.00392596	1.40607e-05
1.99985	13951.3	110.018	0.0041443	1.17708e-05
1.99955	14352.7	110.018	0.00434798	1.47719e-05
2.00015	14741.9	110.018	0.00452255	1.5398e-05
2.0003	15177.6	110.018	0.00462878	1.53133e-05
1.99985	15654.5	110.018	0.0048446	1.72029e-05
1.99995	16040.8	110.018	0.00502552	2.12776e-05
2.00045	16469.6	110.018	0.00514725	2.1571e-05
2.0006	16866.7	110.018	0.00532878	2.10179e-05
2.0001	17342.8	110.018	0.00547861	1.85299e-05
1.9998	17742.3	110.018	0.00556247	2.82222e-05
1.99975	18193.8	110.018	0.00573796	2.06121e-05
2.00055	18630.5	110.018	0.00585435	2.1427e-05
2.00015	19070.8	110.018	0.00593522	2.19055e-05
1.9997	19494	110.018	0.0060161	2.36053e-05
1.99995	19957.1	110.018	0.00618396	2.60651e-05
2.00005	20323.1	110.018	0.00619442	2.37045e-05
2.00005	20722.4	110.018	0.00630867	3.16851e-05
1.99975	21158.6	110.018	0.00634486	2.85172e-05
2.0002	21647.2	110.018	0.00643651	2.43216e-05
1.99975	22096.5	110.018	0.00651417	2.66385e-05
2.00045	22547.5	110.018	0.00662231	2.44265e-05
1.99935	23001.8	110.018	0.00673068	2.32793e-05
1.99945	23435.6	110.018	0.0067907	2.58166e-05
2.00045	23822.1	110.018	0.0068686	2.0536e-05
2.0005	24251.1	110.018	0.00694634	2.09561e-05
2.00025	24648.5	110.018	0.00701454	1.71315e-05
1.99965	25048.6	110.018	0.00707426	1.82167e-05
1.9998	25499.3	110.018	0.00701011	2.24185e-05
1.99975	25924.4	110.018	0.00712757	2.33146e-05
1.99975	26324.7	110.018	0.00717026	2.64135e-05
1.99995	26750.9	110.018	0.00725694	2.37019e-05
2.00005	27215.7	110.018	0.00726977	2.34465e-05
1.99995	27651.8	110.018	0.00729672	2.2291e-05
1.99945	28052.4	110.018	0.00736133	1.93294e-05
2.00005	28502.3	110.018	0.00736813	2.43468e-05
2.00005	28953	110.018	0.00748131	2.02685e-05
1.99985	29404.5	110.018	0.00746244	2.08679e-05
1.99985	29841.6	110.018	0.007576	2.68243e-05
2.00015	30219.6	110.018	0.00757623	2.18114e-05
1.99955	30654.8	110.018	0.00757914	1.78857e-05
1.9995	31080.8	110.018	0.00766215	1.74329e-05
2.00045	31544.5	110.018	0.00774012	2.37653e-05
2.00055	31969.3	110.018	0.00776303	2.18478e-05
1.9994	32481.5	110.018	0.00775356	2.19634e-05
1.9998	32909.2	110.018	0.00779618	1.81026e-05
2.0003	33332.9	110.018	0.00784368	1.84975e-05
2.0003	33761.3	110.018	0.00788049	1.79393e-05
1.9997	34145.9	110.018	0.00791294	1.05994e-05
1.99995	34596.2	110.018	0.00793142	1.6943e-05
1.99985	35023.1	110.018	0.00792829	1.83052e-05
2.00025	35460.4	110.018	0.0080094	1.84565e-05
2.00025	35847.8	110.018	0.00799733	1.84201e-05
2.00035	36248.6	110.018	0.00802284	2.02979e-05
2	36674.2	110.018	0.00801337	1.59037e-05
2.00005	37163.2	110.018	0.00810722	1.72666e-05
1.99985	37612.2	110.018	0.0080737	1.69923e-05
1.99975	38062.9	110.018	0.00810386	1.84799e-05
1.99985	38565.6	110.018	0.00809546	1.66807e-05
2	39013.5	110.018	0.00813227	1.58704e-05
1.99975	39463.5	110.018	0.00816465	1.53535e-05
2.00015	39965.6	110.018	0.00814587	1.18956e-05
2.00005	40465.3	110.018	0.00816488	1.36091e-05
2.00035	40953	110.018	0.00818123	1.29994e-05
1.9995	41354.6	110.018	0.00824858	1.15318e-05
1.99955	41854	110.018	0.00821261	1.37013e-05
1.9997	42267.3	110.018	0.00824675	1.22432e-05
2	42754.9	110.018	0.00823713	1.19064e-05
2.00065	43255.6	110.018	0.00824034	1.49035e-05
1.9999	43781.6	110.018	0.00825737	1.35057e-05
2.0002	44207.2	110.018	0.00828104	1.51797e-05
1.99985	44669.9	110.018	0.00830571	1.28042e-05
1.99985	45122.4	110.018	0.00831869	1.12094e-05
1.99985	45558	110.018	0.00831709	1.18774e-05
2.00025	46061.9	110.018	0.00830449	1.13693e-05
1.99965	46463	110.018	0.00827936	1.44785e-05
2.0002	46968.9	110.018	0.00832495	9.73393e-06
2.00025	47407.9	110.018	0.0083455	1.20804e-05
1.9999	47849.1	110.018	0.00831739	1.52244e-05
1.9999	48251.9	110.018	0.00835894	1.30948e-05
1.99995	48680.1	110.018	0.00834687	1.31551e-05
2.0003	49107.8	110.018	0.00837413	2.8008e-05
2.00015	49576.9	110.018	0.00832556	1.6865e-05
2.0005	49996.1	110.018	0.00832572	2.01291e-05
1.9996	50000.4	110.018	0.00842133	1.59238e-05
2.00075	130.741	120.019	3.97881e-05	2.24972e-05
2.0005	515.102	120.019	4.94869e-05	1.96659e-05
1.99965	963.595	120.019	-6.64408e-06	2.31518e-05
2.00035	1474.88	120.019	3.53587e-05	2.42903e-05
2.0002	1965.58	120.019	4.46757e-05	2.85354e-05
1.9999	2451.27	120.019	4.84941e-05	1.46072e-05
2	2867.61	120.019	8.56857e-05	1.38891e-05
2	3351.34	120.019	-6.87317e-07	2.01277e-05
1.9999	3740.66	120.019	2.9402e-05	1.70081e-05
1.99995	4176.97	120.019	-1.13026e-05	2.04724e-05
2	4678.97	120.019	-2.82564e-06	1.74658e-05
1.9999	5116.58	120.019	4.51339e-05	1.88819e-05
2.00015	5564.99	120.019	4.40647e-05	1.47473e-05
2.00005	6015.65	120.019	1.79466e-05	1.52191e-05
2.0001	6455.94	120.019	-7.15575e-05	1.67746e-05
2.0002	6854.52	120.019	0.000122954	1.0783e-05
1.99975	7241.84	120.019	4.71959e-05	1.07685e-05
2	7693.4	120.019	5.67419e-05	1.83027e-05
2.00015	8130.59	120.019	5.29999e-05	8.90396e-06
1.99985	8582.69	120.019	0.000135173	1.2871e-05
1.99975	9007.43	120.019	0.000229488	1.07341e-05
1.99985	9469.18	120.019	0.000320596	1.74964e-05
2.00045	9948.54	120.019	0.000483872	1.44601e-05
1.9997	10457.5	120.019	0.00069274	1.63104e-05
2.0006	10946.6	120.019	0.000964613	1.45524e-05
1.99955	11346	120.019	0.0012274	2.12694e-05
1.99965	11783.5	120.019	0.00150569	1.95718e-05
1.99995	12220.4	120.019	0.00178397	1.68079e-05
2.00015	12663.1	120.019	0.00210846	1.85479e-05
2.0003	13061.1	120.019	0.00234818	1.58208e-05
2.00035	13435.5	120.019	0.00258966	1.31384e-05
1.99985	13824.1	120.019	0.00278188	1.60708e-05
2	14286.2	120.019	0.00308782	2.08313e-05
2.00035	14712.3	120.019	0.00329668	2.2012e-05
2.0003	15162.6	120.019	0.00348554	2.00872e-05
2.0002	15613.5	120.019	0.00369151	2.24969e-05
2.00045	16064.1	120.019	0.00400455	1.95842e-05
2.0003	16550.2	120.019	0.00419959	1.56041e-05
2.0003	16952	120.019	0.00438211	1.56905e-05
2.0008	17405.2	120.019	0.00459014	1.38539e-05
2.00015	17826.8	120.019	0.00481757	1.8918e-05
1.99945	18227.7	120.019	0.00495052	1.83457e-05
2.0003	18652.7	120.019	0.00506195	2.4618e-05
2.00025	19153.5	120.019	0.00529686	2.04307e-05
2.00005	19553.6	120.019	0.00541172	2.32914e-05
1.9998	19991.4	120.019	0.00565625	1.7576e-05
2.00065	20442.2	120.019	0.00572032	2.40289e-05
2.00015	20907.2	120.019	0.00581235	2.20524e-05
2.0003	21343.4	120.019	0.00586855	2.15275e-05
1.9999	21781	120.019	0.00601762	2.32571e-05
2.0001	22231.3	120.019	0.00621	2.70478e-05
2.0001	22656.7	120.019	0.00636487	2.19242e-05
1.99925	23044.1	120.019	0.00641566	2.74062e-05
2.0003	23444.5	120.019	0.00649241	2.59729e-05
2.0004	23882.4	120.019	0.00651837	2.50959e-05
2.0003	24347.2	120.019	0.00668784	2.42814e-05
2.00045	24772	120.019	0.00678643	2.76082e-05
2.0007	25223.7	120.019	0.0067846	2.64535e-05
1.9997	25659.3	120.019	0.00692298	2.77806e-05
1.9998	26171.9	120.019	0.00695902	2.79944e-05
2.00005	26672.4	120.019	0.00714338	2.37935e-05
1.99995	27172.8	120.019	0.00715307	2.15287e-05
2.0006	27600.7	120.019	0.0072509	2.02683e-05
2.00005	28036.3	120.019	0.00724808	1.79262e-05
1.99995	28449.7	120.019	0.00726465	2.50861e-05
2.0004	28888.2	120.019	0.00738462	2.10023e-05
1.9998	29350.4	120.019	0.00744396	2.28884e-05
1.9995	29850.7	120.019	0.00750429	2.5459e-05
2.0004	30266.3	120.019	0.00755256	2.08162e-05
1.99985	30689.8	120.019	0.0075563	2.63534e-05
2.00045	31164.9	120.019	0.00768766	2.24704e-05
2.0007	31590.6	120.019	0.00769407	2.74533e-05
2.00045	32028.8	120.019	0.00766054	2.10016e-05
2.0005	32454	120.019	0.00771981	2.26253e-05
1.99975	32904.7	120.019	0.00777158	2.43234e-05
2	33330.7	120.019	0.00779892	1.98478e-05
1.99965	33755.2	120.019	0.00784826	2.01374e-05
2	34243.9	120.019	0.00789866	2.07887e-05
2.00005	34630.9	120.019	0.00790424	2.44294e-05
2.0004	35056	120.019	0.00792486	1.76182e-05
1.9998	35469.9	120.019	0.00799703	2.1931e-05
2.00005	35959.4	120.019	0.00800161	2.02528e-05
1.99985	36357.3	120.019	0.00804117	2.45441e-05
1.9999	36748	120.019	0.00802811	1.56866e-05
2.0001	37122.7	120.019	0.00804651	1.90496e-05
2.00005	37583.7	120.019	0.00809035	2.37629e-05
2.0002	38021.8	120.019	0.00812754	1.92821e-05
1.9999	38436.2	120.019	0.0081196	1.41122e-05
1.99995	38872.8	120.019	0.00812601	1.55785e-05
2.0002	39336	120.019	0.00813594	1.51284e-05
2.0004	39751.1	120.019	0.00814877	1.5175e-05
2	40275.7	120.019	0.00818115	2.09374e-05
2.0006	40726.2	120.019	0.00821552	1.21064e-05
2.00025	41162.7	120.019	0.00822491	1.37836e-05
2.00015	41577	120.019	0.00826141	1.62527e-05
2.00065	42031.1	120.019	0.00826684	1.28987e-05
2.00045	42464.2	120.019	0.0082372	1.35769e-05
2.0002	42914.9	120.019	0.00829876	1.37695e-05
2.0005	43353.3	120.019	0.00831716	1.29134e-05
2.0004	43777.9	120.019	0.00829555	1.23499e-05
2.00065	44253.5	120.019	0.0083067	1.00032e-05
1.99985	44630	120.019	0.00829868	1.6151e-05
2.00025	45079.1	120.019	0.00831197	1.17585e-05
2.0001	45554.8	120.019	0.00833037	1.41315e-05
2.0001	45957	120.019	0.00834534	1.10692e-05
2.0001	46359.9	120.019	0.00834404	1.28318e-05
1.99985	46841.9	120.019	0.00839002	1.33106e-05
2.00085	47229.9	120.019	0.00835626	1.30148e-05
2.00005	47620.2	120.019	0.00837413	1.14185e-05
1.9998	48063.3	120.019	0.00837009	1.58125e-05
2.00035	48576.3	120.019	0.00836291	1.4141e-05
1.99995	48994.3	120.019	0.00836566	1.61205e-05
2	49446.2	120.019	0.00835596	1.48015e-05
2.00005	49848	120.019	0.00838819	1.24855e-05
1.9997	50000.6	120.019	0.00832449	2.49046e-05
1.99915	81.6333	130.021	3.6046e-05	2.88926e-05
2.00035	557.093	130.021	4.94106e-05	2.56012e-05
1.99985	1043.91	130.021	7.69797e-05	2.68566e-05
2.0004	1505.91	130.021	4.86469e-05	2.92302e-05
2	1945.44	130.021	7.33903e-05	3.10337e-05
1.9995	2357.03	130.021	3.44423e-05	2.39873e-05
1.9999	2743.08	130.021	-3.85662e-05	2.06989e-05
2.00015	3179.97	130.021	4.42175e-05	2.92317e-05
1.9999	3630.03	130.021	3.46714e-05	2.20813e-05
2.0001	4056.73	130.021	4.32247e-05	1.22026e-05
1.9998	4518.93	130.021	4.90287e-05	1.70356e-05
2	4930.95	130.021	-1.22954e-05	1.7023e-05
1.99995	5482.53	130.021	5.7582e-05	1.29037e-05
2.00015	5933.45	130.021	9.00387e-05	2.14414e-05
1.99985	6321.36	130.021	-8.40056e-06	1.68296e-05
2.00015	6771.29	130.021	3.85662e-05	1.8247e-05
2.00005	7261.84	130.021	0.000160832	1.6479e-05
2.00005	7748.92	130.021	0.000155487	1.35189e-05
1.9998	8209.84	130.021	-2.74927e-05	1.71275e-05
2.0005	8647.98	130.021	7.14047e-05	1.42953e-05
2.00015	9073.68	130.021	8.56093e-05	1.22864e-05
2.00065	9562.82	130.021	6.38442e-05	1.67471e-05
2.00015	10065.9	130.021	0.000154265	2.50046e-05
2.0004	10549.9	130.021	0.000228877	2.79467e-05
2.0004	10967.7	130.021	0.000330066	2.70499e-05
2	11463.7	130.021	0.000436829	2.03922e-05
2.00065	11913.6	130.021	0.000530381	2.66985e-05
2	12365.4	130.021	0.000637984	2.06127e-05
2.0001	12739.1	130.021	0.000806072	1.31399e-05
2.00095	13164.3	130.021	0.00123404	1.51093e-05
1.99995	13614.9	130.021	0.00148766	1.75717e-05
2.0002	14065	130.021	0.00170638	1.87943e-05
2.0003	14553.3	130.021	0.00201369	1.80353e-05
2.0004	14953.5	130.021	0.00221767	1.46953e-05
2.00025	15403.9	130.021	0.00242623	1.6084e-05
2.00015	15842	130.021	0.00269375	2.12064e-05
1.99995	16242.2	130.021	0.00288406	1.6989e-05
1.99945	16630.9	130.021	0.00313035	2.62556e-05
1.99945	17056	130.021	0.00326713	2.35448e-05
1.9997	17518.9	130.021	0.00356917	1.68406e-05
1.9999	17944.1	130.021	0.00368777	2.85021e-05
2.0009	18345.1	130.021	0.00383172	2.6195e-05
2.0001	18720	130.021	0.00399294	2.42725e-05
1.9997	19132.9	130.021	0.00418768	2.35014e-05
2.0003	19582.4	130.021	0.00435905	2.88546e-05
2.00005	20083.8	130.021	0.0045195	2.43863e-05
2.0001	20522.4	130.021	0.00467682	2.71439e-05
2.00005	20973.4	130.021	0.00484934	2.63638e-05
1.99975	21427.7	130.021	0.00502949	2.70841e-05
1.99995	21873.6	130.021	0.00511961	2.54357e-05
2.00005	22326.5	130.021	0.00528395	2.80479e-05
2.00035	22774.3	130.021	0.00544142	2.73416e-05
1.9997	23273.6	130.021	0.0055966	2.99487e-05
2.00045	23674.5	130.021	0.00569894	2.87441e-05
1.9994	24162.3	130.021	0.0058196	3.11189e-05
1.9998	24576.6	130.021	0.00594255	2.7458e-05
2.00005	25075.2	130.021	0.00608292	2.53225e-05
1.9999	25526.9	130.021	0.00622344	2.89914e-05
1.99975	25926.5	130.021	0.00630668	2.97479e-05
2	26363.7	130.021	0.00637114	2.31385e-05
1.9997	26752.4	130.021	0.00649462	2.49986e-05
2.0001	27181.8	130.021	0.00652884	2.08656e-05
2.00015	27665.2	130.021	0.00663888	2.2663e-05
2.00025	28155.5	130.021	0.00674786	2.82534e-05
1.99965	28554	130.021	0.00682713	2.37066e-05
2.0003	29005.4	130.021	0.00685821	2.16515e-05
2.0001	29444	130.021	0.00687074	2.91187e-05
1.99985	29843.5	130.021	0.00700797	2.53635e-05
1.9998	30280.9	130.021	0.00710405	2.39337e-05
1.9998	30781.7	130.021	0.00711176	2.67627e-05
2.00075	31207.9	130.021	0.00722181	2.44652e-05
2.00065	31644.9	130.021	0.00727618	1.88852e-05
2.00005	32084.1	130.021	0.00732826	2.54042e-05
1.99935	32570.3	130.021	0.00745305	2.23871e-05
2.00015	32935.6	130.021	0.00744824	2.64287e-05
2.00015	33409.1	130.021	0.00753591	2.7293e-05
1.99975	33835.2	130.021	0.00753209	2.35667e-05
2	34210.8	130.021	0.00759166	1.81449e-05
1.9999	34610.9	130.021	0.00763649	1.65231e-05
1.99965	35062.4	130.021	0.00770064	1.37841e-05
2.00025	35461.3	130.021	0.00769659	1.51708e-05
2.00035	35951	130.021	0.00778098	1.87156e-05
2	36338	130.021	0.00780962	1.6926e-05
2	36723.6	130.021	0.00784452	1.82663e-05
2.0001	37164.5	130.021	0.00785994	1.87865e-05
2.00015	37617.9	130.021	0.0078992	1.70064e-05
2	38064.6	130.021	0.0079341	1.60021e-05
2.0005	38567.8	130.021	0.00798885	1.45761e-05
2.00025	39064.9	130.021	0.00802879	1.17786e-05
1.99965	39530	130.021	0.00806117	1.24473e-05
2.00025	39916.3	130.021	0.00808157	1.02147e-05
1.9998	40366.5	130.021	0.00812899	9.22756e-06
2.00045	40854.4	130.021	0.00808706	1.27839e-05
1.9994	41229.5	130.021	0.00813372	1.22629e-05
1.9999	41630.7	130.021	0.00818436	1.13847e-05
1.99995	42031.5	130.021	0.0081897	1.35028e-05
2.0004	42406.9	130.021	0.00820307	1.4347e-05
1.9997	42858.3	130.021	0.00823316	1.22354e-05
2.0003	43361.5	130.021	0.00823774	1.40215e-05
1.9996	43758.9	130.021	0.00827272	1.16333e-05
1.9997	44257.4	130.021	0.00826584	1.68081e-05
2.00015	44758.6	130.021	0.00833435	1.59185e-05
1.99975	45146.3	130.021	0.00826042	1.87442e-05
1.99985	45522.3	130.021	0.00826118	1.29063e-05
1.9998	45998.6	130.021	0.00833381	1.55075e-05
1.9999	46429	130.021	0.00830548	1.62367e-05
1.99985	46830.7	130.021	0.00835611	1.27561e-05
1.9999	47225.7	130.021	0.00836344	1.44355e-05
1.9999	47626.3	130.021	0.00836008	1.78202e-05
2.00005	48053.4	130.021	0.00837337	1.36402e-05
2.00015	48455	130.021	0.00835825	1.55564e-05
2.00005	48884	130.021	0.00841568	2.0094e-05
2	49310.8	130.021	0.00841048	1.31544e-05
2	49778.1	130.021	0.00841285	1.64331e-05
1.99995	50000.4	130.021	0.008392	1.40594e-05
1.99925	83.2347	140.022	5.43745e-05	2.92384e-05
2.00035	505.777	140.022	4.69668e-05	2.37154e-05
2.00005	955.271	140.022	2.27579e-05	2.81947e-05
2.00035	1442.7	140.022	-9.31698e-06	2.69443e-05
2.0002	1906.66	140.022	3.36022e-06	2.30042e-05
1.9994	2357.5	140.022	3.58169e-05	2.57186e-05
2.00005	2743.53	140.022	2.16887e-05	1.22454e-05
2.0001	3144.57	140.022	3.05475e-05	1.3107e-05
1.99985	3531.65	140.022	2.83328e-05	1.53475e-05
1.99985	3968.84	140.022	4.29956e-05	1.39703e-05
2	4406.14	140.022	2.64236e-05	1.13876e-05
2.0001	4869.75	140.022	2.26815e-05	1.22624e-05
1.99985	5370.58	140.022	1.13789e-05	1.1731e-05
1.9996	5872.27	140.022	-0.000107527	1.96664e-05
2.0001	6383.31	140.022	-0.000139067	1.55831e-05
1.99985	6859.35	140.022	0.000137158	1.84888e-05
2.00005	7246.04	140.022	3.86426e-05	1.95519e-05
2.00005	7660.04	140.022	6.87319e-07	2.26939e-05
2.00035	8111.46	140.022	-2.54308e-05	1.77127e-05
1.9999	8562.68	140.022	-2.18415e-05	1.44989e-05
1.9999	8961.07	140.022	8.69076e-05	2.38814e-05
2	9414.15	140.022	1.70302e-05	1.56844e-05
1.99975	9837.37	140.022	3.05475e-05	1.44429e-05
2.00025	10286.2	140.022	2.92492e-05	1.46052e-05
1.9999	10787.3	140.022	0.000214596	1.23146e-05
2.0003	11225	140.022	8.32419e-05	1.03871e-05
1.99985	11675.5	140.022	0.000145711	1.34374e-05
2.00015	12114.3	140.022	9.43153e-05	1.31773e-05
2.0006	12564.1	140.022	0.000301198	2.35672e-05
2.0001	13014.5	140.022	0.000263014	2.13676e-05
2.0003	13440	140.022	0.000284855	2.01443e-05
1.9998	13857.9	140.022	0.000392841	1.81541e-05
2.00035	14242.4	140.022	0.000445153	1.75973e-05
2	14769.9	140.022	0.000701981	2.17411e-05
1.9999	15241.7	140.022	0.000913522	1.75788e-05
1.99985	15654	140.022	0.000991419	2.06558e-05
1.99935	16080.8	140.022	0.00125894	2.38432e-05
1.99925	16572.1	140.022	0.00152065	1.89671e-05
1.9994	17030.1	140.022	0.00179787	1.49406e-05
1.9997	17469.2	140.022	0.00182468	1.59611e-05
2.00055	17919.2	140.022	0.00206959	1.21015e-05
2.00065	18369.6	140.022	0.00226937	1.83372e-05
1.9996	18783.3	140.022	0.00263755	2.10311e-05
1.99965	19245.6	140.022	0.00277745	2.08739e-05
2.00025	19633.8	140.022	0.00299304	2.00142e-05
1.99975	20021.8	140.022	0.003158	1.86883e-05
2.00005	20483.5	140.022	0.00336595	1.53411e-05
2.0001	20972	140.022	0.00357887	1.82105e-05
1.9996	21437.3	140.022	0.0037203	2.7221e-05
2.00025	21823	140.022	0.00378773	2.70889e-05
1.99995	22273.3	140.022	0.00396965	2.55572e-05
2.0003	22760.9	140.022	0.00418569	2.817e-05
2.00035	23211.5	140.022	0.00422991	2.3183e-05
2.00015	23637.2	140.022	0.00440067	2.5373e-05
1.9997	24036.4	140.022	0.00454852	2.86195e-05
2.0002	24427.5	140.022	0.0046268	2.75287e-05
1.99955	24825	140.022	0.00484101	2.62849e-05
1.99975	25267.5	140.022	0.00485422	2.63949e-05
2.00025	25664.9	140.022	0.00500436	2.65312e-05
2.00035	26152.2	140.022	0.00514412	3.01862e-05
2.00005	26529.6	140.022	0.00525149	2.67241e-05
1.9998	26952.1	140.022	0.00533649	2.08763e-05
1.99985	27378.7	140.022	0.00545677	2.69855e-05
1.99995	27866.1	140.022	0.0055449	2.22559e-05
1.9999	28366.6	140.022	0.00576286	2.05309e-05
1.99985	28817.5	140.022	0.00588795	2.47007e-05
2.0003	29256.7	140.022	0.00599448	2.58621e-05
2.0001	29692.4	140.022	0.00608987	2.69478e-05
2.0001	30130.6	140.022	0.00614822	2.64464e-05
2.00025	30519.7	140.022	0.00626468	2.2981e-05
1.99965	30994.8	140.022	0.00637091	2.25031e-05
2.0004	31445.5	140.022	0.00652532	1.73418e-05
2.0004	31895.3	140.022	0.00657114	2.28537e-05
2.00015	32333.3	140.022	0.00673457	2.36635e-05
2.0002	32750.3	140.022	0.00674099	2.32235e-05
2.00035	33160.6	140.022	0.00685921	2.02284e-05
1.9996	33664.1	140.022	0.00694879	2.01398e-05
1.99995	34049.7	140.022	0.00705677	2.19916e-05
1.9999	34485.4	140.022	0.00708541	2.26794e-05
2.0004	34924.9	140.022	0.0071934	2.55597e-05
2.00025	35336.3	140.022	0.00724647	2.07928e-05
2.00015	35752.1	140.022	0.00733361	2.41654e-05
1.9998	36162.7	140.022	0.00741036	1.72388e-05
1.9999	36549.7	140.022	0.00748108	2.11115e-05
2	37000	140.022	0.00754294	1.81917e-05
2.00015	37412.8	140.022	0.00759922	1.87385e-05
1.9999	37826.1	140.022	0.00763618	1.70681e-05
1.99935	38276.7	140.022	0.00767513	1.66693e-05
2.0002	38718.3	140.022	0.00773997	1.97519e-05
2.0002	39177.6	140.022	0.00782458	1.86084e-05
2.0001	39630	140.022	0.00782374	1.54413e-05
1.99995	40067	140.022	0.00787216	1.93987e-05
2.00015	40554.6	140.022	0.00791447	1.64011e-05
2.00005	40991.9	140.022	0.00794975	1.52774e-05
2.0002	41467.2	140.022	0.00797839	1.2798e-05
2.0006	41971	140.022	0.00804567	1.31989e-05
2.0006	42419.3	140.022	0.00806583	1.38841e-05
2.00005	42871.3	140.022	0.00808676	1.11976e-05
2.0002	43358	140.022	0.00814793	1.42214e-05
2.0003	43794.5	140.022	0.00819215	1.49548e-05
2	44258.1	140.022	0.00823354	1.36026e-05
2.00065	44670.8	140.022	0.00820994	1.49802e-05
2.00005	45134.5	140.022	0.008202	1.34466e-05
1.99955	45533.7	140.022	0.00828868	1.581e-05
2.00035	45998.7	140.022	0.00829135	1.84393e-05
1.99975	46454.6	140.022	0.00827195	1.50989e-05
2.0005	46842.5	140.022	0.00829303	1.56045e-05
1.9999	47220.6	140.022	0.00835435	1.69291e-05
2	47686.1	140.022	0.00831907	1.50244e-05
2.0003	48140	140.022	0.0083416	1.56711e-05
2.00005	48620.5	140.022	0.00840018	1.92925e-05
2	49021.3	140.022	0.00840491	1.51151e-05
2.0001	49462.5	140.022	0.0084266	1.30324e-05
1.9997	49911.4	140.022	0.00842889	1.21014e-05
2.0002	50000.3	140.022	0.00839055	1.63339e-05
1.9995	84.3276	150.024	9.72937e-05	2.6311e-05
2.00045	560.975	150.024	3.32968e-05	2.67325e-05
2.00015	1061.44	150.024	5.37636e-05	2.5539e-05
2.0005	1562.3	150.024	2.84092e-05	3.18086e-05
1.99965	1997.3	150.024	1.31354e-05	2.36921e-05
1.9999	2474.38	150.024	5.72765e-06	2.15295e-05
2.0002	2922.95	150.024	4.34538e-05	2.58351e-05
1.99995	3322.63	150.024	7.93471e-05	2.91517e-05
2.00005	3747.84	150.024	2.93256e-05	2.30429e-05
1.99995	4275.53	150.024	0.000221546	1.37319e-05
1.99995	4762.08	150.024	0.000202072	1.3204e-05
2.0001	5211.54	150.024	2.74927e-05	1.15389e-05
2.0002	5637.45	150.024	4.52103e-05	2.06831e-05
2	6075.47	150.024	-3.65806e-05	2.12406e-05
2.0003	6539.36	150.024	8.73658e-05	1.83892e-05
2.0003	6975.6	150.024	9.15661e-05	1.40949e-05
1.9997	7427.01	150.024	3.07002e-05	1.59787e-05
2	7817.81	150.024	-2.2987e-05	1.79923e-05
2.0002	8214.35	150.024	8.73658e-05	1.72195e-05
2.00045	8677.81	150.024	5.09379e-05	1.92771e-05
2.0004	9130.84	150.024	3.28385e-05	9.85408e-06
1.9996	9503.71	150.024	0.000203523	1.42786e-05
1.9997	9956.32	150.024	-2.49726e-05	1.42891e-05
2.0006	10481.8	150.024	7.89652e-05	1.12294e-05
1.9997	10930.5	150.024	-2.14596e-05	1.43386e-05
2	11354.6	150.024	9.54609e-06	1.3632e-05
1.99985	11856.2	150.024	1.9474e-05	1.77427e-05
1.9997	12243.6	150.024	9.7141e-05	2.23233e-05
2.00035	12633.4	150.024	0.000131278	2.32077e-05
1.99985	13020	150.024	0.000117608	1.9263e-05
1.99985	13469.1	150.024	0.000101494	2.11603e-05
2.00045	13871.3	150.024	0.000187256	1.47377e-05
2.0003	14357.8	150.024	0.000151439	1.78118e-05
1.9999	14757.5	150.024	8.22491e-05	1.64746e-05
2.0005	15258.8	150.024	0.000131354	1.87115e-05
1.9996	15658.7	150.024	0.000325102	1.8045e-05
2.00035	16035.7	150.024	0.000297838	2.06048e-05
2.00005	16446.7	150.024	0.0003306	1.94985e-05
1.9996	16935.8	150.024	0.000361682	1.49642e-05
2.00055	17323.2	150.024	0.000465696	2.64293e-05
2.00015	17726.1	150.024	0.000502277	2.33398e-05
1.9994	18161.9	150.024	0.000571162	2.75869e-05
2.00015	18566.5	150.024	0.000862279	1.98914e-05
2	18949.1	150.024	0.000928796	1.95137e-05
1.99965	19376.3	150.024	0.00101502	2.36012e-05
2	19849.8	150.024	0.00129903	2.67982e-05
2	20239.4	150.024	0.00145169	2.39545e-05
2.00025	20638.6	150.024	0.00166766	2.71404e-05
2	21088.2	150.024	0.00185545	3.01694e-05
1.9999	21552.4	150.024	0.00208991	2.71936e-05
1.99985	22051.9	150.024	0.00230809	2.19296e-05
2.0003	22439.3	150.024	0.00250023	2.18549e-05
2.0003	22890.7	150.024	0.00271873	2.07123e-05
2.0006	23329.1	150.024	0.0028804	2.23344e-05
2.0001	23830.3	150.024	0.00314616	2.67869e-05
2.00055	24228.7	150.024	0.00338184	2.51805e-05
1.99955	24620.1	150.024	0.00354756	2.65003e-05
2.00005	25018.6	150.024	0.00368609	3.00429e-05
2.00025	25455	150.024	0.00387418	2.81181e-05
1.9999	25955.9	150.024	0.00406633	2.12964e-05
1.99985	26356.2	150.024	0.00421425	2.14743e-05
1.99995	26856.9	150.024	0.004345	2.26748e-05
2	27371.3	150.024	0.00452255	2.2725e-05
2.0002	27820	150.024	0.00467231	2.2353e-05
2	28260.4	150.024	0.0048	2.86156e-05
1.99975	28708.8	150.024	0.00494449	2.18224e-05
1.99965	29171.6	150.024	0.00509494	2.28112e-05
2	29622.2	150.024	0.00520804	2.09629e-05
2.00045	30062.3	150.024	0.00537697	2.5221e-05
1.9998	30499.4	150.024	0.00551092	2.07873e-05
2.0004	30961.6	150.024	0.00557873	1.94265e-05
1.99975	31474.4	150.024	0.00570787	1.74969e-05
1.99995	31925.6	150.024	0.00584327	2.4016e-05
2.0008	32362.1	150.024	0.00597073	2.24648e-05
1.99975	32876.1	150.024	0.00607307	2.19456e-05
2.00025	33340.6	150.024	0.0061825	2.19228e-05
1.9999	33739.4	150.024	0.0062798	2.01421e-05
2.0002	34126.2	150.024	0.00637358	2.3614e-05
1.99985	34540	150.024	0.00645995	2.49952e-05
2	34966.1	150.024	0.00657955	1.65385e-05
2.00005	35453.1	150.024	0.00670678	1.95003e-05
1.9998	35954.2	150.024	0.00684531	1.44566e-05
2.0001	36354.4	150.024	0.00690068	1.35961e-05
2.00005	36856.1	150.024	0.00694986	1.8009e-05
2	37369.6	150.024	0.0071168	1.79931e-05
2.0001	37780.3	150.024	0.00712192	1.78926e-05
1.9999	38268.2	150.024	0.00728428	2.04522e-05
1.99995	38721.7	150.024	0.00732788	1.52696e-05
2.0003	39157	150.024	0.00740998	1.57024e-05
2.0001	39583	150.024	0.00750391	1.76388e-05
2.00025	40021.2	150.024	0.00753606	1.99863e-05
2.00045	40471.2	150.024	0.00762511	1.71193e-05
1.99965	40972.2	150.024	0.00768277	1.33058e-05
2	41359.4	150.024	0.00771095	2.13281e-05
1.99975	41761.3	150.024	0.00778945	1.33331e-05
1.9998	42210.3	150.024	0.00786689	9.17301e-06
1.99985	42660.8	150.024	0.00789377	1.49341e-05
2.0002	43111.5	150.024	0.00792913	1.34576e-05
2.0007	43548.8	150.024	0.00799565	1.48075e-05
1.99965	43938.6	150.024	0.00809279	1.25857e-05
1.9998	44343.4	150.024	0.00805148	1.10733e-05
1.99985	44738.2	150.024	0.00808179	1.21368e-05
1.9998	45139	150.024	0.00813777	1.28693e-05
2.00035	45539.4	150.024	0.00813472	1.21033e-05
2	45991.7	150.024	0.00817382	1.32352e-05
1.9999	46432.1	150.024	0.00821254	1.22106e-05
2	46873.2	150.024	0.00828707	1.51643e-05
1.9998	47375.8	150.024	0.0082883	1.6305e-05
2.00045	47829.1	150.024	0.00831701	2.10549e-05
2.0002	48270.6	150.024	0.00833793	1.3168e-05
2.00005	48700	150.024	0.00835328	1.89092e-05
1.99995	49140.2	150.024	0.00837849	1.57102e-05
1.99985	49580.8	150.024	0.00838528	1.65079e-05
1.99935	49993.1	150.024	0.00840796	1.71091e-05
1.99965	50000.2	150.024	0.00840186	1.66229e-05
1.99885	71.79	160.026	5.09379e-05	2.35221e-05
1.99965	558.968	160.026	2.59654e-05	2.97669e-05
2.00015	932.32	160.026	4.42175e-05	2.29969e-05
1.9992	1317.17	160.026	2.96311e-05	2.40106e-05
2.00045	1768.01	160.026	2.84855e-05	2.44955e-05
2.0003	2242.79	160.026	8.25546e-05	2.56193e-05
1.99975	2641.45	160.026	4.52866e-05	2.99963e-05
1.99955	3079.09	160.026	2.90201e-06	2.17803e-05
1.99975	3522.3	160.026	2.5278e-05	2.50058e-05
2.00015	3969.5	160.026	1.98559e-05	1.89927e-05
1.9998	4480.19	160.026	7.43067e-05	1.17567e-05
2.0001	4931.27	160.026	4.63558e-05	1.91208e-05
2.00025	5329.6	160.026	3.06239e-05	1.38612e-05
2.00025	5770.7	160.026	4.0399e-05	1.29723e-05
2.0002	6209.62	160.026	7.85834e-05	1.41525e-05
2.0001	6646.91	160.026	0.000110506	1.508e-05
2.0003	7054.73	160.026	1.19899e-05	1.22286e-05
2.00015	7471.42	160.026	2.74164e-05	1.18366e-05
2.0005	7972.64	160.026	1.99322e-05	1.48828e-05
1.99985	8397.19	160.026	2.26815e-05	1.50581e-05
2.0002	8860.13	160.026	-2.2376e-05	1.81008e-05
1.99955	9276.47	160.026	-2.29108e-07	1.74159e-05
1.9994	9686.79	160.026	5.7582e-05	1.37028e-05
1.99945	10125.4	160.026	1.40518e-05	1.49925e-05
2.0005	10523.4	160.026	7.81252e-05	1.52265e-05
2.00025	10963.2	160.026	0.000242242	1.14168e-05
1.9996	11500.2	160.026	-4.89523e-05	1.18359e-05
[truncated: 1,009 more rows]
